# Supplementary material for: Integrated genetic and epigenetic analysis of myxofibrosarcoma
Source: Nat Commun. 2018 Jul 17;9:2765. doi: 10.1038/s41467-018-03891-9 (PMC6050269; doi:10.1038/s41467-018-03891-9)
Supplement: Supplementary file 4 — Supplementary Data 1 [file 41467_2018_3891_MOESM4_ESM.xls]

## Sheet: DataS1a
Supplementary Data 1a. List of recurrently mutated genes identified by WES (Top 50, sorted by q-value (Geometrix Meean) and p-value (AMM)).
HUGO Symbol	No. of mutated samples	Proportion Mutated	Activating Alteration	Inactivating Alteration	Identical Missense	Missense	Nonsense	Read through	Splice site	Frame-shift Indel	In frame indel	CDS length	Expected	p value (AMM)	q value (Geometrix Mean)
MUC16	10	0.244	0	1	0	11	0	0	0	1	0	43524	2.3712	0.000183258	1
TP53	9	0.22	0	2	0	8	0	0	1	1	0	889	0.0692	9.4222e-17	1.89151e-12
TTN	8	0.195	0	1	0	10	0	0	0	1	0	81630	5.0791	0.141763	1
HYDIN	5	0.122	0	0	0	5	0	0	0	0	0	7891	0.5295	0.000223749	1
PKHD1L1	5	0.122	0	1	0	4	1	0	0	0	0	12732	0.7484	0.00105475	1
RYR2	5	0.122	0	0	0	4	0	0	0	0	1	14904	1.0223	0.00401324	1
ATRX	4	0.098	0	4	0	0	1	0	1	2	0	7422	0.4505	0.0012002	1
MUC4	4	0.098	0	0	0	5	0	0	0	0	0	7716	0.5499	0.0024642	1
ODZ4	4	0.098	0	0	0	4	0	0	0	0	0	8310	0.6417	0.00425247	1
ABCA13	4	0.098	0	1	0	3	0	0	1	0	0	15177	0.9175	0.0143409	1
LAMA5	4	0.098	0	0	0	4	0	0	0	0	0	11088	1.0368	0.021328	1
OVGP1	3	0.073	0	1	0	1	0	0	0	1	1	2037	0.1267	0.000308348	1
FAM83E	3	0.073	0	0	0	3	0	0	0	0	0	1437	0.1373	0.000389308	1
MAP2	3	0.073	0	0	0	4	0	0	0	0	0	2522	0.1578	0.00058207	1
NTRK1	3	0.073	0	0	0	3	0	0	0	0	0	2349	0.1984	0.00112247	1
GRM3	3	0.073	0	0	0	3	0	0	0	0	0	2640	0.1996	0.00114194	1
LAMA4	3	0.073	0	2	0	1	1	0	0	1	0	3420	0.2378	0.00187713	1
DCC	3	0.073	0	1	0	2	1	0	0	0	0	4344	0.2845	0.00310526	1
KIAA1199	3	0.073	0	0	0	3	0	0	0	0	0	4086	0.3024	0.00368005	1
GRIN2B	3	0.073	0	0	0	3	0	0	0	0	0	4455	0.3325	0.00478452	1
NF1	3	0.073	0	3	0	0	1	0	0	2	0	6253	0.3951	0.00766614	1
UNC13C	3	0.073	0	0	0	4	0	0	0	0	0	6645	0.4053	0.00821356	1
SPTA1	3	0.073	0	1	0	2	1	0	0	0	0	7260	0.4862	0.013363	1
VWF	3	0.073	0	0	0	4	0	0	0	0	0	8442	0.6447	0.027761	1
UNC80	3	0.073	0	0	0	3	0	0	0	0	0	9741	0.6777	0.0314848	1
MUC17	3	0.073	0	0	0	3	0	0	0	0	0	13482	0.7458	0.0399494	1
PCLO	3	0.073	0	0	0	3	0	0	0	0	0	15118	0.8881	0.0609118	1
GPR98	3	0.073	0	0	0	4	0	0	0	0	0	18921	1.1412	0.108018	1
RYR1	3	0.073	0	0	0	4	0	0	0	0	0	15109	1.3371	0.151515	1
IGFL3	2	0.049	0	0	0	2	0	0	0	0	0	378	0.0259	0.00032967	1
OPALIN	2	0.049	0	0	0	2	0	0	0	0	0	393	0.0269	0.000355382	1
MYL1	2	0.049	0	0	0	2	0	0	0	0	0	519	0.0335	0.000548749	1
TAS2R9	2	0.049	0	1	0	1	0	0	0	1	0	939	0.0521	0.00131097	1
OR4X1	2	0.049	0	0	0	2	0	0	0	0	0	918	0.0535	0.00138109	1
TAAR2	2	0.049	0	0	0	2	0	0	0	0	0	988	0.0558	0.0015001	1
NACA	2	0.049	0	0	0	2	0	0	0	0	0	1180	0.0699	0.00233209	1
C15orf59	2	0.049	0	0	0	2	0	0	0	0	0	882	0.0716	0.00244415	1
TRDN	2	0.049	0	0	0	2	0	0	0	0	0	1167	0.0722	0.0024843	1
AEN	2	0.049	0	1	0	1	1	0	0	0	0	978	0.0756	0.00271766	1
SAMSN1	2	0.049	0	0	0	2	0	0	0	0	0	1224	0.0756	0.00271766	1
GCNT2	2	0.049	0	0	0	2	0	0	0	0	0	1207	0.0773	0.00283805	1
SLC17A2	2	0.049	0	0	0	2	0	0	0	0	0	1311	0.0795	0.00299753	1
TMPRSS11F	2	0.049	0	1	0	1	1	0	0	0	0	1317	0.0811	0.00311609	1
PRAMEF1	2	0.049	4	0	4	4	0	0	0	0	0	1425	0.0911	0.00390599	1
PLG	2	0.049	0	0	0	3	0	0	0	0	0	1422	0.0935	0.00410798	1
PIK3R3	2	0.049	0	0	0	2	0	0	0	0	0	1386	0.0944	0.00418495	1
CHRNB3	2	0.049	0	0	0	2	0	0	0	0	0	1377	0.0951	0.00424528	1
ZNF563	2	0.049	0	0	0	2	0	0	0	0	0	1431	0.0956	0.00428862	1
MPP1	2	0.049	0	0	0	2	0	0	0	0	0	1350	0.0962	0.0043409	1
LY9	2	0.049	0	0	0	2	0	0	0	0	0	1543	0.0969	0.00440226	1
WES, whole-exome sequencing
The method of the calculation of the p-value and the q-value was described in supplementary methods

## Sheet: DataS1b
Supplementary Data 1b. List of recurrently altered genes identified by WES (Top 50, sorted by q-value (Geometrix Meean) and p-value (AMM)),
HUGO Symbol	No. of mutated samples	Proportion Mutated	Activating Alteration	Inactivating Alteration	Identical Missense	Missense	Nonsense	Read through	Splice site	Frame-shift Indel	In frame indel	Amplification	Homozygous deletion	Fusion gene	CDS length	Expected	p value (AMM)	q value (AMM)	q value (Activation)	q value (Inactivation)	q value (Geometrix Mean)
TP53	17	0.415	0	10	0	8	0	0	1	1	0	0	8	0	889	0.0741	1.60491e-34	3.22186e-30	1	0.1758	8.27386e-11
CDKN2B	9	0.22	0	9	0	0	0	0	0	0	0	0	9	0	327	0.0459	2.39119e-18	2.40016e-14	1	0.00049956	2.28881e-06
CCND1	7	0.171	7	0	0	0	0	0	0	0	0	7	0	0	888	0.0853	6.05086e-12	2.42942e-08	2.54205e-07	1	1.83469e-05
CDKN2A	8	0.195	0	8	0	0	0	0	0	0	0	0	8	0	431	0.0535	1.58731e-15	1.06218e-11	1	0.00176905	2.65856e-05
KRAS	6	0.146	5	0	0	1	0	0	0	0	0	5	0	0	568	0.0388	4.58373e-12	2.30046e-08	0.000301569	1	0.000190722
WNT11	6	0.146	6	0	0	0	0	0	0	0	0	6	0	0	1065	0.1045	1.65387e-09	4.74306e-06	4.8252e-06	1	0.000283917
NTRK1	8	0.195	5	0	0	3	0	0	0	0	0	5	0	0	2349	0.2033	6.04208e-11	2.02158e-07	0.00156934	1	0.000682028
MDM2	5	0.122	5	0	0	0	0	0	0	0	0	5	0	0	1202	0.0751	1.87009e-08	4.17135e-05	7.19744e-05	1	0.00144262
CDK6	5	0.122	5	0	0	0	0	0	0	0	0	5	0	0	981	0.0863	3.71255e-08	7.45294e-05	7.19744e-05	1	0.00175053
GNAS	6	0.146	5	0	0	1	0	0	0	0	0	5	0	0	1484	0.1407	9.55262e-09	2.39711e-05	0.000301569	1	0.00193356
FOXA1	5	0.122	5	0	0	0	0	0	0	0	0	5	0	0	1419	0.145	4.73449e-07	0.000864044	7.19744e-05	1	0.00396191
NKX2-1	4	0.098	4	0	0	0	0	0	0	0	0	4	0	0	1161	0.1314	1.11845e-05	0.0187108	0.00119879	1	0.0282019
SYK	4	0.098	4	0	0	0	0	0	0	0	0	4	0	0	1873	0.1483	1.79043e-05	0.0276484	0.00119879	1	0.0321222
JAK1	4	0.098	4	0	0	0	0	0	0	0	0	4	0	0	3465	0.2535	0.000140606	0.188177	0.00119879	1	0.0608747
RB1	4	0.098	0	4	0	0	1	0	0	0	0	0	3	0	2787	0.1908	4.74269e-05	0.0680068	1	1	0.408179
HYDIN	5	0.122	0	0	0	5	0	0	0	0	0	0	0	0	7891	0.5344	0.000233353	0.275562	1	1	0.650738
OVGP1	3	0.073	0	1	0	1	0	0	0	1	1	0	0	0	2037	0.1316	0.000344266	0.383952	1	1	0.726818
FAM83E	3	0.073	0	0	0	3	0	0	0	0	0	0	0	0	1437	0.1422	0.000430919	0.4553	1	1	0.769306
IGFL3	2	0.049	0	0	0	2	0	0	0	0	0	0	0	0	378	0.0308	0.000464692	0.466435	1	1	0.775527
OPALIN	2	0.049	0	0	0	2	0	0	0	0	0	0	0	0	393	0.0318	0.000495028	0.473223	1	1	0.779271
MAP2	3	0.073	0	0	0	4	0	0	0	0	0	0	0	0	2522	0.1627	0.000635674	0.580052	1	1	0.83398
MYL1	2	0.049	0	0	0	2	0	0	0	0	0	0	0	0	519	0.0384	0.000718675	0.627278	1	1	0.856025
NF1	4	0.098	0	4	0	0	1	0	0	2	0	0	1	0	6253	0.4	0.000776251	0.649302	1	1	0.865929
ATRX	4	0.098	0	4	0	0	1	0	1	2	0	0	0	0	7422	0.4554	0.00124845	0.928246	1	1	0.975486
TAS2R9	2	0.049	0	1	0	1	0	0	0	1	0	0	0	0	939	0.057	0.00156407	1	1	1	1
OR4X1	2	0.049	0	0	0	2	0	0	0	0	0	0	0	0	918	0.0584	0.00164032	1	1	1	1
TAAR2	2	0.049	0	0	0	2	0	0	0	0	0	0	0	0	988	0.0607	0.00176937	1	1	1	1
LAMA4	3	0.073	0	2	0	1	1	0	0	1	0	0	0	0	3420	0.2427	0.00198835	1	1	1	1
NACA	2	0.049	0	0	0	2	0	0	0	0	0	0	0	0	1180	0.0748	0.00266185	1	1	1	1
C15orf59	2	0.049	0	0	0	2	0	0	0	0	0	0	0	0	882	0.0765	0.00278109	1	1	1	1
SAMSN1	2	0.049	0	0	0	2	0	0	0	0	0	0	0	0	1224	0.0805	0.00307138	1	1	1	1
AEN	2	0.049	0	1	0	1	1	0	0	0	0	0	0	0	978	0.0805	0.00307138	1	1	1	1
GCNT2	2	0.049	0	0	0	2	0	0	0	0	0	0	0	0	1207	0.0822	0.00319887	1	1	1	1
DCC	3	0.073	0	1	0	2	1	0	0	0	0	0	0	0	4344	0.2894	0.00325667	1	1	1	1
SLC17A2	2	0.049	0	0	0	2	0	0	0	0	0	0	0	0	1311	0.0844	0.00336748	1	1	1	1
TMPRSS11F	2	0.049	0	1	0	1	1	0	0	0	0	0	0	0	1317	0.086	0.00349266	1	1	1	1
KIAA1199	3	0.073	0	0	0	3	0	0	0	0	0	0	0	0	4086	0.3073	0.00384791	1	1	1	1
ODZ4	4	0.098	0	0	0	4	0	0	0	0	0	0	0	0	8310	0.6466	0.00436708	1	1	1	1
PLG	2	0.049	0	0	0	3	0	0	0	0	0	0	0	0	1422	0.0984	0.00453511	1	1	1	1
PIK3R3	2	0.049	0	0	0	2	0	0	0	0	0	0	0	0	1386	0.0993	0.0046157	1	1	1	1
CHRNB3	2	0.049	0	0	0	2	0	0	0	0	0	0	0	0	1377	0.1	0.00467884	1	1	1	1
ZNF563	2	0.049	0	0	0	2	0	0	0	0	0	0	0	0	1431	0.1005	0.00472418	1	1	1	1
MPP1	2	0.049	0	0	0	2	0	0	0	0	0	0	0	0	1350	0.1011	0.00477886	1	1	1	1
LY9	2	0.049	0	0	0	2	0	0	0	0	0	0	0	0	1543	0.1018	0.00484303	1	1	1	1
TIGD2	2	0.049	0	0	0	2	0	0	0	0	0	0	0	0	1578	0.1021	0.00487065	1	1	1	1
MARVELD3	2	0.049	0	0	0	2	0	0	0	0	0	0	0	0	962	0.1031	0.00496324	1	1	1	1
KNG1	2	0.049	0	0	0	2	0	0	0	0	0	0	0	0	1465	0.1032	0.00497255	1	1	1	1
GRIN2B	3	0.073	0	0	0	3	0	0	0	0	0	0	0	0	4455	0.3374	0.00498116	1	1	1	1
TBC1D19	2	0.049	0	1	0	1	0	0	1	0	0	0	0	0	1581	0.1036	0.00500985	1	1	1	1
SYT10	2	0.049	0	0	0	2	0	0	0	0	0	0	0	0	1572	0.1089	0.0055162	1	1	1	1
WES, whole-exome sequencing
The method of the calculation of the p-value and the q-value was described in supplementary methods
