# Supplementary material for: Integrated genetic and epigenetic analysis of myxofibrosarcoma
Source: Nat Commun. 2018 Jul 17;9:2765. doi: 10.1038/s41467-018-03891-9 (PMC6050269; doi:10.1038/s41467-018-03891-9)
Supplement: Supplementary file 5 — Supplementary Data 2 [file 41467_2018_3891_MOESM5_ESM.xls]

## Sheet: DataS2a
Supplementary Data 2a. Significant gain regions detected by GISTIC analysis.
cytoband	q value	residual q value	wide peak boundaries	genes in wide peak
1p31.3	0.0050124	0.0050124	chr1:63788917-81969110	hsa-mir-186, hsa-mir-1262, hsa-mir-3117, hsa-mir-101-1, ACADM, AK4, CRYZ, CTH, GADD45A, IL12RB2, JAK1, LEPR, MSH4, ROR1, PDE4B, PGM1, PIN1P1, PTGER3, PTGFR, RABGGTB, RPE65, FPGT, FUBP1, DIRAS3, SRSF11, ZRANB2, DNAJC6, INSL5, PIGK, IFI44, IFI44L, DNAJB4, HHLA3, USP33, SLC35D1, ITGB3BP, ZZZ3, SERBP1, AK5, SNORD45B, SNORD45A, FOXD3, ALG6, TNNI3K, LEPROT, GIPC2, RAVER2, LRRC40, DEPDC1, GNG12, LRRC7, …
17p11.2	0.002255	0.025416	chr17:18483309-18528633	CCDC144B
3p11.2	0.028037	0.028037	chr3:86769982-89176410	EPHA3, HTR1F, POU1F1, CGGBP1, CHMP2B, ZNF654, C3orf38, VGLL3, MIR4795
1p13.2	0.041079	0.041079	chr1:115399999-115576060	SYCP1, TSHB
17q24.3	0.016146	0.056327	chr17:66878800-67411169	MAP2K6, ABCA10, ABCA9, ABCA8, ABCA6, ABCA5, MIR4524A
20q13.33	0.069022	0.069022	chr20:58422236-58519550	PPP1R3D, SYCP2, FAM217B, PHACTR3
11q22.1	0.066763	0.081685	chr11:100221530-104034588	BIRC2, BIRC3, MMP1, MMP3, MMP7, MMP8, MMP10, MMP12, MMP13, PGR, TRPC6, MMP20, YAP1, CNTN5, KIAA1377, MMP27, DYNC2H1, PDGFD, TMEM133, DCUN1D5, C11orf70, TMEM123, ARHGAP42, ANGPTL5, DDI1, LOC100288077, MIR3920, MIR4693
11q13.2	0.066763	0.083599	chr11:63523593-79828084	hsa-mir-708, hsa-mir-326, hsa-mir-139, hsa-mir-3165, hsa-mir-548k, hsa-mir-3164, hsa-mir-3163, hsa-mir-612, hsa-mir-194-2, hsa-mir-1237, ACTN3, ADRBK1, ALDH3B1, ALDH3B2, PHOX2A, ARL2, ARRB1, BAD, BBS1, CCND1, CAPN5, C11orf2, MRPL49, ZNHIT2, CAPN1, SERPINH1, CFL1, CHKA, CLNS1A, COX8A, CPT1A, CST6, CTSW, DHCR7, MARK2, CTTN, ESRRA, FAU, FGF3, FGF4, FKBP2, FOLR1, FOLR2, FOLR3, LRRC32, GSTP1, SLC29A2,…
17p11.2	0.015227	0.092563	chr17:16667428-16836357	CCDC144A, USP32P1, KRT16P2, FAM106CP
17p11.2	0.015239	0.12344	chr17:19651621-19871724	ALDH3A1, ULK2, AKAP10
9q21.2	0.14854	0.14854	chr9:69120806-115920192	hsa-mir-32, hsa-mir-1302-8, hsa-mir-24-1, hsa-mir-2278, hsa-let-7d, hsa-mir-4291, hsa-mir-4290, hsa-mir-3153, hsa-mir-4289, hsa-mir-7-1, hsa-mir-204, ABCA1, ALDH1A1, ALDOB, ANXA1, APBA1, AUH, BAAT, KLF9, CKS2, COL15A1, SLC31A2, CTSL1, CTSL2, CTSL1P8, CYLC2, DAPK1, ECM2, LPAR1, S1PR3, FANCC, FBP1, FKTN, FOXE1, FXN, GAS1, GCNT1, GNAQ, GNG10, HNRNPK, HSD17B3, IARS, MUSK, NCBP1, NFIL3, NINJ1, NTRK2, …
12q12	0.15546	0.15546	chr12:18951889-48105509	hsa-mir-4302, hsa-mir-920, ABCD2, BCAT1, BICD1, CNTN1, DDX11, GYS2, IAPP, ITPR2, KCNJ8, KRAS, LDHB, LRMP, NELL2, PDE3A, PKP2, PTHLH, TWF1, RECQL, RNY5, ST8SIA1, SLCO1A2, SOX5, SSPN, PPFIBP1, ENDOU, SCAF11, MED21, KIAA0528, DNM1L, ABCC9, YAF2, IPO8, SLCO1B1, RASSF8, STK38L, FGFR1OP2, SLCO1B3, PDZRN4, GOLT1B, PLEKHA8P1, YARS2, IRAK4, ERGIC2, PPHLN1, TM7SF3, SLCO1C1, SLC38A2, PLEKHA5, SLC38A4, C12or…
14q11.2	0.17429	0.17429	chr14:1-51226792	hsa-mir-3172, hsa-mir-624, hsa-mir-3171, hsa-mir-4307, hsa-mir-208b, hsa-mir-1201, ANG, APEX1, ARF6, ARHGAP5, BCL2L2, CEBPE, CFL2, CMA1, LTB4R, CTSG, DAD1, COCH, FKBP3, FOXG1, GPR33, GZMH, GZMB, FOXA1, HNRNPC, MGAT2, CTAGE5, MMP14, MYH6, MYH7, NEDD8, NFATC4, NFKBIA, NOVA1, PNP, NRL, OXA1L, PAX9, PCK2, PNN, POLE2, PRKD1, PSMA6, PSMB5, PSME1, PSME2, RABGGTA, RNASE1, RNASE2, RNASE3, RNASE4, RNASE6, …
17q23.2	0.050179	0.20555	chr17:56604059-60788688	hsa-mir-21, hsa-mir-301a, CA4, CLTC, TRIM37, 4-Sep, RAD51C, RPS6KB1, TBX2, PPM1D, TBX4, MRC2, MED13, APPBP2, TLK2, PPM1E, RNFT1, TUBD1, PTRH2, BCAS3, SMG8, PRR11, TEX14, INTS2, HEATR6, DHX40, VMP1, BRIP1, USP32, C17orf64, EFCAB3, 10-Mar, C17orf47, GDPD1, METTL2A, NACA2, SKA2, YPEL2, C17orf82, MIR21, MIR301A, TBC1D3P2, LOC645638, TBC1D3P1-DHX40P1, LOC653653, SCARNA20, MIR454, MIR4729, MIR4737
7q21.3	0.23531	0.23531	chr7:76134917-98955978	hsa-mir-591, hsa-mir-489, hsa-mir-1285-1, ASNS, CACNA2D1, CALCR, KRIT1, CD36, CDK6, COL1A2, CYP51A1, DLX5, DLX6, DYNC1I1, GNAI1, GNG11, GNGT1, GRM3, HGF, NPTX2, OCM2, PDK4, PEX1, CDK14, ABCB1, ABCB4, PON1, PON2, PON3, PTPN12, SRI, TAC1, MTERF, SHFM1, TFPI2, TRRAP, FZD1, SGCE, CLDN12, SEMA3E, MAGI2, DMTF1, AKAP9, SLC25A13, BET1, SEMA3A, SEMA3C, ARPC1A, FGL2, DBF4, TP53TG1, LMTK2, POMZP3, PEG10, BR…

## Sheet: DataS2b
Supplementary Data 2b. Significant loss regions detected by GISTIC analysis.
cytoband	q value	residual q value	wide peak boundaries	genes in wide peak
6q13	2.4349e-05	2.4349e-05	chr6:66204932-82881245	hsa-mir-4282, hsa-mir-30a, hsa-mir-30c-2, BAI3, BCKDHB, COL9A1, COL12A1, COL19A1, COX7A2, EEF1A1, HTR1B, IMPG1, MYO6, RNY4, ELOVL4, TTK, HMGN3, RIMS1, MTO1, SENP6, SLC17A5, FILIP1, PHIP, DDX43, FAM46A, TMEM30A, LMBRD1, KCNQ5, FAM135A, SMAP1, OGFRL1, LINC00472, KHDC1, SH3BGRL2, C6orf7, MB21D1, IRAK1BP1, B3GAT2, C6orf57, CD109, C6orf221, LCA5, DPPA5, C6orf147, MIR30A, MIR30C2, OOEP, MCART3P, KHDC1L…
2q37.3	2.4409e-05	3.4244e-05	chr2:238681591-243199373	hsa-mir-3133, hsa-mir-149, hsa-mir-4269, AGXT, KIF1A, BOK, DTYMK, GPC1, GPR35, HDLBP, NDUFA10, 2-Sep, PDCD1, PPP1R7, PER2, HDAC4, FARP2, RAMP1, STK25, CAPN10, PASK, ATG4B, SNED1, TRAF3IP1, ANO7, THAP4, ANKMY1, SCLY, ASB1, HES6, RNPEPL1, GAL3ST2, C2orf54, ILKAP, ING5, MGC16025, TWIST2, NEU4, MTERFD2, UBE2F, OTOS, MYEOV2, OR6B3, LOC150935, LOC151171, LOC151174, LOC200772, CXXC11, DUSP28, ESPNL, RBM…
10q22.1	0.00011464	0.00011588	chr10:71902536-72015099	PPA1, SAR1A
11q23.3	0.0002481	0.00025306	chr11:113236983-135006516	hsa-mir-3167, hsa-mir-100, hsa-mir-4301, ACRV1, APLP2, APOA1, APOA4, APOC3, ARCN1, FXYD2, CXCR5, CBL, CD3D, CD3E, CD3G, CHEK1, DDX6, DPAGT1, DRD2, ETS1, FLI1, SLC37A4, GRIK4, H2AFX, HMBS, HSPA8, HTR3A, IL10RA, STT3A, KCNJ1, KCNJ5, VWA5A, MCAM, MLL, NFRKB, NNMT, NRGN, OPCML, PAFAH1B2, PVRL1, RPS25, SC5DL, SCN2B, SCN4B, ST3GAL4, SORL1, SRPR, ST14, TAGLN, TECTA, THY1, UPK2, ZBTB16, ZNF202, BARX2, ZN…
20p13	0.0004199	0.00043399	chr20:1-3128586	hsa-mir-1292, AVP, CSNK2A1, FKBP1A, GNRH2, IDH3B, OXT, PDYN, PTPRA, SNRPB, SOX12, TCF15, TGM3, PSMF1, SNPH, SIRPB1, NOP56, RBCK1, SNORD57, SNORD56, SDCBP2, ANGPT4, TMEM74B, SIRPG, NSFL1C, CPXM1, EBF4, TRIB3, VPS16, FAM113A, MRPS26, ZNF343, NRSN2, DEFB126, FAM110A, ZCCHC3, SCRT2, C20orf54, TMC2, TBC1D20, SIRPD, C20orf141, C20orf96, SRXN1, DEFB127, DEFB129, SIRPA, STK35, DEFB125, DEFB128, SIRPB2, R…
9p21.3	0.00044476	0.0004536	chr9:21481356-22447376	hsa-mir-31, CDKN2A, CDKN2B, MTAP, C9orf53, MIR31, CDKN2B-AS1
11p15.5	0.00097589	0.00097879	chr11:1-1411566	hsa-mir-210, AP2A2, CD151, DRD4, HRAS, IRF7, MUC2, MUC6, POLR2L, PSMD13, RNH1, RPLP2, SCT, TALDO1, TSPAN4, RASSF7, IFITM1, IFITM3, DEAF1, IFITM2, PKP3, SIRT3, BET1L, CEND1, CDHR5, TOLLIP, PIDD, PNPLA2, PHRF1, SIGIRR, RIC8A, EPS8L2, CHID1, SLC25A22, ATHL1, PTDSS2, ODF3, LRRC56, LOC143666, SCGB1C1, NLRP6, NS3BP, LOC255512, C11orf35, EFCAB4A, TMEM80, ANO9, B4GALNT4, PDDC1, IFITM5, MIR210, SNORA52, L…
1q44	5.0031e-06	0.0011302	chr1:248789906-249250621	hsa-mir-3124, ZNF692, ZNF672, SH3BP5L, PGBD2, OR14I1, OR2T27, OR2T35, LOC646627, MIR3124
3p21.31	0.0015932	0.0015932	chr3:46901091-52570869	hsa-mir-135a-1, hsa-mir-566, hsa-mir-4271, hsa-mir-191, hsa-mir-711, hsa-mir-2115, hsa-mir-1226, ACY1, ALAS1, AMT, APEH, RHOA, SLC25A20, CAMP, CDC25A, CISH, COL7A1, DAG1, DOCK3, DUSP7, CELSR3, GNAI2, GNAT1, GPX1, GRM2, HYAL1, IMPDH2, LAMB2, MAP4, MST1, MST1R, PFKFB4, PLXNB1, PRKAR2A, PTH1R, QARS, RPL29, SEMA3F, SMARCC1, TCTA, TNNC1, UBA7, USP4, UQCRC1, IFRD2, MAPKAPK3, SEMA3B, MANF, BAP1, HYAL3, …
17p13.1	0.0015931	0.0015932	chr17:7559009-7751162	EFNB3, TP53, WRAP53, RPL29P2, DNAH2
10q11.22	0.0030885	0.0030301	chr10:46927834-47164961	PPYR1, GPRIN2, SYT15, LOC643650, LOC728643
1q42.13	5.3096e-06	0.0044637	chr1:227968262-228612859	ARF1, GUK1, WNT9A, TRIM17, GJC2, C1orf35, TRIM11, OBSCN, WNT3A, MRPL55, IBA57, PRSS38, MIR3620
16q12.1	0.0025609	0.0044637	chr16:34685408-54317624	hsa-mir-3181, ADCY7, CBLN1, CYLD, PHKB, RBL2, SALL1, SIAH1, N4BP1, DNAJA2, ZNF423, RPGRIP1L, ORC6, TOX3, BRD7, HEATR3, VPS35, NOD2, PAPD5, AKTIP, FTO, SHCBP1, CHD9, ITFG1, NETO2, LONP2, GPT2, ABCC11, NKD1, MYLK3, ABCC12, C16orf78, ANKRD26P1, SNX20, LOC146481, CNEP1R1, C16orf87, LOC388276, FLJ26245, LOC643714, LOC643802, LOC100130700, LOC100505619, LOC100507577, MIR548AE2
20p11.21	0.0092297	0.009157	chr20:23618430-24930187	CST1, CST2, CST4, CST5, SYNDIG1, GGTLC1, FLJ33581
1q42.13	7.9805e-06	0.010405	chr1:190463180-228400082	hsa-mir-320b-2, hsa-mir-664, hsa-mir-194-1, hsa-mir-3122, hsa-mir-4260, hsa-mir-205, hsa-mir-29b-2, hsa-mir-135b, hsa-mir-1231, hsa-mir-181a-1, hsa-mir-1278, ADORA1, PARP1, ARF1, ATF3, ATP2B4, AVPR1B, C4BPA, C4BPB, CACNA1S, CAPN2, CD34, CENPF, CHI3L1, CHIT1, CR1, CR1L, CR2, CSRP1, CTSE, CD55, EIF2D, ELF3, ELK4, EPHX1, EPRS, ESRRG, F13B, FMOD, NR5A2, GPR25, GUK1, H3F3A, CFH, CFHR1, CFHR2, HLX, HSD…
3q21.3	0.017535	0.017262	chr3:126270943-126382314	TXNRD3, TXNRD3NB
13q34	0.019845	0.020187	chr13:108939124-115000601	ATP4B, COL4A1, COL4A2, F7, F10, GAS6, ING1, LAMP1, GRK1, SOX1, TFDP1, CUL4A, IRS2, PROZ, ARHGEF7, TUBGCP3, RASA3, MYO16, ATP11A, MCF2L, TMCO3, DCUN1D2, ANKRD10, RAB20, CARKD, PCID2, CARS2, GRTP1, ADPRHL1, TEX29, SPACA7, LINC00346, FAM70B, C13orf35, FLJ44054, FLJ41484, LINC00552, MCF2L-AS1, LOC100506394
16q22.1	0.029077	0.02805	chr16:66822188-66881028	NAE1
4q35.2	0.031598	0.032128	chr4:178911737-191154276	hsa-mir-1305, SLC25A4, CASP3, DCTD, F11, ACSL1, FAT1, FRG1, HSP90AA4P, ING2, IRF2, KLKB1, MTNR1A, TLR3, SORBS2, DUX4, FAM149A, DUX2, PDLIM3, CLDN22, UFSP2, CDKN2AIP, ODZ3, LRP2BP, STOX2, KIAA1430, TRAPPC11, MLF1IP, WWC2, SNX25, MGC45800, ZFP42, ENPP6, C4orf38, RWDD4, CCDC111, TRIML2, CCDC110, CYP4V2, LOC285441, LOC339975, TRIML1, ANKRD37, LOC389247, HELT, LOC401164, FAM92A3, C4orf47, DUX4L4, FRG2…
7q36.3	0.028559	0.040865	chr7:158738427-158824614	LOC154822
7p15.2	0.063333	0.06231	chr7:27141708-27211667	hsa-mir-196b, HOXA3, HOXA4, HOXA5, HOXA6, HOXA7, HOXA9, MIR196B, LOC100133311
8q24.3	0.015533	0.067493	chr8:142367480-145321811	hsa-mir-661, hsa-mir-937, hsa-mir-1302-7, BAI1, CYC1, CYP11B1, CYP11B2, EEF1D, GLI4, GML, GRINA, LY6E, LY6H, PLEC, TSTA3, PSCA, LY6D, JRK, GPAA1, ZNF623, PTP4A3, PUF60, ZC3H3, ARC, SCRIB, OPLAH, FAM203A, C8orf55, EXOSC4, LY6K, SLURP1, PYCRL, LYNX1, C8orf51, GSDMD, ZNF696, SHARPIN, EPPK1, MAF1, PARP10, TIGD5, NAPRT1, RHPN1, TOP1MT, LYPD2, TSNARE1, MAPK15, ZNF707, BREA2, FAM83H, C8orf31, ZFP41, GPI…
3q29	0.060164	0.077873	chr3:195415506-195686853	hsa-mir-570, MUC4, TNK2, MUC20, MIR570
5p15.33	0.082811	0.082811	chr5:1-2747653	hsa-mir-4277, NDUFS6, SDHA, SLC6A3, SLC9A3, TERT, TRIP13, PDCD6, SLC12A7, TPPP, EXOC3, PP7080, IRX4, CEP72, AHRR, MRPL36, BRD9, ZDHHC11, LPCAT1, CLPTM1L, NKD2, C5orf55, CCDC127, PLEKHG4B, SLC6A19, SLC6A18, LRRC14B, SDHAP3, LOC728613, MIR4277, LOC100506688, MIR4457, MIR4456, MIR4635
16q24.3	0.087065	0.08647	chr16:70566415-90354753	hsa-mir-1910, hsa-mir-3182, AP1G1, AFG3L1P, APRT, ZFHX3, C16orf3, CA5A, CALB2, CBFA2T3, CDH13, CDH15, COX4I1, CTRB1, CYBA, DHODH, DPEP1, FANCA, FOXF1, FOXL1, FOXC2, GALNS, GAS8, GCSH, GLG1, HP, HPR, HSBP1, HSD17B2, IRF8, KARS, MAF, MC1R, CHST6, MVD, CHMP1A, PLCG2, PSMD7, RPL13, SPG7, TAT, ZNF19, ZNF23, GAN, SLC7A5, CDK10, MBTPS1, TAF1C, USP10, BCAR1, C16orf7, KIAA0513, PIEZO1, DHX38, IST1, ATP2C2…
1p13.2	0.10016	0.10016	chr1:78050272-144677021	hsa-mir-3118-3, hsa-mir-3118-2, hsa-mir-3118-1, hsa-mir-942, hsa-mir-320b-1, hsa-mir-4256, hsa-mir-197, hsa-mir-553, hsa-mir-137, hsa-mir-760, ABCA4, ADORA3, AGL, ALX3, AMPD1, AMPD2, AMY1A, AMY1B, AMY1C, AMY2A, AMY2B, RHOC, ATP1A1, ATP5F1, BRDT, CAPZA1, CASQ2, CD2, CD53, CD58, CHI3L2, CLCA1, CNN3, COL11A1, CSF1, CTBS, DBT, DPYD, DR1, S1PR1, CELSR2, EXTL2, F3, FCGR1B, GBP1, GBP2, GBP3, GFI1, GCLM,…
18q23	0.10016	0.10016	chr18:61927166-78077248	CDH7, CYB5A, GALR1, MBP, NFATC1, ZNF236, CTDP1, SOCS6, ZNF516, TSHZ1, CD226, TXNL4A, ADNP2, RTTN, KCNG2, SALL3, CDH19, TIMM21, TMX3, ZNF407, CNDP2, CCDC102B, RBFA, PQLC1, NETO1, PARD6G, CNDP1, DSEL, FAM69C, CBLN2, FBXO15, DOK6, ZADH2, C18orf62, LOC284276, LOC339298, ATP9B, LOC400655, LOC400657, HSBP1L1, LOC643542, C18orf63, LOC100130522, LOC100131655, LOC100505776, LOC100505817
8p23.3	0.10167	0.10399	chr8:1-1244294	FBXO25, C8orf42, ERICH1, ZNF596, OR4F21, RPL23AP53
10q24.31	0.11582	0.11343	chr10:102584557-104486418	hsa-mir-146b, hsa-mir-3158-1, hsa-mir-608, ARL3, FGF8, TLX1, NFKB2, PITX3, PSD, FBXW4, GBF1, LDB1, BTRC, NOLC1, ACTR1A, NPM3, LBX1, MGEA5, PPRC1, DPCD, POLL, KCNIP2, SUFU, FAM178A, C10orf2, SEMA4G, CUEDC2, FBXL15, C10orf76, HPS6, TMEM180, C10orf95, PDZD7, TRIM8, KAZALD1, SFXN3, ELOVL3, LZTS2, MRPL43, FLJ41350, MIR146B, MIR608, TLX1NB, LOC100289509, MIR3158-1, MIR3158-2, LOC100505761
3q27.1	0.09442	0.11958	chr3:183728253-184542542	hsa-mir-1224, AP2M1, CLCN2, DVL3, EIF4G1, EPHB3, POLR2H, PSMD2, THPO, CHRD, EIF2B5, ECE2, ALG3, ABCF3, MAGEF1, VWA5B2, CAMK2N2, FAM131A, HTR3C, HTR3D, HTR3E, SNORD66, MIR1224
2q35	0.07742	0.12599	chr2:217069054-220771237	hsa-mir-3132, hsa-mir-153-1, hsa-mir-3131, hsa-mir-26b, AAMP, BCS1L, CRYBA2, CYP27A1, DES, DNAJB2, IGFBP2, IGFBP5, IHH, CXCR1, CXCR2, CXCR2P1, INHA, PTPRN, RPL37A, SLC4A3, SLC11A1, TNP1, TNS1, TUBA4A, VIL1, WNT6, ZNF142, STK16, CDK5R2, RQCD1, TTLL4, ABCB6, ARPC2, SPEG, OBSL1, DNPEP, PNKD, CNPPD1, STK36, GMPPA, SMARCAL1, PRKAG3, FEV, ANKZF1, ACCN4, 4-Mar, USP37, CTDSP1, TMBIM1, RNF25, ATG9A, FAM13…
14q32.33	0.12461	0.12599	chr14:104508506-107349540	hsa-mir-203, AKT1, CRIP1, CRIP2, ELK2AP, BRF1, JAG2, ADAM6, MTA1, KIAA0125, SIVA1, PACS2, KIF26A, GPR132, CDCA4, INF2, TMEM121, BTBD6, AHNAK2, C14orf79, PLD4, ADSSL1, MGC23270, NUDT14, KIAA0284, C14orf80, LINC00226, LINC00221, ASPG, TMEM179, C14orf180, MIR203, TEX22, ZBTB42, MIR3545, MIR4710
19p13.3	0.12599	0.12599	chr19:1-3770810	hsa-mir-4321, hsa-mir-1909, hsa-mir-3187, hsa-mir-1302-11, AES, AMH, ATP5D, AZU1, HCN2, BSG, CDC34, CIRBP, CNN2, CSNK1G2, CFD, ARID3A, EFNA2, ELANE, GAMT, GNA11, GNA15, GNG7, MKNK2, GPX4, GZMM, GADD45B, NFIC, OAZ1, PALM, POLR2E, POLRMT, PRTN3, PTBP1, RPS15, SGTA, STK11, TBXA2R, TCF3, THOP1, TLE2, MADCAM1, SF3A2, PPAP2C, S1PR4, AP3D1, APBA3, MED16, FSTL3, APC2, ABCA7, HMG20B, UQCR11, SBNO2, PIP5K1…
8q24.3	0.026726	0.12873	chr8:145438796-146364022	hsa-mir-1234, hsa-mir-939, GPT, HSF1, TONSL, RPL8, ZNF7, ZNF16, DGAT1, FOXH1, RECQL4, LRRC14, BOP1, FBXL6, COMMD5, CPSF1, CYHR1, VPS28, SLC39A4, ZNF250, C8orf33, GPR172A, ARHGAP39, ZNF34, SCRT1, PPP1R16A, ZNF251, KIFC2, MFSD3, ADCK5, ZNF252, TMED10P1, C8orf77, ZNF517, C8ORFK29, C8orf82, LRRC24, SCXB, MIR939, SCXA, MIR1234
15q11.2	0.12873	0.12873	chr15:1-68129508	hsa-mir-4311, hsa-mir-1272, hsa-mir-422a, hsa-mir-190, hsa-mir-2116, hsa-mir-628, hsa-mir-1266, hsa-mir-147b, hsa-mir-1282, hsa-mir-627, hsa-mir-4310, hsa-mir-626, hsa-mir-1233-2, hsa-mir-1233-1, hsa-mir-211, hsa-mir-1268, hsa-mir-3118-6, hsa-mir-3118-4, ACTC1, ADAM10, ANXA2, APBA2, AQP9, B2M, NBEAP1, BNIP2, BUB1B, CA12, CAPN3, CHRM5, CHRNA7, CKMT1B, CYP19A1, DUT, EPB42, FBN1, FGF7, GABPB1, GABRA…
6p21.2	0.14708	0.14914	chr6:1-42423766	hsa-mir-1275, hsa-mir-219-1, hsa-mir-1236, hsa-mir-877, hsa-mir-3143, hsa-mir-548a-1, ABCF1, AGER, AIF1, ATP6V1G2, BAK1, CFB, BMP6, BPHL, BTN1A1, BYSL, C2, C4A, C4B, DDR1, CCND3, CDKN1A, CDSN, CLIC1, CLPS, COL11A2, ATF6B, MAPK14, CSNK2B, CYP21A2, CYP21A1P, DAXX, DNAH8, DOM3Z, DSP, E2F3, EDN1, SERPINB1, F13A1, FANCE, FKBP5, FOXF2, FOXC1, GABBR1, GCNT2, GLO1, GLP1R, GMDS, GMPR, GNL1, GPLD1, GPX5, G…
13q14.2	0.1474	0.14914	chr13:48835337-51484213	hsa-mir-15a, RCBTB2, MLNR, KPNA3, RB1, DLEU2, LPAR6, TRIM13, DLEU1, FNDC3A, PHF11, RCBTB1, CYSLTR2, SPRYD7, CDADC1, CAB39L, SETDB2, EBPL, ARL11, ST13P4, DLEU7, CTAGE10P, KCNRG, MIR15A, MIR16-1, MIR3613
4q13.3	0.17847	0.17452	chr4:40339330-99182765	hsa-mir-575, hsa-mir-1269, AFM, AFP, ALB, AMBN, ANXA3, APBB2, AREG, ART3, ATOH1, BMP3, BMPR1B, BTC, CCNG2, SCARB2, CDS1, CENPC1, CNGA1, CSN1S1, CSN2, CSN3, DCK, DMP1, DSPP, EPHA5, EREG, FGF5, GABRA2, GABRA4, GABRB1, GABRG1, GC, GK2, GNRHR, GRID2, CXCL1, CXCL2, CXCL3, GRSF1, HNRNPD, HSP90AB3P, HTN1, HTN3, IBSP, IGFBP7, IGJ, IL8, CXCL10, KDR, KIT, CXCL9, AFF1, MUC7, NKX6-1, PDGFRA, PDHA2, PF4, PF4V…
6p21.1	0.17938	0.17452	chr6:42830294-44355541	SLC29A1, HSP90AB1, MEA1, NFKBIE, PEX6, POLH, PPP2R5D, PTK7, SRF, VEGFA, POLR1C, MAD2L1BP, CUL7, C6orf108, CNPY3, SLC22A7, CAPN11, CUL9, ZNF318, YIPF3, GNMT, MRPL2, GTPBP2, MRPS18A, TMEM63B, AARS2, XPO5, MRPL14, DLK2, TTBK1, RRP36, ABCC10, KLC4, TJAP1, KLHDC3, PTCRA, TCTE1, SPATS1, C6orf223, RSPH9, LRRC73, RPL7L1, SLC35B2, CRIP3, C6orf226, TMEM151B, LOC100132354, MIR4647
21q22.3	0.1942	0.1921	chr21:33757971-48129895	hsa-mir-3197, hsa-mir-802, ADARB1, AIRE, ATP5O, PTTG1IP, C21orf2, TMEM50B, RUNX1, CBR1, CBR3, CBS, COL6A1, COL6A2, CRYAA, CSTB, DSCAM, RCAN1, DYRK1A, ERG, ETS2, GART, HLCS, HMGN1, PRMT2, IFNAR1, IFNAR2, IFNGR2, IL10RB, ITGB2, KCNE1, KCNJ6, KCNJ15, LSS, MX1, MX2, NDUFV3, PCNT, PCP4, PDE9A, PFKL, PKNOX1, PWP2, S100B, SH3BGR, ITSN1, SIM2, SLC5A3, SLC19A1, SUMO3, SON, TFF1, TFF2, TFF3, TRAPPC10, TMPR…
21q21.1	0.19933	0.19925	chr21:19207853-24734142	hsa-mir-548x, NCAM2, TMPRSS15, CHODL-AS1, LINC00308, CHODL, LINC00317, LINC00320
2p13.2	0.2182	0.2124	chr2:1-103040606	hsa-mir-3127, hsa-mir-4264, hsa-mir-1285-2, hsa-mir-3126, hsa-mir-216b, hsa-mir-559, hsa-mir-558, hsa-mir-4263, hsa-mir-1301, hsa-mir-3125, hsa-mir-4262, hsa-mir-548s, hsa-mir-4261, ACP1, ACTG2, ACYP2, ADCY3, ADD2, ADRA2B, ALK, ANXA4, APOB, RHOB, ATP6V1B1, AUP1, ZFP36L2, CAD, CALM2, CAPG, CD8A, CD8B, CENPA, CNGA3, COX5B, CTNNA2, CYP1B1, DCTN1, DDX1, DGUOK, LOC1720, DNAH6, DNMT3A, DOK1, DTNB, DUSP…
9p13.3	0.21744	0.2124	chr9:34249848-68427889	ALDH1B1, NUDT2, CA9, CCIN, CD72, CLTA, CNTFR, FANCG, GALT, IL11RA, NPR2, PAX5, RMRP, CCL19, CCL21, SHB, TESK1, TLN1, TPM2, VCP, RECK, GRHPR, RGP1, MELK, RUSC2, ZBTB5, GNE, SIGMAR1, CREB3, UNC13B, CCL27, DCTN3, FRMPD1, KIAA1045, DNAJB5, ZNF658, FAM75A7, SPAG8, FBXO10, DNAI1, SIT1, STOML2, EXOSC3, TMEM8B, OR2S2, KIAA1161, GBA2, POLR1E, DCAF10, CNTNAP3, FAM214B, ZCCHC7, ANKRD20A1, HINT2, C9orf24, PI…
15q25.1	0.21445	0.2124	chr15:43484965-102531392	hsa-mir-1302-10, hsa-mir-1469, hsa-mir-3175, hsa-mir-3174, hsa-mir-9-3, hsa-mir-7-2, hsa-mir-1276, hsa-mir-549, hsa-mir-184, hsa-mir-4313, hsa-mir-631, hsa-mir-630, hsa-mir-629, hsa-mir-4312, hsa-mir-4311, hsa-mir-1272, hsa-mir-422a, hsa-mir-190, hsa-mir-2116, hsa-mir-628, hsa-mir-1266, hsa-mir-147b, hsa-mir-1282, ADAM10, ACAN, ALDH1A3, ANPEP, ANXA2, AQP9, B2M, BBS4, BCL2A1, BLM, BNC1, BNIP2, CA1…
3p25.3	0.236	0.23499	chr3:1-39139840	hsa-mir-26a-1, hsa-mir-128-2, hsa-mir-466, hsa-mir-3135, hsa-mir-563, hsa-mir-3134, hsa-mir-4270, hsa-mir-885, ACAA1, ACVR2B, ATP2B2, BTD, CAV3, CCR4, DAZL, FANCD2, FBLN2, GLB1, GOLGA4, GRM7, HRH1, IL5RA, IRAK2, ITGA9, ITPR1, MLH1, MYD88, OGG1, OXTR, PLCD1, PPARG, RAB5A, RAF1, RARB, RPL15, RPL32, SATB1, SCN5A, SCN10A, SEC13, SETMAR, SLC6A1, SLC6A6, SLC6A11, STAC, SYN2, TGFBR2, THRB, TIMP4, TOP2B,…
5q35.3	0.23638	0.23499	chr5:161119073-180915260	hsa-mir-340, hsa-mir-1229, hsa-mir-4281, hsa-mir-1271, hsa-mir-585, hsa-mir-218-2, hsa-mir-103-1-as, BNIP1, CANX, CCNG1, CLTB, NKX2-5, DBN1, DOCK2, DRD1, DUSP1, F12, FGFR4, FOXI1, FLT4, GABRA1, GABRG2, GABRP, GRK6, GRM6, HK3, HMMR, HNRNPAB, HNRNPH1, HRH2, KCNMB1, LCP2, LTC4S, MGAT1, MSX2, NPM1, MAPK9, PROP1, RARS, SLC34A1, SLIT3, SNCB, STK10, ZNF354A, STC2, FGF18, SQSTM1, ATP6V0E1, PDLIM7, ADAMTS…
7q34	0.15939	0.23499	chr7:141957470-142561750	PRSS1, PRSS2, TRY6, LOC730441, MTRNR2L6
3q26.1	0.19981	0.24677	chr3:126373855-198022430	hsa-mir-922, hsa-mir-570, hsa-mir-3137, hsa-mir-944, hsa-mir-28, hsa-mir-1248, hsa-mir-1224, hsa-mir-569, hsa-mir-551b, hsa-mir-720, hsa-mir-1263, hsa-mir-16-2, hsa-mir-1280, AADAC, ACPP, ACTL6A, AGTR1, AHSG, APOD, ATP1B3, ATR, BCHE, BCL6, BDH1, FOXL2, AP2M1, CLCN2, CP, CPA3, CPB1, CPN2, CRYGS, DGKG, DLG1, DVL3, ECT2, EHHADH, EIF4A2, EIF4G1, EPHB1, EPHB3, ETV5, MECOM, FGF12, GATA2, GHSR, GP5, GP9…
16p13.3	0.24624	0.24677	chr16:1-2588080	hsa-mir-3178, hsa-mir-940, hsa-mir-1225, hsa-mir-3177, hsa-mir-662, hsa-mir-3176, ABCA3, ARHGDIG, ATP6V0C, CCNF, CLCN7, ECI1, DNASE1L2, E4F1, GFER, HAGH, HBA1, HBA2, HBM, HBQ1, HBZ, IGFALS, MPG, NDUFB10, NME3, NME4, NTHL1, NTN3, PKD1, RPL3L, RPS2, SOLH, SSTR5, TPSAB1, TSC2, UBE2I, NPRL3, AXIN1, RGS11, CACNA1H, BAIAP3, RHBDL1, PIGQ, SYNGR3, SLC9A3R2, RAB11FIP3, IFT140, TELO2, NUBP2, MSLN, STUB1, M…
16p11.2	0.10676	0.25441	chr16:1-90354753	hsa-mir-1910, hsa-mir-3182, hsa-mir-1972-2, hsa-mir-140, hsa-mir-1538, hsa-mir-328, hsa-mir-138-2, hsa-mir-3181, hsa-mir-1826, hsa-mir-762, hsa-mir-548w, hsa-mir-3179-3, hsa-mir-3180-2, hsa-mir-484, hsa-mir-1972-1, hsa-mir-3180-1, hsa-mir-365-1, hsa-mir-548h-2, hsa-mir-3178, hsa-mir-940, hsa-mir-1225, hsa-mir-3177, hsa-mir-662, hsa-mir-3176, AARS, ABAT, ABCA3, ADCY7, ADCY9, AP1G1, AFG3L1P, AGRP, …
