# Supplementary material for: Integrated genetic and epigenetic analysis of myxofibrosarcoma
Source: Nat Commun. 2018 Jul 17;9:2765. doi: 10.1038/s41467-018-03891-9 (PMC6050269; doi:10.1038/s41467-018-03891-9)
Supplement: Supplementary file 7 — Supplementary Data 4 [file 41467_2018_3891_MOESM7_ESM.xlsx]

## Sheet: DataS4a
Supplementary Data 4a. Significantly up-regulated genes among 29 MFS cases based on RNA sequencing data (sorted by p-value).
Order	Accession	Gene	SD	Mean_low23	Mean_high6	FC_high6/low23	P-value (welch_ttest)
1	TCONS_00009860	linc-ADCY2-8	0.117683	0.0629355	0.311978	0.249042	6.42423e-16
2	NM_000526	KRT14	2.65759	1.25791	6.69334	5.43543	2.74907e-14
3	NM_001303	COX10	0.421631	2.51581	3.37899	0.863177	4.50735e-14
4	TCONS_00020261	linc-CHFR-2	0.171023	0.150031	0.501091	0.35106	7.66273e-14
5	NM_178019	CATSPER3	0.312046	0.479046	1.10885	0.629799	8.47327e-14
6	NM_001166692	C11orf91	0.524219	0.360188	1.45778	1.09759	1.22779e-13
7	NM_006119	FGF8	0.0613779	0.0405541	0.162958	0.122404	1.3525e-13
8	NM_006566	CD226	0.614432	0.575476	1.78675	1.21128	2.31163e-13
9	NR_027259	RBM12B-AS1	0.320611	0.662374	1.29535	0.632979	3.17827e-13
10	NM_015379	BRI3	0.498036	6.43374	7.40667	0.972928	5.7925e-13
11	NM_014484	MOCS3	0.420707	2.24205	3.0637	0.821649	7.5245e-13
12	NM_001719	BMP7	1.86305	0.909043	4.58457	3.67553	7.97184e-13
13	ENST00000437557	AP001057.1	0.185786	0.13212	0.51257	0.380451	8.70907e-13
14	TCONS_00028855	linc-AIRE-3	0.185786	0.13212	0.51257	0.380451	8.70907e-13
15	NM_020823	TMEM181	0.407655	3.48907	4.27716	0.788089	8.8325e-13
16	NM_001001412	CALHM1	0.0712449	0.0781124	0.218933	0.14082	9.96822e-13
17	NM_144595	SLAIN1	0.533628	0.483183	1.55076	1.06757	1.06999e-12
18	NM_031431	COG3	0.285571	3.01669	3.56597	0.54928	1.13456e-12
19	NM_002183	IL3RA	0.858832	2.69037	4.4101	1.71972	1.16406e-12
20	NM_000612	IGF2	3.22661	3.10986	10.0136	6.90377	1.54168e-12
21	ENST00000446489	AC068580.5	0.224807	0.110547	0.546743	0.436197	1.6803e-12
22	NR_026731	C14orf23	0.406029	1.76605	2.56583	0.799784	2.31766e-12
23	NM_020813	ZNF471	0.692396	0.528047	1.89223	1.36418	2.38238e-12
24	NM_024584	CCDC121	0.462104	1.37768	2.27069	0.893014	2.43317e-12
25	TCONS_00016979	linc-DDX3X	0.0754712	0.0428315	0.18685	0.144019	2.66862e-12
26	NM_006948	HSPA13	0.657448	3.9936	5.25331	1.25971	2.69096e-12
27	NM_005641	TAF6	0.483871	4.45892	5.37908	0.920161	2.75004e-12
28	NM_015275	KIAA1033	0.39739	4.12114	4.87908	0.757935	3.11166e-12
29	NM_173543	DZIP1L	0.518515	1.60542	2.59408	0.988658	3.48649e-12
30	ENST00000418244	RP4-792G4.2	0.315883	0.141648	0.795284	0.653636	4.28318e-12
31	NM_001077621	VPS37D	0.693371	1.04871	2.36607	1.31735	4.55274e-12
32	NM_007347	AP4E1	0.398351	2.4683	3.21818	0.749881	4.7989e-12
33	NM_012238	SIRT1	0.363933	2.80363	3.48659	0.682954	4.80295e-12
34	NM_005706	TSSC4	0.362818	3.98574	4.6868	0.701064	5.05229e-12
35	ENST00000413145	RP11-390F4.6	0.106381	0.0754125	0.278403	0.20299	5.08605e-12
36	NM_020150	SAR1A	0.417482	4.99083	5.81825	0.827415	5.17704e-12
37	NM_174931	GPATCH11	0.417109	3.03748	3.8485	0.811011	5.19121e-12
38	NM_015568	PPP1R16B	0.752649	1.60005	3.10598	1.50594	6.18908e-12
39	NM_032561	C22orf23	0.579304	1.83703	2.92041	1.08338	6.21245e-12
40	NR_024187	SUZ12P1	0.532897	1.81094	2.81471	1.00377	6.28102e-12
41	NM_024637	GAL3ST4	0.873866	3.32508	5.06803	1.74295	6.57941e-12
42	NM_005683	GPR55	0.315803	0.232596	0.844252	0.611656	6.89954e-12
43	NM_014258	SYCP2	0.850551	1.13246	2.81685	1.68439	6.90799e-12
44	NM_019609	CPXM1	2.43353	2.74173	7.35808	4.61635	6.922e-12
45	NM_001904	CTNNB1	0.36479	5.64377	6.32369	0.679919	6.97161e-12
46	TCONS_00024477	linc-DYNLRB2-3	0.0957272	0.0592204	0.241603	0.182383	7.06803e-12
47	TCONS_00000523	linc-LRP8-1	0.196174	0.117487	0.49554	0.378053	7.82225e-12
48	TCONS_00009991	linc-MCCC2	0.211542	0.215506	0.617356	0.40185	7.94463e-12
49	NM_018112	TMEM38B	0.543737	2.8888	3.90064	1.01184	8.01584e-12
50	NM_003688	CASK	0.47176	2.6988	3.61566	0.916864	8.57432e-12
51	NR_024399	SNAI3-AS1	0.228748	0.487742	0.938232	0.450491	9.15496e-12
52	NM_018952	HOXB6	0.935943	2.43951	4.2629	1.8234	9.55191e-12
53	NM_003238	TGFB2	1.00974	1.97446	3.93113	1.95668	1.07439e-11
54	NM_017837	PIGV	0.385527	2.15603	2.86851	0.71248	1.0966e-11
55	NM_000038	APC	0.40633	2.57056	3.32511	0.754547	1.09776e-11
56	NM_173518	MCMDC2	0.256995	0.39379	0.883107	0.489317	1.10017e-11
57	NM_032621	BEX2	0.895029	0.918908	2.60635	1.68744	1.11314e-11
58	NM_022039	FBXW4	0.450504	3.79258	4.68276	0.890182	1.18064e-11
59	NM_016073	HDGFRP3	0.63098	4.45975	5.66757	1.20782	1.18195e-11
60	ENST00000429109	RP11-399E6.4	0.131618	0.0619512	0.321243	0.259292	1.23175e-11
61	NM_013356	SLC16A8	0.497793	0.263119	1.29715	1.03403	1.28509e-11
62	NM_152396	METTL6	0.385921	2.60085	3.32137	0.720513	1.29972e-11
63	NM_005837	POP7	0.433244	4.93242	5.7409	0.80848	1.36925e-11
64	NM_153695	ZNF367	0.798502	2.78917	4.26662	1.47745	1.39675e-11
65	ENST00000382215	ABC12-49244600F4.3	0.41691	0.970322	1.7875	0.81718	1.4258e-11
66	NM_032862	TIGD5	0.494599	2.31329	3.23134	0.918047	1.63362e-11
67	ENST00000431437	CHST9-AS1	0.165348	0.116735	0.448456	0.331721	1.69387e-11
68	NM_022733	SMAP2	0.555407	4.62742	5.64658	1.01916	1.73661e-11
69	NR_026908	AQP4-AS1	0.166229	0.11789	0.449743	0.331853	1.78639e-11
70	NM_182523	CMC1	0.440533	3.28787	4.12359	0.835711	1.85168e-11
71	NM_014491	FOXP2	1.03214	0.749947	2.68205	1.9321	1.98828e-11
72	ENST00000512856	CTD-2260A17.1	0.372052	1.31104	1.99754	0.686497	1.99087e-11
73	NM_003862	FGF18	1.37565	0.954176	3.47245	2.51827	2.01419e-11
74	NM_145806	ZNF511	0.517966	4.3039	5.25585	0.951956	2.03085e-11
75	NM_014770	AGAP2	0.68026	1.46703	2.72555	1.25852	2.10654e-11
76	NM_203425	C17orf82	0.279853	0.436232	0.97577	0.539538	2.16232e-11
77	ENST00000530600	RP11-661A12.5	0.361994	0.400485	1.0802	0.679715	2.24302e-11
78	ENST00000520562	RP11-10N23.2	0.217136	0.489827	0.887652	0.397825	2.25863e-11
79	NM_000395	CSF2RB	0.858988	2.16035	3.72576	1.56541	2.28329e-11
80	NM_001625	AK2	0.39276	4.58448	5.34227	0.757786	2.38506e-11
81	NM_005834	TIMM17B	0.441334	4.82662	5.63302	0.806392	2.50827e-11
82	NM_014786	ARHGEF17	0.646161	3.03487	4.24174	1.20687	2.52485e-11
83	NM_005822	RCAN2	1.17013	1.86722	4.22619	2.35897	2.52556e-11
84	NM_138362	FAM104B	0.45162	3.22135	4.05109	0.829743	2.58361e-11
85	NM_031917	ANGPTL6	0.511003	2.24622	3.17509	0.928873	2.64957e-11
86	NM_006603	STAG2	0.388726	4.20888	4.9144	0.705521	2.72332e-11
87	NM_144607	CYB5D1	0.489924	2.76165	3.69394	0.932289	2.80048e-11
88	NM_017577	GRAMD1C	0.240586	0.460654	0.902954	0.442301	2.82223e-11
89	NM_003020	SCG5	1.15533	1.12981	3.38365	2.25384	2.88503e-11
90	NM_004479	FUT7	0.440584	0.417566	1.24884	0.831279	2.90757e-11
91	NM_080752	ZSWIM3	0.388992	1.49071	2.19846	0.707741	2.93653e-11
92	NM_014395	DAPP1	0.867694	1.57627	3.15596	1.57969	2.97627e-11
93	NR_038464	LINC00857	0.574929	1.69436	2.7502	1.05584	3.00709e-11
94	NM_020528	PCBP3	1.3313	0.851316	3.58572	2.7344	3.03585e-11
95	NM_003872	NRP2	0.916508	3.24765	5.01404	1.76639	3.123e-11
96	TCONS_00028112	linc-SNRPB2-2	0.261303	0.203422	0.736703	0.533281	3.15418e-11
97	NM_030640	DUSP16	0.44904	2.64513	3.46358	0.818451	3.18855e-11
98	NM_005238	ETS1	0.43741	4.72319	5.54451	0.821317	3.23418e-11
99	NM_007026	DUSP14	0.718348	3.75702	5.06043	1.30341	3.25682e-11
100	NM_015653	RIBC2	0.80628	0.865071	2.35371	1.48864	3.25997e-11
101	NM_012092	ICOS	1.05735	1.00915	2.92292	1.91377	3.2953e-11
102	NM_003794	SNX4	0.418905	4.00022	4.76156	0.761334	3.38929e-11
103	NM_024641	MANEA	0.527903	2.03235	3.00619	0.973848	3.45607e-11
104	NM_006734	HIVEP2	0.587123	3.02207	4.17955	1.15748	3.52701e-11
105	NM_002449	MSX2	1.28902	1.22879	3.57017	2.34139	3.56321e-11
106	NM_014624	S100A6	0.517397	9.13069	10.0956	0.964865	3.68071e-11
107	TCONS_00018486	linc-ZNF25-2	0.538918	3.4635	4.45422	0.990724	3.71706e-11
108	NM_003740	KCNK5	0.871964	1.64761	3.21975	1.57214	3.75085e-11
109	TCONS_00017789	linc-ECHDC3-2	0.120866	0.0892865	0.320239	0.230952	3.78057e-11
110	NM_198446	C1orf122	0.511887	4.00528	4.9888	0.98352	3.86119e-11
111	NR_003141	SNHG4	0.338027	0.668472	1.30646	0.637988	3.99602e-11
112	NM_173799	TIGIT	1.39414	1.41364	3.9509	2.53727	4.06329e-11
113	NM_003819	PABPC4	0.461859	5.4043	6.24514	0.840841	4.10248e-11
114	NM_032341	DDI2	0.453921	2.10566	2.95392	0.84826	4.14437e-11
115	ENST00000541704	RP11-443D10.3	0.136059	0.127856	0.398503	0.270647	4.14581e-11
116	NM_138329	NLRP6	0.101261	0.0784414	0.27485	0.196409	4.20391e-11
117	NM_012430	SEC22A	0.315791	2.50051	3.06857	0.568059	4.21795e-11
118	NM_014302	SEC61G	0.491088	6.02044	6.90508	0.884635	4.23493e-11
119	NM_005319	HIST1H1C	1.60917	4.20434	7.31498	3.11064	4.26689e-11
120	NM_032453	ZNF527	0.286933	1.32047	1.842	0.521528	4.41371e-11
121	NM_003146	SSRP1	0.425921	5.92619	6.71412	0.787922	4.53114e-11
122	NR_024337	SERTAD4-AS1	0.999873	0.914348	2.84314	1.9288	4.54343e-11
123	NM_000548	TSC2	0.338524	4.10315	4.71478	0.61163	4.62161e-11
124	NM_015179	RRP12	0.553656	3.06184	4.07309	1.01125	4.68816e-11
125	NM_002627	PFKP	0.806006	4.64054	6.1814	1.54086	4.71971e-11
126	NM_014835	OSBPL2	0.397784	3.17265	3.99991	0.827259	4.82094e-11
127	NM_015122	FCHO1	0.728834	1.23578	2.5522	1.31641	4.83046e-11
128	NM_018421	TBC1D2	1.0931	2.52401	4.64611	2.1221	4.99328e-11
129	ENST00000460421	AL355861.1	0.161257	0.140847	0.429885	0.289038	5.02761e-11
130	NM_023942	LRRC61	0.789925	0.750965	2.18123	1.43027	5.09009e-11
131	ENST00000503007	CTD-2201I18.1	0.0797506	0.0532675	0.198836	0.145569	5.22725e-11
132	NM_015202	KIAA0556	0.266448	2.29753	2.80772	0.510191	5.26507e-11
133	NR_033928	LOC389641	0.370288	0.434607	1.12217	0.687558	5.39681e-11
134	TCONS_00014464	linc-CHMP7	0.370288	0.434607	1.12217	0.687558	5.39681e-11
135	NM_139178	ALKBH3	0.301906	4.10932	4.68128	0.571962	5.42645e-11
136	NM_018670	MESP1	0.588074	1.10084	2.15654	1.05571	5.43231e-11
137	TCONS_00012353	linc-PARK2-3	0.07806	0.04848	0.19365	0.14517	5.57376e-11
138	NM_014943	ZHX2	0.660957	2.60128	3.87418	1.2729	5.61614e-11
139	NM_014718	CLSTN3	0.759424	3.499	4.88737	1.38837	5.66218e-11
140	NM_012346	NUP62	0.317038	4.8258	5.41105	0.585249	5.85987e-11
141	NM_000046	ARSB	0.442374	2.42862	3.23186	0.803242	5.86396e-11
142	NM_002311	LIG3	0.380119	2.75511	3.47569	0.720581	5.89077e-11
143	NM_005578	LPP	0.390255	2.95967	3.71258	0.752908	5.89585e-11
144	NM_001031628	SMAGP	1.30477	3.26741	5.61846	2.35106	6.16316e-11
145	NM_000998	RPL37A	0.385056	8.61561	9.31281	0.697205	6.16928e-11
146	NM_033267	IRX2	1.14322	0.701055	2.76583	2.06478	6.25204e-11
147	TCONS_00028769	linc-CBR1-2	0.990007	0.694694	2.68807	1.99338	6.28763e-11
148	NM_003336	UBE2A	0.371646	5.80605	6.47659	0.670535	6.3033e-11
149	NR_038885	LOC100506385	0.984362	0.698375	2.6784	1.98003	6.34164e-11
150	NM_003854	IL1RL2	0.452047	0.534384	1.35913	0.824743	6.34446e-11
151	NM_025235	TNKS2	0.357505	3.55381	4.22028	0.666467	6.41216e-11
152	NM_006247	PPP5C	0.374832	4.99061	5.65883	0.668227	6.41555e-11
153	NR_015432	LINC00493	0.579	4.00983	5.05565	1.04582	6.43481e-11
154	ENST00000503470	RP11-215P8.3	0.135108	0.110842	0.352248	0.241406	6.63959e-11
155	TCONS_00009512	linc-PHF15-3	0.135108	0.110842	0.352248	0.241406	6.63959e-11
156	NM_001008394	EID3	0.571776	1.99388	3.10174	1.10786	6.69375e-11
157	NM_017711	GDPD2	0.050673	0.033315	0.129226	0.0959111	6.7027e-11
158	NM_032823	C9orf3	0.700342	2.0542	3.33268	1.27848	6.71618e-11
159	NR_040772	LOC100505666	0.396531	1.06022	1.77242	0.712197	6.78418e-11
160	NM_022060	ABHD4	0.631738	4.71832	5.86276	1.14444	6.82826e-11
161	ENST00000432395	RP5-943J3.1	0.387409	0.61499	1.30461	0.689624	6.85563e-11
162	TCONS_00000245	linc-LRRC8D-1	0.387409	0.61499	1.30461	0.689624	6.85563e-11
163	NR_034078	LOC643733	0.804481	3.14157	4.59722	1.45565	6.92927e-11
164	NR_002812	HCG26	0.77231	1.48043	2.87423	1.3938	7.06895e-11
165	TCONS_00011117	linc-MICB	0.772517	1.48118	2.87529	1.39411	7.07702e-11
166	NM_005920	MEF2D	0.442979	4.09495	4.90096	0.806016	7.17307e-11
167	NR_038946	LOC100506025	0.0721066	0.0553232	0.193043	0.137719	7.2182e-11
168	TCONS_00019712	linc-PRKRIR	0.50784	1.51853	2.43757	0.919043	7.23881e-11
169	NM_173525	C11orf42	0.0369149	0.0242156	0.0904273	0.0662117	7.2762e-11
170	NM_018556	SIRPG	1.36835	1.36629	3.81802	2.45173	7.31863e-11
171	NM_030805	LMAN2L	0.388096	3.33106	4.04458	0.713525	7.34059e-11
172	TCONS_00023765	linc-SEC11A-5	0.987676	1.45615	3.23074	1.77459	7.54505e-11
173	NM_017777	MKS1	0.420821	2.41719	3.20223	0.785037	7.54919e-11
174	NM_031948	PRSS27	0.41629	0.514005	1.38739	0.873381	7.58632e-11
175	TCONS_00001679	linc-SEMA6C	0.221384	0.327834	0.740953	0.413118	7.61468e-11
176	NM_001010844	IRAK1BP1	0.415511	0.690971	1.50556	0.814589	7.6846e-11
177	NM_000891	KCNJ2	0.494778	1.3325	2.21096	0.87846	7.80725e-11
178	NM_021255	PELI2	0.649468	1.48973	2.67168	1.18195	8.04552e-11
179	NM_182551	LCLAT1	0.51394	2.25594	3.16723	0.911288	8.28742e-11
180	NM_006264	PTPN13	1.14735	1.6611	3.71761	2.05651	8.30394e-11
181	NM_012241	SIRT5	0.289306	1.795	2.30909	0.514095	8.33525e-11
182	NM_153333	TCEAL8	0.428364	5.26618	6.07726	0.811074	8.4686e-11
183	NM_002516	NOVA2	0.614897	1.23144	2.32221	1.09077	8.78224e-11
184	NM_138378	FDXACB1	0.311896	0.770199	1.34224	0.572041	8.82252e-11
185	NM_003483	HMGA2	2.00625	1.36447	4.99796	3.63349	8.85358e-11
186	NR_002188	GBAP1	0.540553	3.59094	4.60528	1.01434	9.00694e-11
187	NM_004810	GRAP2	0.846715	0.901234	2.41577	1.51454	9.21967e-11
188	ENST00000462717	RP11-245J9.4	0.317785	0.450885	1.01974	0.56886	9.23229e-11
189	NM_004552	NDUFS5	0.554132	6.74192	7.80164	1.05971	9.30475e-11
190	TCONS_00029696	linc-ELFN2	0.407496	0.621245	1.37201	0.750761	9.53063e-11
191	TCONS_00006331	linc-VPS8-3	0.306416	0.18607	0.838017	0.651947	9.57346e-11
192	TCONS_00019778	linc-THY1	0.0228345	0.019406	0.063468	0.044062	9.63224e-11
193	NM_152477	ZNF565	0.424614	1.6468	2.39986	0.753056	9.79257e-11
194	TCONS_00008968	linc-KLKB1	0.160551	0.0966033	0.420161	0.323558	9.79673e-11
195	NM_012292	HMHA1	0.737772	3.55605	4.86173	1.30568	1.04775e-10
196	NM_033115	TBCK	0.365286	2.40944	3.11259	0.703145	1.05987e-10
197	NM_001017961	FAM78B	0.754617	1.06548	2.56072	1.49524	1.08345e-10
198	NM_006510	TRIM27	0.304672	4.22489	4.76309	0.538208	1.09504e-10
199	NM_018482	ASAP1	0.406789	4.37595	5.12013	0.74418	1.09955e-10
200	NM_001136534	TMEM233	0.938208	0.827892	2.65613	1.82824	1.12888e-10
201	ENST00000414939	RP11-139J15.2	0.117114	0.127499	0.34598	0.218481	1.13735e-10
202	NM_145166	ZBTB47	0.68998	3.24483	4.4835	1.23867	1.14709e-10
203	NM_020315	PDXP	0.718862	3.43578	4.71665	1.28087	1.15233e-10
204	NM_001204513	RBAK-LOC389458	0.324771	0.887044	1.4585	0.57146	1.15736e-10
205	NM_001960	EEF1D	0.469293	7.8578	8.70572	0.847914	1.18602e-10
206	TCONS_00000174	linc-EPB41	0.0321974	0.022387	0.0792613	0.0568744	1.18933e-10
207	NM_018467	USE1	0.596082	4.05174	5.17991	1.12817	1.1949e-10
208	NM_052951	DNTTIP1	0.351183	5.36764	5.98506	0.617413	1.21937e-10
209	NM_152615	PARP15	0.832458	1.45358	2.95102	1.49744	1.22316e-10
210	NM_015353	KCTD2	0.332603	3.8866	4.48366	0.597067	1.22636e-10
211	NM_021783	EDA2R	1.30143	1.38824	3.67523	2.28699	1.24268e-10
212	NM_014298	QPRT	1.14428	1.54692	3.89341	2.34649	1.26216e-10
213	NM_019030	DHX29	0.392679	3.70333	4.39391	0.690577	1.26412e-10
214	NM_006328	RBM14	0.217403	3.50687	3.89862	0.391749	1.28064e-10
215	TCONS_00021065	linc-PRH2-1	0.286575	0.725248	1.27305	0.547798	1.28507e-10
216	NM_002084	GPX3	1.62774	5.2965	8.16851	2.87201	1.30288e-10
217	NM_020119	ZC3HAV1	0.48958	3.4665	4.32483	0.858338	1.35939e-10
218	NM_053006	TSSK2	0.359805	0.617409	1.29519	0.677785	1.39879e-10
219	NM_019850	NGEF	1.53406	1.09115	3.78678	2.69562	1.40275e-10
220	NM_015916	CALHM2	0.734834	4.98308	6.31554	1.33246	1.40321e-10
221	NM_030576	LIMD2	0.780733	3.25487	4.64781	1.39294	1.40811e-10
222	NM_025115	TTI2	0.378548	2.37752	3.07156	0.694041	1.41574e-10
223	NR_024540	WASH7P	0.480346	4.84577	5.69288	0.847107	1.44304e-10
224	NM_145043	NEIL2	0.580963	2.29228	3.39228	1.1	1.4435e-10
225	NM_016952	CDON	1.02773	1.04955	2.90674	1.8572	1.44675e-10
226	NM_001085447	CCDC173	0.126252	0.114978	0.360584	0.245606	1.44724e-10
227	NM_014830	ZBTB39	0.290169	1.53712	2.05412	0.516996	1.44779e-10
228	NM_032905	RBM17	0.356576	4.63946	5.3307	0.691242	1.45884e-10
229	NM_030819	GFOD2	0.40191	2.73342	3.44313	0.7097	1.47357e-10
230	NM_001992	F2R	1.0839	4.57977	6.57836	1.99859	1.48034e-10
231	NM_001109662	HECTD4	0.408856	2.3381	3.12711	0.78901	1.48941e-10
232	NM_152633	FANCB	0.378712	0.748311	1.446	0.697689	1.49727e-10
233	NM_000121	EPOR	0.626891	2.58146	3.82192	1.24046	1.52288e-10
234	NM_030661	HOXA3	0.739727	1.09753	2.48071	1.38318	1.52827e-10
235	ENST00000437128	RP4-620F22.2	1.0246	1.1034	2.96257	1.85917	1.54893e-10
236	NM_175875	SIX5	0.620122	3.16768	4.2874	1.11972	1.5626e-10
237	NM_001571	IRF3	0.487346	4.70741	5.58099	0.873584	1.5659e-10
238	TCONS_00016488	linc-IER5L-5	0.0529008	0.0473246	0.152278	0.104954	1.57392e-10
239	NM_153244	C10orf111	0.0679065	0.106544	0.234976	0.128432	1.5857e-10
240	NM_025004	CCDC15	0.597008	1.35857	2.42159	1.06302	1.59047e-10
241	ENST00000425991	RP11-228B15.4	0.414046	5.36747	6.09151	0.724045	1.59505e-10
242	NM_020162	DHX33	0.45477	2.48913	3.35545	0.866315	1.59795e-10
243	NM_006805	HNRNPA0	0.28535	5.03241	5.5494	0.516997	1.60323e-10
244	NM_052965	TSEN15	0.406684	4.33272	5.08981	0.757092	1.62351e-10
245	NM_018950	HLA-F	1.16578	5.50075	7.5358	2.03506	1.64299e-10
246	ENST00000439588	RP11-247I13.8	0.332643	0.844656	1.447	0.602345	1.64685e-10
247	NM_018334	LRRN3	0.9918	0.909614	2.85386	1.94425	1.65029e-10
248	NM_032111	MRPL14	0.521086	5.05481	6.08	1.02519	1.65814e-10
249	NM_020817	KIAA1407	0.437497	1.74942	2.52199	0.77257	1.67551e-10
250	NM_001979	EPHX2	0.993869	1.24507	3.08249	1.83742	1.68195e-10
251	NM_003452	ZNF189	0.341177	2.95499	3.5923	0.637313	1.69556e-10
252	NM_001080449	DNA2	0.335828	0.932765	1.53926	0.606498	1.71767e-10
253	ENST00000424116	AC098617.2	0.674289	0.98798	2.19465	1.20667	1.72861e-10
254	NM_052880	PIK3IP1	0.71869	3.68738	4.93998	1.2526	1.75226e-10
255	NM_138444	KCTD12	0.665912	5.08412	6.24775	1.16362	1.75851e-10
256	NM_002204	ITGA3	1.22798	2.6263	4.9052	2.2789	1.79585e-10
257	NM_001002029	C4B	1.44519	2.78451	5.33679	2.55228	1.80652e-10
258	NM_005031	FXYD1	1.79049	2.18519	5.51777	3.33258	1.83533e-10
259	NM_004310	RHOH	1.02392	1.08104	3.02572	1.94468	1.84772e-10
260	NM_001077263	TMPRSS13	0.216873	0.274104	0.68106	0.406956	1.85224e-10
261	NM_138433	KLHDC7B	1.53309	2.02636	4.72213	2.69577	1.8543e-10
262	ENST00000551849	RP11-256L6.3	0.195426	0.32337	0.676218	0.352848	1.88672e-10
263	NR_077236	LOC101241902	0.401064	0.555826	1.3228	0.766977	1.89702e-10
264	NM_145287	ZNF519	0.234322	0.569599	0.977905	0.408306	1.91101e-10
265	NM_005236	ERCC4	0.266927	1.90616	2.42043	0.514273	1.92631e-10
266	NM_016055	MRPL48	0.520726	4.13108	5.04173	0.910646	1.95429e-10
267	NR_029383	PAN3-AS1	0.286245	1.0151	1.54675	0.531654	1.96639e-10
268	NR_002454	LOC606724	1.05114	2.51968	4.35675	1.83707	2.01396e-10
269	ENST00000434741	RP1-302D9.3	0.176436	0.183991	0.491862	0.307871	2.01949e-10
270	TCONS_00029417	linc-ISX-3	0.176436	0.183991	0.491862	0.307871	2.01949e-10
271	NM_003368	USP1	0.643843	4.3305	5.49186	1.16137	2.02492e-10
272	NM_004135	IDH3G	0.517632	5.52302	6.42241	0.899391	2.03938e-10
273	NM_016070	MRPS23	0.31911	3.93152	4.50139	0.569871	2.04789e-10
274	NM_017444	CHRAC1	0.522475	4.3063	5.24977	0.943476	2.06756e-10
275	NM_032477	MRPL41	0.854278	4.8647	6.36145	1.49675	2.07711e-10
276	NM_030923	TMEM163	0.647197	0.802603	1.99548	1.19287	2.1383e-10
277	NM_138441	MB21D1	0.5861	2.45375	3.47429	1.02054	2.14593e-10
278	NM_020896	OSBPL5	0.581745	3.35319	4.39571	1.04252	2.15475e-10
279	NM_178570	RTN4RL2	0.78845	1.25688	2.77611	1.51924	2.15864e-10
280	NM_001017	RPS13	0.31857	8.38049	8.93724	0.556749	2.17122e-10
281	NM_000941	POR	0.532864	5.16404	6.12777	0.963732	2.17848e-10
282	TCONS_00003533	linc-SNTG2-3	0.316392	0.552604	1.14832	0.595717	2.19029e-10
283	NM_019099	FAM212B	0.757818	1.83313	3.14862	1.31549	2.19571e-10
284	NM_001004343	MAP1LC3C	1.32416	0.944305	3.87386	2.92956	2.19915e-10
285	NR_024447	LOC100128288	0.509694	1.42472	2.32155	0.896836	2.22961e-10
286	NM_000487	ARSA	0.522279	3.20372	4.18935	0.985637	2.23649e-10
287	NM_022082	SLC17A9	1.49675	2.17517	4.90138	2.72621	2.26343e-10
288	NM_033512	TSPYL5	1.15113	1.54019	3.68675	2.14657	2.31273e-10
289	NM_032433	ZNF333	0.481343	2.41552	3.38904	0.973512	2.32084e-10
290	NM_001111319	CLDN22	0.449163	0.651024	1.56224	0.911216	2.32859e-10
291	NM_014705	DOCK4	0.51104	2.35078	3.24424	0.893457	2.34634e-10
292	NM_007047	BTN3A2	0.893466	4.30641	5.87702	1.57061	2.34729e-10
293	NM_004298	NUP155	0.651253	2.68568	3.8174	1.13172	2.3605e-10
294	NM_203304	MEX3D	0.570549	3.9227	4.92386	1.00115	2.36811e-10
295	NM_020156	C1GALT1	0.647258	3.65632	4.78974	1.13343	2.37293e-10
296	NM_004229	MED14	0.418512	3.55893	4.34106	0.78213	2.37373e-10
297	NM_017791	FLVCR2	0.83118	2.12139	3.66264	1.54125	2.39939e-10
298	NM_032638	GATA2	0.785752	1.34673	2.71012	1.36339	2.40274e-10
299	NM_001461	FMO5	0.357731	0.774323	1.47182	0.697497	2.40571e-10
300	NM_032206	NLRC5	0.825253	3.24487	4.74158	1.49671	2.4439e-10
301	NM_001130690	PDE10A	0.829434	1.65243	3.08857	1.43614	2.4502e-10
302	TCONS_00020940	linc-VSIG10	0.340025	0.597768	1.19552	0.597752	2.46228e-10
303	ENST00000454245	AP001471.1	0.27016	0.231985	0.744479	0.512494	2.49031e-10
304	TCONS_00028961	linc-SLC19A1-1	0.27016	0.231985	0.744479	0.512494	2.49031e-10
305	NM_005516	HLA-E	0.769467	8.08891	9.42291	1.33401	2.50399e-10
306	TCONS_00008209	linc-SYNPO2-2	0.409351	0.677711	1.43251	0.754804	2.50578e-10
307	NM_007293	C4A	1.40594	2.82823	5.30366	2.47543	2.50833e-10
308	NM_015444	TMEM158	2.25666	3.06116	6.95999	3.89884	2.5553e-10
309	TCONS_00025824	linc-NLGN2	0.446131	1.21801	1.99179	0.773781	2.59058e-10
310	NM_000639	FASLG	1.19676	1.02281	3.25021	2.2274	2.59241e-10
311	NM_004983	KCNJ9	0.164269	0.0953169	0.455499	0.360182	2.59794e-10
312	NM_199287	CCDC137	0.406141	4.21237	4.95768	0.745306	2.62543e-10
313	NM_006398	UBD	2.33686	2.82597	6.86506	4.03909	2.65394e-10
314	TCONS_00023252	linc-DET1-1	0.0319202	0.017919	0.0815042	0.0635852	2.67255e-10
315	NM_152359	CPT1C	1.13944	1.77137	4.07987	2.3085	2.68974e-10
316	NM_006474	PDPN	1.83235	3.20526	6.37606	3.1708	2.69134e-10
317	NM_012410	SEZ6L2	1.48342	1.19689	4.23131	3.03442	2.69722e-10
318	NM_052855	ANKRD40	0.467706	4.29696	5.2251	0.928137	2.74977e-10
319	NR_037929	SLMO2-ATP5E	0.424211	5.63844	6.39137	0.752933	2.79295e-10
320	NM_001159293	ZNF737	0.456506	0.999301	1.86944	0.870139	2.79915e-10
321	NM_182978	GNAL	0.583784	1.61107	2.74351	1.13244	2.80454e-10
322	NM_174891	C14orf79	0.541126	2.33464	3.33389	0.999253	2.82026e-10
323	ENST00000547824	RP11-328C8.4	1.15994	1.5192	3.67137	2.15216	2.84345e-10
324	NM_000572	IL10	0.805912	1.14712	2.55164	1.40452	2.87111e-10
325	NM_021134	MRPL23	0.721623	5.0537	6.31665	1.26295	2.89058e-10
326	NM_015476	TPGS2	0.67061	3.67142	4.89958	1.22816	2.91387e-10
327	NM_001017437	CCDC157	0.287327	1.1704	1.67179	0.501387	2.91862e-10
328	NM_005895	GOLGA3	0.508407	3.97105	4.86873	0.897688	2.919e-10
329	NM_003993	CLK2	0.444772	4.54867	5.31446	0.765796	2.94582e-10
330	NM_017946	FKBP14	0.587541	2.9696	4.019	1.0494	2.95445e-10
331	NM_018930	PCDHB10	0.692972	1.59313	2.85638	1.26324	2.99565e-10
332	NM_016626	MEX3C	0.41787	3.47749	4.2068	0.729308	3.00626e-10
333	TCONS_00000015	linc-HES5-2	0.468742	0.966973	1.78039	0.813414	3.00732e-10
334	NM_014504	RABGEF1	0.522098	4.55345	5.53434	0.980889	3.03434e-10
335	NM_001508	GPR39	1.02348	2.02706	3.82078	1.79372	3.04273e-10
336	NM_000546	TP53	1.17886	3.15481	5.24542	2.09062	3.04804e-10
337	NM_001001795	C8orf82	0.56022	3.09308	4.05872	0.965642	3.05113e-10
338	NM_004220	ZNF213	0.302849	2.62135	3.14317	0.521817	3.0627e-10
339	NM_144586	LYPD1	0.957836	2.30172	3.9605	1.65878	3.07847e-10
340	NM_006711	RNPS1	0.359307	5.98656	6.64317	0.656607	3.08668e-10
341	NM_022368	PJA1	0.840828	3.19711	4.74528	1.54817	3.09415e-10
342	NM_015080	NRXN2	1.05214	0.854383	2.82823	1.97385	3.10157e-10
343	NM_007122	USF1	0.381273	5.19387	5.87588	0.682012	3.11042e-10
344	NM_018327	SPTLC3	0.908627	1.57574	3.17555	1.59981	3.11104e-10
345	NM_001029863	C6orf120	0.47364	3.74073	4.55882	0.818094	3.11462e-10
346	NM_005585	SMAD6	0.766622	1.94394	3.42608	1.48214	3.13057e-10
347	NM_018107	RBM23	0.331787	4.57408	5.22238	0.648297	3.17654e-10
348	NM_148959	HUS1B	0.162111	0.202271	0.512046	0.309775	3.17902e-10
349	NM_024518	ULBP3	0.800249	0.951287	2.334	1.38272	3.18391e-10
350	NM_024063	SPATA5L1	0.496846	2.56263	3.42369	0.86106	3.18676e-10
351	ENST00000549477	RP11-571M6.7	0.426617	6.16243	6.92736	0.764927	3.21957e-10
352	NM_006419	CXCL13	2.15685	2.21367	5.92052	3.70685	3.24734e-10
353	NM_145309	LRTOMT	0.344548	1.26688	1.88394	0.617059	3.26261e-10
354	NM_018846	KLHL7	0.369908	3.17228	3.82234	0.650059	3.26533e-10
355	NM_006379	SEMA3C	0.956465	5.00766	6.65274	1.64508	3.30154e-10
356	NM_013400	REPIN1	0.451374	4.33681	5.11932	0.782512	3.30851e-10
357	NM_000745	CHRNA5	0.710934	0.634142	1.94682	1.31267	3.31971e-10
358	TCONS_00001808	linc-TMEM206-2	0.270446	0.306124	0.842001	0.535877	3.37219e-10
359	NM_145858	CRYZL1	0.328227	3.14491	3.72962	0.584706	3.39214e-10
360	NM_001080397	SLC45A1	0.563526	1.11834	2.12667	1.00833	3.40515e-10
361	NM_173619	CLEC18C	0.261951	0.333803	0.825726	0.491923	3.42623e-10
362	NM_018371	CSGALNACT1	0.903413	2.66192	4.30635	1.64444	3.46687e-10
363	ENST00000430456	RP11-445O16.3	0.302998	0.519682	1.10503	0.585346	3.47325e-10
364	TCONS_00016987	linc-FAAH2-3	0.302998	0.519682	1.10503	0.585346	3.47325e-10
365	NM_000368	TSC1	0.38073	2.79881	3.48933	0.69052	3.47496e-10
366	NM_005406	ROCK1	0.512568	4.28978	5.18771	0.897931	3.47753e-10
367	NM_001008489	PHOSPHO2	0.292092	0.996273	1.49798	0.501712	3.54464e-10
368	NM_015113	ZZEF1	0.337989	2.74424	3.32744	0.583208	3.57413e-10
369	NM_018373	SYNJ2BP	0.397543	3.10699	3.86289	0.755894	3.58674e-10
370	NM_006638	RPP40	0.502386	2.67261	3.57834	0.905736	3.58772e-10
371	NM_006795	EHD1	0.543486	5.13595	6.06937	0.933417	3.59842e-10
372	ENST00000537921	RP5-940J5.3	0.246721	0.167756	0.628417	0.460661	3.60285e-10
373	NM_014078	MRPL13	0.386559	4.18766	4.85244	0.66478	3.66503e-10
374	NM_005524	HES1	1.15241	3.68021	5.66874	1.98853	3.67886e-10
375	NM_198282	TMEM173	0.831369	4.58117	6.02804	1.44687	3.74113e-10
376	NM_022344	C17orf75	0.327139	1.72552	2.2893	0.563785	3.74986e-10
377	NM_032520	GNPTG	0.400964	5.62855	6.37485	0.746298	3.79712e-10
378	NM_001242823	C4B_2	1.41661	2.77356	5.20059	2.42702	3.91671e-10
379	NM_000873	ICAM2	0.898575	3.63462	5.26313	1.62851	4.07708e-10
380	NR_051960	LINC00568	0.204922	0.192034	0.552949	0.360916	4.10157e-10
381	NM_152468	TMC8	1.00756	2.61538	4.34251	1.72712	4.10531e-10
382	NM_032680	EFCAB4B	0.561897	0.874513	1.8842	1.00969	4.10564e-10
383	NM_017510	TMED9	0.334107	6.67738	7.25319	0.575816	4.113e-10
384	NR_002212	NUDT4P1	0.459402	4.70929	5.50896	0.79967	4.14629e-10
385	NM_001559	IL12RB2	0.417768	0.652485	1.36547	0.71299	4.22393e-10
386	NM_005011	NRF1	0.257142	2.81193	3.25074	0.438809	4.26474e-10
387	NM_005412	SHMT2	0.58383	5.2465	6.26741	1.02092	4.32491e-10
388	NM_006557	DMRT2	1.11532	0.742495	2.94086	2.19837	4.3324e-10
389	NM_001010866	TMEM201	0.470714	1.87896	2.68263	0.803672	4.33459e-10
390	NM_017446	MRPL39	0.483932	4.22944	5.16455	0.935118	4.35309e-10
391	NM_017824	2017-03-05	0.338695	3.16222	3.77184	0.60962	4.37472e-10
392	NM_032263	IQCG	0.529097	2.4071	3.31342	0.906314	4.38921e-10
393	NM_014324	AMACR	0.633348	3.05821	4.24123	1.18302	4.39901e-10
394	NR_038953	LOC100507564	0.52902	0.790191	1.76118	0.970991	4.41004e-10
395	NM_002359	MAFG	0.492313	3.13691	4.04943	0.912521	4.49138e-10
396	NM_001001660	LYRM5	0.494402	3.57913	4.49299	0.913864	4.50499e-10
397	NM_000309	PPOX	0.397071	2.46518	3.20915	0.743975	4.53171e-10
398	NM_015656	KIF26A	0.577031	0.652677	1.77762	1.12494	4.537e-10
399	NM_032360	ACBD6	0.314426	4.21016	4.74793	0.53777	4.54799e-10
400	NM_152395	NUDT16	0.43094	3.72374	4.45988	0.736143	4.58797e-10
401	ENST00000452741	AC002117.1	0.369811	2.24568	2.90666	0.660978	4.59799e-10
402	NM_031209	QTRT1	0.477241	4.93098	5.75178	0.820806	4.61878e-10
403	NM_007079	PTP4A3	1.02005	2.95581	4.87531	1.9195	4.61892e-10
404	NM_032765	TRIM52	0.483612	2.92714	3.78375	0.856616	4.6311e-10
405	NM_014763	MRPL19	0.337869	2.51314	3.10686	0.593726	4.65605e-10
406	ENST00000529323	RP11-23F23.1	0.145877	0.107131	0.370917	0.263786	4.66822e-10
407	NM_173595	ANKRD52	0.344688	3.38024	4.01018	0.629933	4.70475e-10
408	ENST00000550263	RP11-680A11.5	0.590952	1.37449	2.5287	1.15421	4.71678e-10
409	NR_034006	LOC100132352	0.492487	2.44465	3.35925	0.914599	4.75867e-10
410	NM_000712	BLVRA	0.528105	5.39355	6.29329	0.899738	4.78146e-10
411	NM_033296	MRFAP1	0.310416	6.76607	7.38587	0.619799	4.81012e-10
412	NM_012288	TRAM2	0.685818	4.4186	5.62955	1.21095	4.831e-10
413	NM_002868	RAB5B	0.330553	4.98583	5.58933	0.603502	4.83721e-10
414	NM_002673	PLXNB1	0.749416	2.12987	3.42167	1.2918	4.94601e-10
415	NM_021115	SEZ6L	0.0759338	0.0547107	0.20307	0.14836	4.97291e-10
416	NM_022116	FIGNL1	0.564387	2.63822	3.59782	0.959601	4.98944e-10
417	NM_032683	MPV17L2	0.638881	3.59201	4.75366	1.16165	4.99321e-10
418	NM_004725	BUB3	0.712376	5.08902	6.30248	1.21346	4.9982e-10
419	NM_001647	APOD	2.33673	3.59755	7.99357	4.39602	5.1227e-10
420	TCONS_00027926	linc-RALGAPB	0.391243	0.776445	1.50637	0.729922	5.15985e-10
421	NM_002759	EIF2AK2	0.520963	3.39674	4.28146	0.884717	5.16325e-10
422	NM_020385	REXO4	0.381072	4.18986	4.89053	0.700674	5.16383e-10
423	NM_015316	PPP1R13B	0.71517	1.95754	3.2465	1.28896	5.23386e-10
424	ENST00000332935	AC005037.3	0.259483	0.734202	1.17782	0.443618	5.25133e-10
425	TCONS_00017578	linc-USP9Y-1	0.601201	0.410929	1.43332	1.02239	5.27793e-10
426	NM_015204	THSD7A	0.487822	0.769041	1.66634	0.897303	5.29577e-10
427	NM_022118	RBM26	0.297691	2.83515	3.37101	0.535854	5.33557e-10
428	TCONS_00001831	linc-TAF1A	0.444852	0.963778	1.81004	0.846263	5.36851e-10
429	ENST00000490246	AC025260.1	0.417779	1.08449	1.85613	0.771642	5.40528e-10
430	NM_001039548	KLHL35	0.772479	0.874824	2.35014	1.47531	5.48992e-10
431	NM_014350	TNFAIP8	0.831407	3.83358	5.26536	1.43177	5.5477e-10
432	NM_017818	WRAP73	0.421007	3.62661	4.39656	0.76995	5.57714e-10
433	NM_024611	NARG2	0.307646	2.90599	3.43169	0.525694	5.61241e-10
434	NM_030782	CLPTM1L	0.59194	5.02737	6.10458	1.07721	5.71505e-10
435	NM_005640	TAF4B	0.725202	1.69612	2.93129	1.23518	5.75118e-10
436	NM_021222	PRUNE	0.452126	2.70764	3.51057	0.802926	5.76782e-10
437	NR_026849	LINC00526	0.361031	1.40321	2.07774	0.674536	5.78728e-10
438	NM_133473	ZNF431	0.338996	1.97019	2.58277	0.612578	5.83529e-10
439	NM_006826	YWHAQ	0.492804	7.04801	7.94951	0.9015	5.85808e-10
440	ENST00000506435	RP11-506H20.1	0.20217	0.11046	0.497438	0.386977	5.86791e-10
441	NM_003968	UBA3	0.390357	4.97456	5.72314	0.748583	5.88961e-10
442	NM_198517	TBC1D10C	1.5072	2.05561	4.6779	2.62229	5.9464e-10
443	NM_024615	PARP8	0.870868	1.8711	3.35216	1.48106	5.97041e-10
444	TCONS_00000481	linc-HSPG2	0.206906	0.198933	0.603191	0.404258	6.04409e-10
445	NM_001113434	C17orf51	0.637578	2.40209	3.48209	1.08	6.06793e-10
446	NM_000858	GUK1	0.430556	7.061	7.8308	0.769797	6.10389e-10
447	NM_001987	ETV6	0.444668	3.02565	3.80879	0.783143	6.15908e-10
448	NM_138395	MARS2	0.311881	1.171	1.7198	0.548804	6.18136e-10
449	NM_002729	HHEX	0.670709	2.40702	3.5781	1.17108	6.20133e-10
450	NM_021959	PPP1R11	0.314611	5.49302	6.02518	0.532169	6.22082e-10
451	NR_033770	ROCK1P1	0.374509	2.31528	2.94819	0.63291	6.28622e-10
452	NR_037593	CAHM	0.450587	1.3714	2.14221	0.770807	6.33649e-10
453	TCONS_00026176	linc-USP14-2	0.375217	2.32645	2.96042	0.633969	6.33861e-10
454	NM_175061	JAZF1	0.718381	3.42038	4.75772	1.33734	6.33917e-10
455	NM_017567	NAGK	0.506472	4.94086	5.84345	0.902594	6.38234e-10
456	NM_001258	CDK3	0.639156	2.74051	3.90747	1.16695	6.40254e-10
457	NM_015527	TBC1D10B	0.265466	4.57194	5.02252	0.450587	6.50683e-10
458	NM_032489	ACRBP	0.419275	1.32217	2.08482	0.762651	6.53828e-10
459	NM_019891	ERO1LB	0.409335	1.73037	2.42141	0.691037	6.54383e-10
460	NM_002821	PTK7	1.58458	1.5624	4.90698	3.34459	6.61377e-10
461	NM_001627	ALCAM	1.29623	3.7085	5.89665	2.18815	6.63836e-10
462	NM_001010879	ZIK1	0.655714	1.05569	2.16627	1.11058	6.67808e-10
463	NM_007215	POLG2	0.262454	2.62144	3.07327	0.451827	6.69536e-10
464	NM_015190	DNAJC9	0.471039	4.72745	5.55013	0.822674	6.71104e-10
465	NM_018948	ERRFI1	1.11109	4.63779	6.51457	1.87678	6.74041e-10
466	NM_024672	THAP9	0.29476	1.18126	1.74352	0.562257	6.76104e-10
467	NM_020755	SERINC1	0.436653	6.24581	6.99132	0.745515	6.82375e-10
468	NM_020827	KIAA1430	0.518205	3.33656	4.27762	0.941056	6.82743e-10
469	NM_005007	NFKBIL1	0.35247	4.19076	4.84513	0.654372	6.91352e-10
470	NM_000445	PLEC	0.758473	5.3458	6.66835	1.32255	6.97341e-10
471	NM_006832	FERMT2	0.492136	5.48193	6.38572	0.903795	7.01157e-10
472	NM_015703	RRP7A	0.49267	3.62347	4.46239	0.838926	7.02667e-10
473	NM_032832	LRP11	0.627516	4.51035	5.58608	1.07573	7.04442e-10
474	NM_012286	MORF4L2	0.494737	6.82003	7.67003	0.850001	7.13987e-10
475	NM_018647	TNFRSF19	0.979346	1.05901	2.90137	1.84236	7.16184e-10
476	NM_203288	RP9	0.479512	4.16007	4.97013	0.810054	7.16404e-10
477	NM_018479	ECHDC1	0.504921	4.7441	5.70244	0.958343	7.29178e-10
478	NM_005704	PTPRU	1.13606	1.26658	3.3865	2.11991	7.35009e-10
479	NM_004431	EPHA2	0.755885	2.05749	3.35959	1.3021	7.38159e-10
480	ENST00000428641	RP11-66D17.5	0.295846	0.387494	0.899858	0.512364	7.40357e-10
481	TCONS_00000647	linc-CRABP2	0.295846	0.387494	0.899858	0.512364	7.40357e-10
482	NM_002696	POLR2G	0.322891	5.1891	5.74037	0.551269	7.46094e-10
483	NM_012145	DTYMK	0.549135	3.56846	4.5023	0.933843	7.47181e-10
484	NM_018034	WDR70	0.400514	4.15047	4.85765	0.707178	7.47926e-10
485	NM_014716	ACAP1	1.34874	1.9955	4.31774	2.32223	7.48277e-10
486	NR_015377	LOC654433	1.44845	2.17784	4.62706	2.44922	7.49166e-10
487	NM_005746	NAMPT	0.709675	5.191	6.48193	1.29093	7.50182e-10
488	NM_002562	P2RX7	0.735061	1.87163	3.16647	1.29483	7.52146e-10
489	NM_003110	SP2	0.418319	3.5628	4.35923	0.79643	7.53123e-10
490	NM_018486	HDAC8	0.427286	3.17844	3.941	0.762557	7.53846e-10
491	NM_080722	ADAMTS14	1.15907	1.61505	3.79547	2.18042	7.5461e-10
492	ENST00000513576	RP11-702A23.1	0.162375	0.165232	0.469018	0.303786	7.63286e-10
493	NM_000108	DLD	0.421515	4.42733	5.13915	0.711825	7.65171e-10
494	NM_032321	C2orf88	1.09264	1.9634	3.82763	1.86424	7.66945e-10
495	NM_138381	OXNAD1	0.423522	2.03213	2.8018	0.769672	7.70429e-10
496	NM_020801	ARRDC3	0.663951	5.02746	6.16277	1.13531	7.72749e-10
497	NM_007125	UTY	0.874161	0.597019	2.10264	1.50562	7.74901e-10
498	NM_014831	TRANK1	0.518378	2.27659	3.27448	0.997891	7.78323e-10
499	NM_020961	METTL14	0.35303	3.31124	3.91504	0.603797	7.79284e-10
500	ENST00000425648	AL163953.3	0.180897	0.149564	0.480922	0.331358	7.79707e-10
501	NM_002037	FYN	0.820863	5.31991	6.76118	1.44126	7.81375e-10
502	NM_007074	CORO1A	1.24114	4.90574	7.02035	2.11461	7.83458e-10
503	NM_178568	RTN4RL1	1.03005	1.54235	3.45858	1.91623	7.90182e-10
504	NM_014608	CYFIP1	0.303282	4.88924	5.43991	0.550662	7.9117e-10
505	NM_144624	UHMK1	0.442455	3.3673	4.15931	0.792012	7.91308e-10
506	NM_000946	PRIM1	0.61577	3.18964	4.27158	1.08194	7.95302e-10
507	NM_004001	FCGR2B	1.54717	2.71755	5.63729	2.91974	7.96149e-10
508	NM_015610	WIPI2	0.410977	4.4274	5.12601	0.698614	7.99071e-10
509	NM_021183	RAP2C	0.457159	3.81838	4.67555	0.857171	8.00085e-10
510	NM_017746	TEX10	0.509189	3.12862	4.03466	0.906048	8.04209e-10
511	NM_173468	MOB1B	0.497825	3.13022	4.00206	0.871843	8.05979e-10
512	NM_001095	ASIC1	0.773243	1.46261	2.89429	1.43168	8.13421e-10
513	ENST00000520651	RP11-455J20.2	0.125853	0.105903	0.332133	0.22623	8.20018e-10
514	NM_182919	TICAM1	0.494505	3.50628	4.33694	0.830655	8.23435e-10
515	NM_173830	CEP57L1	0.551411	2.75762	3.78082	1.0232	8.25096e-10
516	NM_003525	HIST1H2BI	0.182411	0.106553	0.473838	0.367285	8.2644e-10
517	NM_014845	FIG4	0.367964	3.02151	3.68908	0.667569	8.27935e-10
518	NM_152744	SDK1	1.55716	1.92565	4.58484	2.65919	8.2865e-10
519	NM_001080453	INTS1	0.497208	3.96041	4.88067	0.92026	8.29457e-10
520	NM_005731	ARPC2	0.412141	7.49982	8.23094	0.731121	8.3117e-10
521	NR_003677	PSIMCT-1	0.681762	1.38576	2.55463	1.16887	8.39245e-10
522	NR_027182	JMJD1C-AS1	0.285591	0.587022	1.13107	0.544048	8.40615e-10
523	NM_021063	HIST1H2BD	1.3254	2.98157	5.41053	2.42897	8.43326e-10
524	NM_005124	NUP153	0.440021	3.75454	4.4992	0.744661	8.48053e-10
525	NM_152737	RNF182	1.24229	0.715991	3.16551	2.44952	8.48754e-10
526	NM_001156	ANXA7	0.488678	5.3848	6.2046	0.81979	8.48826e-10
527	NM_004683	RGN	1.22707	0.860351	3.39513	2.53478	8.49715e-10
528	NM_005924	MEOX2	1.35907	2.74647	5.02523	2.27876	8.50284e-10
529	NM_020808	SIPA1L2	0.835088	2.51396	3.9145	1.40054	8.56494e-10
530	TCONS_00008018	linc-STIM2-1	0.48647	0.676826	1.50155	0.824728	8.60061e-10
531	NM_032045	KREMEN1	0.664685	1.33475	2.49751	1.16276	8.62135e-10
532	NR_038943	LOC100505933	0.284061	0.387184	0.929847	0.542663	8.72475e-10
533	NM_003881	WISP2	2.08663	4.84971	8.35805	3.50833	8.73937e-10
534	NM_022978	SERF1B	0.574699	2.82771	3.79655	0.968844	8.75777e-10
535	NM_024596	MCPH1	0.416292	2.56317	3.3312	0.768033	8.76846e-10
536	NM_021967	SERF1A	0.573785	2.81666	3.78377	0.967112	8.8409e-10
537	NM_173674	DCBLD1	0.645069	2.62508	3.70949	1.08441	8.87515e-10
538	NM_018455	CENPN	0.735274	2.83722	4.10384	1.26662	8.88804e-10
539	NM_001144	AMFR	0.44977	4.48173	5.2639	0.782167	8.92564e-10
540	NM_015989	CSAD	0.691058	2.74085	4.01553	1.27468	8.96657e-10
541	NM_024548	CEP97	0.440899	1.34628	2.11589	0.769607	8.9709e-10
542	NM_032048	EMILIN2	0.827203	4.95019	6.43976	1.48958	8.9808e-10
543	ENST00000423942	RP11-417B4.2	0.0484862	0.0288775	0.117536	0.0886582	9.04335e-10
544	TCONS_00012453	linc-TRIM39-1	0.352962	3.30833	3.92721	0.618883	9.06522e-10
545	NM_007171	POMT1	0.470944	3.64567	4.44752	0.80185	9.08499e-10
546	NM_001042702	DFNB59	0.423029	0.880625	1.59204	0.711413	9.08541e-10
547	NM_173517	VKORC1L1	0.521949	3.63968	4.51593	0.876242	9.09341e-10
548	NM_001242713	LOC100289561	0.309841	2.8635	3.38247	0.518968	9.09544e-10
549	NM_022066	UBE2O	0.306375	3.18179	3.79467	0.612875	9.17032e-10
550	NM_017851	PARP16	0.505306	2.19912	3.05939	0.860272	9.2091e-10
551	NM_004604	STX4	0.404831	5.42359	6.14119	0.717596	9.32306e-10
552	NM_152536	FGD5	1.09436	2.62886	4.49646	1.8676	9.32884e-10
553	NM_024663	NPEPL1	0.540754	4.64534	5.55136	0.906016	9.42624e-10
554	NM_080821	FAM210B	0.492104	4.683	5.50908	0.826084	9.4496e-10
555	NM_032228	FAR1	0.461762	3.74496	4.58552	0.840556	9.47792e-10
556	NM_022772	EPS8L2	1.02219	2.86239	4.58558	1.72319	9.57597e-10
557	NM_032221	CHD6	0.38976	2.43412	3.23138	0.797263	9.62985e-10
558	NM_023078	PYCRL	0.689061	2.41724	3.6449	1.22766	9.85808e-10
559	NM_015175	NBEAL2	0.580509	2.33289	3.34313	1.01024	9.88021e-10
560	NM_017873	ASB6	0.337367	3.70532	4.31187	0.606546	9.95946e-10
561	NM_018052	VAC14	0.456918	3.92815	4.7301	0.801948	1.00709e-09
562	NM_000176	NR3C1	0.356666	4.49203	5.13098	0.638952	1.01215e-09
563	TCONS_00015126	linc-SLC25A32-2	0.0739847	0.079984	0.219618	0.139634	1.01276e-09
564	TCONS_00009223	linc-SEPP1-1	0.470193	1.5321	2.36696	0.834856	1.01593e-09
565	NM_013291	CPSF1	0.542242	4.3383	5.31256	0.974266	1.01904e-09
566	NM_000629	IFNAR1	0.302544	3.97792	4.52787	0.549959	1.01931e-09
567	NM_005782	ALYREF	0.420124	5.87552	6.5776	0.702079	1.03254e-09
568	NM_001012301	ARSI	0.998922	1.35369	3.07021	1.71652	1.03572e-09
569	NM_002508	NID1	0.879586	4.95624	6.56492	1.60867	1.04656e-09
570	NM_002832	PTPN7	1.194	1.83852	3.88991	2.05139	1.05079e-09
571	NM_138423	CASC4	0.49868	5.43818	6.27287	0.834692	1.05453e-09
572	TCONS_00006513	linc-SFMBT1	0.224372	0.437986	0.864865	0.426879	1.06706e-09
573	NM_021916	ZNF70	0.662372	1.61475	2.71852	1.10377	1.07383e-09
574	NM_001042414	PSPC1	0.494405	4.0988	5.00632	0.907514	1.07629e-09
575	NM_033195	LDHAL6B	0.138858	0.120782	0.406371	0.285589	1.0834e-09
576	NM_003826	NAPG	0.42523	3.52799	4.23821	0.710219	1.09551e-09
577	NR_015384	LOC100126784	0.936832	1.24329	3.00819	1.7649	1.0959e-09
578	NM_007331	WHSC1	0.788778	2.59004	3.98117	1.39114	1.11407e-09
579	NM_014376	CYFIP2	0.82942	1.66969	3.09957	1.42988	1.11551e-09
580	NM_013345	GPR132	0.734081	1.35571	2.64281	1.2871	1.12255e-09
581	NM_017541	CRYGS	0.547096	1.396	2.34176	0.94576	1.12505e-09
582	NM_145234	CHRDL1	2.20571	2.63166	6.31982	3.68815	1.12591e-09
583	NM_014023	WDR37	0.390088	2.12813	2.81347	0.685342	1.13976e-09
584	NM_002489	NDUFA4	0.373728	5.23453	5.94517	0.710643	1.14972e-09
585	NM_001009984	C20orf194	0.445153	2.05176	2.84079	0.789026	1.15962e-09
586	TCONS_00012865	linc-LFNG	0.4066	1.17359	1.86169	0.688096	1.16007e-09
587	NM_145056	DACT3	1.11921	1.61297	3.86462	2.25164	1.1622e-09
588	NM_024804	ZNF669	0.347079	1.43925	2.13465	0.695402	1.1646e-09
589	NM_133265	AMOT	0.979835	1.00521	2.91339	1.90818	1.17433e-09
590	NM_004385	VCAN	0.872701	5.54203	7.13996	1.59794	1.18007e-09
591	NM_020809	ARHGAP20	0.959924	1.59163	3.26237	1.67074	1.18158e-09
592	TCONS_00017379	linc-RBMX-1	0.182617	0.134478	0.492942	0.358464	1.19099e-09
593	NM_019005	MIOS	0.447251	3.17878	3.96481	0.786033	1.19714e-09
594	NM_000017	ACADS	0.423793	3.07449	3.80905	0.73456	1.19716e-09
595	ENST00000443574	XXbac-BPG254F23.6	2.19726	1.78238	5.54454	3.76216	1.21807e-09
596	NR_027034	LOC150381	0.769265	1.57281	2.89735	1.32454	1.2237e-09
597	NM_014657	TTI1	0.346439	3.05544	3.69426	0.638822	1.22425e-09
598	NM_000367	TPMT	0.502751	3.61856	4.45538	0.836823	1.22936e-09
599	NM_018013	SOBP	1.04913	1.49507	3.39457	1.8995	1.23416e-09
600	NM_032564	DGAT2	0.789388	0.994016	2.56702	1.573	1.23589e-09
601	NM_014957	DENND3	0.696323	2.81925	3.9961	1.17685	1.23632e-09
602	NM_018298	MCOLN3	1.30633	1.06372	3.28434	2.22062	1.2455e-09
603	TCONS_00017851	linc-OPN4-1	0.176037	0.428157	0.732297	0.30414	1.2458e-09
604	NM_024762	ZNF552	0.351034	1.63101	2.24387	0.612863	1.25066e-09
605	NM_022904	RASAL3	1.03954	2.21108	4.05133	1.84025	1.25385e-09
606	ENST00000548410	RP11-571M6.8	0.460561	0.632613	1.51217	0.879556	1.25398e-09
607	TCONS_00017911	linc-AKR1C2-1	0.196228	0.2003	0.562662	0.362361	1.25795e-09
608	NR_027145	LIMS3-LOC440895	0.557248	2.08443	3.08563	1.0012	1.26963e-09
609	NM_173833	SCARA5	2.44162	3.37991	7.44398	4.06408	1.27159e-09
610	NR_037803	BACE1-AS	0.355058	0.843323	1.44391	0.60059	1.27339e-09
611	NM_033394	TANC1	0.582484	1.81051	2.78783	0.97732	1.27534e-09
612	NM_022046	KLK14	0.848331	0.51845	2.34056	1.82211	1.27668e-09
613	NM_001002901	FCRLB	0.897413	0.813112	2.68163	1.86852	1.27821e-09
614	NM_016203	PRKAG2	0.610281	2.89207	3.93241	1.04034	1.27834e-09
615	NM_016275	SELT	0.448668	4.46122	5.21055	0.749333	1.28497e-09
616	NM_002872	RAC2	1.15737	4.70544	6.68645	1.98101	1.29191e-09
617	NM_001290	LDB2	0.963311	3.11786	5.00275	1.88489	1.30076e-09
618	NM_001178	ARNTL	0.70441	2.73093	3.90639	1.17547	1.31396e-09
619	NM_025228	TRAF3IP3	1.36403	1.87412	4.3219	2.44777	1.31642e-09
620	ENST00000422848	RP11-452K12.7	0.560417	1.34211	2.40271	1.0606	1.31837e-09
621	TCONS_00002684	linc-RPS7-1	0.671992	2.219	3.38042	1.16142	1.32189e-09
622	ENST00000528607	AP000487.6	0.178113	0.231886	0.568766	0.33688	1.327e-09
623	TCONS_00027223	linc-ZNF708-3	0.288822	0.217064	0.773141	0.556077	1.32749e-09
624	NM_005848	DENND4A	0.427773	2.53069	3.2609	0.7302	1.33445e-09
625	NM_007038	ADAMTS5	1.65256	3.22966	6.05469	2.82502	1.33767e-09
626	NM_015852	ZNF117	0.514511	2.05574	3.03743	0.981698	1.33916e-09
627	NM_024629	MLF1IP	0.829321	2.97748	4.48352	1.50604	1.3525e-09
628	NM_001202485	HSPE1-MOB4	0.283142	4.13473	4.61632	0.481598	1.35496e-09
629	NM_000924	PDE1B	0.586744	1.5676	2.60692	1.03932	1.36732e-09
630	NM_030969	TMEM14B	0.431201	5.09932	5.81375	0.714427	1.36754e-09
631	TCONS_00012113	linc-SLC17A2	0.384582	0.896381	1.58405	0.687674	1.36801e-09
632	NM_020451	SEPN1	0.377762	5.46318	6.20004	0.736858	1.36952e-09
633	NM_006631	ZNF266	0.495357	3.50124	4.44424	0.943	1.37082e-09
634	NR_026655	FLJ12825	0.22651	0.230822	0.660541	0.429719	1.38036e-09
635	NM_016307	PRRX2	1.79967	2.39364	5.4386	3.04496	1.38158e-09
636	NM_002351	SH2D1A	1.61087	1.49603	4.64935	3.15332	1.39483e-09
637	NM_002691	POLD1	0.380239	3.59914	4.23155	0.632415	1.40136e-09
638	NM_002154	HSPA4	0.379868	5.21555	5.88196	0.666408	1.40984e-09
639	NM_018313	PBRM1	0.395038	3.2243	3.95102	0.726719	1.41962e-09
640	NM_004236	COPS2	0.430568	4.72144	5.43564	0.7142	1.42266e-09
641	NM_001358	DHX15	0.374421	5.31383	5.93819	0.624361	1.42765e-09
642	NM_002660	PLCG1	0.465126	4.67851	5.47138	0.792873	1.43251e-09
643	NM_022481	ARAP3	0.635539	2.36819	3.57903	1.21084	1.44584e-09
644	NM_006820	IFI44L	1.22399	3.60504	5.63068	2.02564	1.44633e-09
645	NM_006177	NRL	0.216412	0.456522	0.827745	0.371223	1.4557e-09
646	NM_000573	CR1	1.02177	2.01793	3.7088	1.69087	1.46402e-09
647	NM_018990	SASH3	1.0974	3.30342	5.23671	1.93329	1.47617e-09
648	NM_001017995	SH3PXD2B	1.00985	4.09976	5.76834	1.66858	1.47729e-09
649	NM_016261	TUBD1	0.426071	1.67245	2.41129	0.738846	1.47974e-09
650	NM_013361	ZNF223	0.375747	1.96071	2.59775	0.637032	1.48919e-09
651	NM_178558	ZNF680	0.46464	2.82625	3.67959	0.853337	1.50037e-09
652	NM_021089	ZNF8	0.537453	1.71564	2.61353	0.897891	1.51043e-09
653	NM_005645	TAF13	0.686206	4.35774	5.60554	1.2478	1.51106e-09
654	TCONS_00021342	linc-MDM1-2	0.48878	0.660388	1.57163	0.911244	1.51213e-09
655	NM_005833	RABEPK	0.287488	4.02016	4.52991	0.509744	1.51455e-09
656	NM_153756	FNDC5	1.67842	1.86829	4.65672	2.78843	1.51702e-09
657	NM_001943	DSG2	1.44974	1.27237	3.85834	2.58597	1.51979e-09
658	NM_152667	NANP	0.418114	1.9744	2.70277	0.728372	1.5283e-09
659	NM_018438	FBXO6	0.759652	3.12971	4.4195	1.28979	1.54505e-09
660	NR_038429	LOC100506054	0.652086	2.07125	3.2002	1.12895	1.55029e-09
661	NM_006013	RPL10	0.479714	8.0058	8.8953	0.889502	1.55392e-09
662	NR_036549	LOC100129961	0.180027	0.43041	0.776215	0.345805	1.55833e-09
663	NM_032833	PPP1R15B	0.306575	3.48201	3.98849	0.506477	1.56695e-09
664	NM_021144	PSIP1	0.86267	4.72541	6.20467	1.47926	1.56707e-09
665	NM_006801	KDELR1	0.329579	6.63311	7.23088	0.597775	1.57566e-09
666	ENST00000451530	RP11-342D11.2	0.619233	3.64879	4.67002	1.02123	1.58204e-09
667	NM_177403	RAB7B	0.686496	2.04129	3.24181	1.20053	1.58964e-09
668	NM_000314	PTEN	0.468191	4.09859	4.9585	0.859907	1.59521e-09
669	ENST00000480931	RP11-723O4.2	0.186058	0.22085	0.553297	0.332447	1.59953e-09
670	NM_005608	PTPRCAP	1.76882	3.71184	6.70654	2.9947	1.6106e-09
671	NM_014781	RB1CC1	0.46926	3.86717	4.6605	0.793331	1.61112e-09
672	NM_138797	ANKRD54	0.418925	3.7559	4.45695	0.701048	1.61696e-09
673	NM_013250	ZNF215	0.62003	0.616824	1.73243	1.11561	1.6214e-09
674	NM_018054	ARHGAP17	0.263701	4.60933	5.06331	0.453978	1.63836e-09
675	NM_015069	ZNF423	1.57421	1.82074	4.49257	2.67183	1.64082e-09
676	NM_001013838	RLTPR	0.871725	0.882607	2.52642	1.64381	1.64446e-09
677	ENST00000548203	RP11-44N21.4	0.814041	1.82366	3.31467	1.49102	1.64595e-09
678	NM_003190	TAPBP	0.525473	6.04757	6.92341	0.875833	1.64664e-09
679	NM_001001330	REEP3	0.488569	3.28857	4.22119	0.932612	1.64763e-09
680	NM_006511	RSC1A1	0.456341	2.66799	3.45648	0.788495	1.64767e-09
681	NM_014342	MTCH2	0.461652	4.51503	5.32947	0.814436	1.6557e-09
682	NM_002541	OGDH	0.483756	5.41875	6.23751	0.818763	1.65604e-09
683	ENST00000447289	AC007563.5	1.39722	1.63409	3.94507	2.31098	1.65678e-09
684	NM_018992	KCTD5	0.377325	4.60478	5.22777	0.622996	1.66188e-09
685	NM_025220	ADAM33	1.26345	4.60104	6.68825	2.08721	1.66201e-09
686	ENST00000454228	ARMCX3-AS1	0.332233	0.761713	1.31534	0.553629	1.66612e-09
687	NM_014961	RUFY3	0.442007	2.42505	3.25825	0.833206	1.66881e-09
688	NM_032315	SLC25A33	0.692625	2.80792	3.95227	1.14434	1.67536e-09
689	NM_025136	OPA3	0.46329	2.48912	3.32605	0.836933	1.69676e-09
690	NM_001163438	SMIM10	0.716707	3.43464	4.66665	1.23201	1.70404e-09
691	NM_018234	STEAP3	1.42353	2.4849	5.03076	2.54586	1.71246e-09
692	NM_015338	ASXL1	0.393321	3.87023	4.52776	0.657531	1.73222e-09
693	TCONS_00024522	linc-SPG7	0.343815	1.24006	1.82662	0.586561	1.7347e-09
694	NM_018081	WRAP53	0.968646	1.65909	3.27115	1.61206	1.74854e-09
695	TCONS_00011908	linc-PRDM1-2	0.108729	0.101816	0.302069	0.200252	1.75104e-09
696	NM_006344	CLEC10A	1.33674	2.17885	4.46297	2.28412	1.75983e-09
697	NM_003500	ACOX2	1.07518	1.84418	3.69494	1.85076	1.76384e-09
698	ENST00000526456	RP11-732A19.5	1.15376	3.07848	5.10627	2.02779	1.77446e-09
699	NM_002290	LAMA4	1.1163	4.8165	6.65359	1.83709	1.77576e-09
700	NM_001013625	C1orf192	0.352813	0.464584	1.10252	0.637936	1.79013e-09
701	NM_016144	COMMD10	0.349391	3.39455	4.00575	0.611197	1.79065e-09
702	NM_012248	SEPHS2	0.425937	4.59048	5.29405	0.703574	1.79277e-09
703	ENST00000534162	RP11-872D17.4	0.43528	1.84285	2.65178	0.808928	1.80061e-09
704	NM_020725	ATXN7L1	0.335593	1.5941	2.15276	0.558654	1.80545e-09
705	TCONS_00000807	linc-TNFRSF14	0.335929	0.657174	1.2334	0.576227	1.81208e-09
706	NM_000390	CHM	0.430542	2.55603	3.3465	0.790473	1.81365e-09
707	NM_003406	YWHAZ	0.430522	7.28521	8.00888	0.723675	1.82127e-09
708	ENST00000366451	AC083799.1	0.629176	2.81446	3.86507	1.05062	1.82283e-09
709	NM_014426	SNX5	0.533847	5.2972	6.1865	0.889302	1.82812e-09
710	NM_000697	ALOX12	0.111066	0.196538	0.388409	0.191871	1.83436e-09
711	NM_015201	BOP1	0.679559	4.10756	5.40886	1.3013	1.83941e-09
712	NM_080593	HIST1H2BK	1.24168	5.40347	7.71787	2.3144	1.84827e-09
713	NM_014819	PJA2	0.342844	5.01654	5.58188	0.56534	1.84891e-09
714	NM_001760	CCND3	0.506116	4.69591	5.53259	0.836681	1.86062e-09
715	NM_001778	CD48	1.44379	3.19077	5.80537	2.6146	1.86972e-09
716	NM_001803	CD52	1.81359	4.33677	7.32313	2.98637	1.88576e-09
717	NR_046240	LOC100506100	0.705356	1.51603	2.67477	1.15875	1.88829e-09
718	NM_001242698	LOC100130357	0.217421	0.446818	0.836749	0.389931	1.88897e-09
719	NM_004330	BNIP2	0.271856	4.47305	4.96644	0.493388	1.89104e-09
720	NM_052931	SLAMF6	1.28504	1.62329	3.99319	2.3699	1.89117e-09
721	NM_181773	APOBEC3H	0.701301	0.997576	2.18303	1.18546	1.90471e-09
722	NM_005408	CCL13	2.35405	3.38061	7.24355	3.86294	1.91563e-09
723	NM_144684	ZNF480	0.373412	2.74951	3.36429	0.614779	1.91691e-09
724	NM_024520	C2orf47	0.269546	2.44401	2.8903	0.446283	1.92837e-09
725	NM_020223	FAM20C	0.940684	4.64732	6.26489	1.61757	1.93598e-09
726	NM_007181	MAP4K1	1.18251	2.02319	4.03832	2.01513	1.94623e-09
727	NM_017901	TPCN1	0.534653	4.09436	4.97792	0.883561	1.9487e-09
728	TCONS_00015562	linc-FAM75A7-3	0.307137	0.858375	1.38813	0.52975	1.95354e-09
729	NM_002205	ITGA5	0.880776	6.58835	8.05639	1.46804	1.95744e-09
730	NM_018380	DDX28	0.442061	2.5237	3.32595	0.802252	1.96122e-09
731	NM_031466	TRAPPC9	0.388549	2.55164	3.22717	0.675532	1.96252e-09
732	NM_006042	HS3ST3A1	1.60874	1.78139	4.60787	2.82648	1.96502e-09
733	NM_001012302	ANO9	0.89765	0.901003	2.37306	1.47206	1.96668e-09
734	NM_153611	CYB561A3	0.428168	3.76963	4.47154	0.701914	1.96946e-09
735	NM_024898	DENND1C	1.0705	2.39853	4.18884	1.79031	1.97742e-09
736	NM_025135	FHOD3	1.23587	1.94441	3.97077	2.02636	1.98092e-09
737	NM_007170	TESK2	0.479908	1.5826	2.52662	0.944023	1.99402e-09
738	NM_024595	AKIRIN1	0.388706	3.92608	4.61913	0.693058	1.99769e-09
739	ENST00000421657	RP11-186N15.3	0.181342	0.419627	0.7655	0.345873	2.01286e-09
740	NM_007267	TMC6	0.820021	3.2093	4.55387	1.34458	2.01317e-09
741	NM_014089	NUPL1	0.473127	3.46421	4.24049	0.776276	2.01698e-09
742	NM_018947	CYCS	0.48638	3.70746	4.50795	0.800495	2.02868e-09
743	NM_020338	ZMIZ1	0.530339	3.98159	4.95237	0.970782	2.03983e-09
744	NM_018122	DARS2	0.552044	2.80322	3.78435	0.981124	2.04216e-09
745	NM_153329	ALDH16A1	0.657606	3.69437	4.78532	1.09095	2.04558e-09
746	NM_014408	TRAPPC3	0.457232	4.89244	5.72615	0.833706	2.05399e-09
747	NM_018953	HOXC5	0.780319	1.82706	3.14683	1.31977	2.06161e-09
748	NM_000672	ADH6	0.0575759	0.0511975	0.152183	0.100986	2.06607e-09
749	NM_000561	GSTM1	1.16682	3.74219	5.66498	1.92279	2.07012e-09
750	NM_015442	CNOT10	0.38352	3.62598	4.33494	0.708962	2.09262e-09
751	NM_018238	AGK	0.296043	3.69817	4.18369	0.485522	2.10337e-09
752	NM_130783	TSPAN18	1.20625	2.65059	4.75024	2.09965	2.10443e-09
753	NR_045126	LOC100652739	0.558584	1.34864	2.39007	1.04143	2.10516e-09
754	ENST00000322982	TRIL	1.69725	2.05554	4.86377	2.80823	2.10538e-09
755	NM_006374	STK25	0.394405	4.64416	5.36716	0.722997	2.107e-09
756	NM_004766	COPB2	0.379467	5.83285	6.46384	0.630991	2.10937e-09
757	NM_001129	AEBP1	1.85162	4.17395	7.60078	3.42684	2.10962e-09
758	NR_024567	LOC100130557	0.267377	0.914583	1.35985	0.44527	2.12363e-09
759	NM_001005181	OR56B4	0.0678483	0.037575	0.173894	0.136319	2.12884e-09
760	NM_017853	TXNL4B	0.550583	2.63452	3.57983	0.945311	2.12905e-09
761	NM_015021	ZNF292	0.51209	2.50672	3.35345	0.846731	2.13059e-09
762	NM_004136	IREB2	0.381374	3.30277	3.9522	0.649431	2.14184e-09
763	TCONS_00023222	linc-DLL4	0.0935347	0.0680718	0.239029	0.170957	2.14756e-09
764	NM_198595	AFAP1	0.463349	3.87384	4.63179	0.757954	2.1517e-09
765	TCONS_00005713	linc-MUC20-1	0.566101	0.846297	1.86519	1.0189	2.15813e-09
766	NM_019885	CYP26B1	1.15445	1.85024	3.74115	1.89091	2.16156e-09
767	NM_015726	DCAF8	0.30173	4.91454	5.49189	0.577344	2.17637e-09
768	NM_024329	EFHD2	0.678831	5.79662	6.97397	1.17735	2.18142e-09
769	NM_014051	TMEM14A	0.597749	2.91838	4.00473	1.08635	2.18508e-09
770	NM_173822	FAM126B	0.313158	1.60954	2.15645	0.54691	2.18788e-09
771	NM_007235	XPOT	0.554086	5.39766	6.36308	0.965423	2.19217e-09
772	NM_138457	FOXP4	0.430446	2.43504	3.19728	0.762237	2.20302e-09
773	NM_021972	SPHK1	0.974182	3.99375	5.75377	1.76002	2.20589e-09
774	NR_034114	LOC100288123	0.231787	0.585928	1.01021	0.42428	2.21434e-09
775	NM_052838	2017-09-01	1.30433	2.43411	4.6803	2.24618	2.23086e-09
776	NM_001344	DAD1	0.305516	7.50112	8.03087	0.529742	2.23619e-09
777	NM_015123	FRMD4B	0.594389	2.6354	3.65336	1.01795	2.24535e-09
778	NM_152373	ZNF684	0.386112	1.54534	2.19198	0.646647	2.2502e-09
779	NM_025154	SUN1	0.695173	5.21376	6.35438	1.14061	2.25725e-09
780	NM_022915	MRPL44	0.350995	3.91538	4.4892	0.573812	2.25873e-09
781	NM_003706	PLA2G4C	0.977639	2.90181	4.51444	1.61264	2.26019e-09
782	ENST00000412669	AC002456.2	0.35152	0.29463	0.935107	0.640477	2.26437e-09
783	NM_139281	WDR36	0.342926	3.07055	3.66291	0.592369	2.26493e-09
784	NM_024105	ALG12	0.426313	3.2831	4.01436	0.731256	2.27849e-09
785	NM_080282	ABCA10	1.17018	0.81403	3.07562	2.26159	2.28292e-09
786	NM_207325	DPY19L3	0.540702	2.65113	3.60481	0.953678	2.28535e-09
787	NM_002131	HMGA1	1.85771	5.21799	8.36539	3.1474	2.29676e-09
788	NM_005214	CTLA4	1.00767	1.00086	2.87813	1.87727	2.3014e-09
789	NM_003010	MAP2K4	0.449235	3.54007	4.36904	0.828969	2.304e-09
790	NM_173566	PRR14L	0.293015	2.28216	2.80492	0.522757	2.33214e-09
791	NM_138463	TLCD1	0.659679	2.30972	3.39155	1.08183	2.33471e-09
792	NM_024621	VEPH1	1.3059	1.0841	3.45338	2.36928	2.34226e-09
793	TCONS_00007487	linc-CLRN2-1	0.252527	0.504071	0.943395	0.439324	2.3458e-09
794	NM_001039887	C19orf55	0.400348	2.10974	2.80624	0.696495	2.35072e-09
795	NM_025125	TMEM254	0.371064	2.85556	3.54536	0.689797	2.35247e-09
796	NM_032656	DHX37	0.372958	3.09744	3.7996	0.702162	2.35772e-09
797	NM_173473	ANAPC16	0.50026	3.59247	4.4123	0.819826	2.36285e-09
798	NM_004654	USP9Y	1.06634	0.773833	2.54439	1.77056	2.36995e-09
799	ENST00000534168	RP11-452H21.1	0.141799	0.0748378	0.35455	0.279713	2.37888e-09
800	NM_001459	FLT3LG	0.630389	3.99477	5.02277	1.02799	2.38225e-09
801	NM_004672	MAP3K6	0.488752	3.56763	4.43732	0.869692	2.38754e-09
802	NM_001080452	GPR108	0.339298	5.13162	5.68757	0.555949	2.39709e-09
803	NM_001204818	ZNF587B	0.410424	1.36823	2.1154	0.747174	2.40329e-09
804	NM_018460	ARHGAP15	0.928695	2.77111	4.34018	1.56907	2.40486e-09
805	NM_020211	RGMA	1.28716	1.85468	4.07052	2.21584	2.40889e-09
806	NM_003683	RRP1	0.442356	4.29099	5.07273	0.78174	2.41498e-09
807	NM_015342	PPWD1	0.287345	4.40406	4.93328	0.529228	2.42711e-09
808	NM_003737	DCHS1	1.0377	2.43398	4.15358	1.7196	2.43311e-09
809	NM_004499	HNRNPAB	0.350602	6.13926	6.80208	0.662826	2.44522e-09
810	NM_032415	CARD11	1.00277	1.31201	3.06589	1.75388	2.45754e-09
811	NM_005631	SMO	1.38917	1.70639	4.18931	2.48292	2.46845e-09
812	NM_001782	CD72	1.24136	2.93229	5.1077	2.17542	2.47434e-09
813	NM_001547	IFIT2	0.916406	3.69831	5.19135	1.49304	2.50681e-09
814	NM_018951	HOXA10	0.795561	2.94368	4.37221	1.42853	2.52405e-09
815	ENST00000418300	RP11-54O7.14	0.830223	3.37587	4.80129	1.42541	2.52682e-09
816	NM_018452	TMEM242	0.385185	2.49646	3.12355	0.627087	2.54209e-09
817	NM_017993	ENOX1	0.622123	1.92341	3.12911	1.2057	2.55204e-09
818	NM_080748	ROMO1	0.416933	5.79355	6.47303	0.679477	2.55412e-09
819	TCONS_00023262	linc-USP8	0.458762	1.13279	1.92578	0.792992	2.55688e-09
820	NM_015428	ZNF473	0.3242	1.98639	2.57963	0.593241	2.55738e-09
821	NM_003756	EIF3H	0.344761	7.16034	7.77595	0.615619	2.56633e-09
822	NM_001080414	CCDC88C	0.710011	1.40405	2.7096	1.30555	2.56789e-09
823	NM_014633	CTR9	0.442057	3.70068	4.42492	0.724235	2.56962e-09
824	NM_004290	RNF14	0.356378	3.19223	3.78429	0.592053	2.57374e-09
825	NM_000393	COL5A2	0.949665	6.09509	7.64529	1.55021	2.58074e-09
826	NM_002738	PRKCB	0.860874	1.33943	2.99714	1.6577	2.59697e-09
827	ENST00000441365	RP11-288G11.3	0.556207	1.83281	2.74862	0.915808	2.60476e-09
828	NM_174942	GAS2L3	0.772928	2.43072	3.71364	1.28292	2.6291e-09
829	NM_000245	MET	1.43712	3.13946	5.47857	2.33911	2.64502e-09
830	NM_004181	UCHL1	2.23411	3.08899	6.90368	3.81469	2.64945e-09
831	NM_017680	ASPN	1.75061	2.99173	6.11076	3.11903	2.65029e-09
832	NM_001866	COX7B	0.549001	7.49013	8.39436	0.904228	2.65716e-09
833	NM_001948	DUT	0.425358	4.48452	5.19491	0.710394	2.66104e-09
834	NM_134268	CYGB	1.50309	3.50168	6.18963	2.68795	2.6686e-09
835	ENST00000432683	RP4-765A10.2	0.22854	0.420814	0.811029	0.390215	2.6778e-09
836	TCONS_00016940	linc-DDX26B-1	0.323741	0.767037	1.32573	0.558691	2.6937e-09
837	NM_015197	PACS2	0.392945	3.49016	4.24194	0.751777	2.70161e-09
838	NM_052917	GALNT13	1.1127	1.15537	3.02417	1.8688	2.70347e-09
839	NM_014167	CCDC59	0.413645	4.4862	5.27283	0.78663	2.72002e-09
840	NM_014060	MCTS1	0.385832	2.53405	3.23478	0.700727	2.73529e-09
841	NR_038311	ITGB2-AS1	1.06202	1.36619	3.23291	1.86672	2.74875e-09
842	TCONS_00006100	linc-FRG2C-1	0.191889	0.332375	0.659446	0.327071	2.75966e-09
843	NM_145165	CHURC1	0.412117	4.05732	4.7867	0.729381	2.76509e-09
844	NM_001144013	RGPD3	0.434023	2.28168	3.05925	0.777569	2.76542e-09
845	NM_004103	PTK2B	0.84035	2.77569	4.15029	1.3746	2.77725e-09
846	NM_080628	TLDC2	0.566448	2.08167	3.05622	0.974552	2.7981e-09
847	ENST00000523775	RP11-318M2.3	1.40244	1.64782	4.35834	2.71051	2.80779e-09
848	NM_024541	C10orf76	0.264785	2.8672	3.32181	0.454616	2.81271e-09
849	NM_005187	CBFA2T3	0.602347	1.11071	2.14256	1.03185	2.81846e-09
850	NM_022463	NXN	1.38221	2.17862	4.77743	2.59881	2.83131e-09
851	NM_012208	HARS2	0.266873	3.79266	4.23144	0.438782	2.84161e-09
852	NM_003277	CLDN5	1.37729	3.09881	5.39778	2.29897	2.85203e-09
853	NR_024492	FLJ42627	0.421024	1.65025	2.39107	0.74082	2.86119e-09
854	NM_018937	PCDHB3	0.563709	0.611499	1.70163	1.09013	2.86213e-09
855	NM_000595	LTA	0.823656	0.977873	2.52937	1.5515	2.87491e-09
856	NM_003060	SLC22A5	0.485898	1.80844	2.65854	0.850094	2.88318e-09
857	NM_018120	ARMC1	0.391152	3.79587	4.47618	0.680306	2.88552e-09
858	NM_001033551	TOM1L2	0.591981	3.59986	4.64378	1.04392	2.88761e-09
859	ENST00000416202	RP6-109B7.3	1.0463	2.83761	4.57872	1.74111	2.88879e-09
860	NM_015925	LSR	0.788145	1.45943	2.92425	1.46482	2.8903e-09
861	NM_001294	CLPTM1	0.321612	5.70758	6.31247	0.604888	2.89275e-09
862	NM_004842	AKAP7	0.402973	2.19546	2.93561	0.740144	2.89624e-09
863	NR_024420	LOC389634	0.343481	0.429289	1.12086	0.691572	2.89657e-09
864	NM_054031	MRGPRX3	0.122298	0.215029	0.455631	0.240602	2.90446e-09
865	NM_001983	ERCC1	0.367877	4.78821	5.43575	0.647548	2.92006e-09
866	NM_014275	MGAT4B	0.333597	4.97301	5.53651	0.563499	2.92129e-09
867	NM_017980	LIMS2	0.973655	3.87505	5.51002	1.63497	2.92787e-09
868	NM_004775	B4GALT6	0.928995	0.654635	2.52458	1.86994	2.92837e-09
869	NM_014760	TATDN2	0.421355	3.68949	4.42664	0.737144	2.93225e-09
870	NM_033110	GGACT	0.586632	1.35273	2.39705	1.04433	2.9394e-09
871	NM_052840	CELF6	0.711631	1.69638	2.87095	1.17457	2.95973e-09
872	NM_015873	VILL	0.37272	2.00654	2.62843	0.621881	2.96145e-09
873	NM_002178	IGFBP6	1.59717	7.01503	9.60384	2.58881	2.96373e-09
874	NM_203394	E2F7	1.104	1.87626	3.8422	1.96594	2.97475e-09
875	NM_144976	ZNF564	0.419463	2.28204	3.01331	0.731272	2.98501e-09
876	NM_032423	ZNF528	0.446776	1.84883	2.59627	0.747445	2.98992e-09
877	NM_002209	ITGAL	1.31262	2.69763	4.93782	2.24019	2.99096e-09
878	NM_002928	RGS16	0.889917	2.17873	3.66035	1.48163	2.99221e-09
879	ENST00000421759	AC073283.7	0.105977	0.139321	0.324975	0.185655	2.99527e-09
880	NM_003144	SSR1	0.370507	4.15948	4.78463	0.625156	2.99743e-09
881	NM_032017	STK40	0.499331	3.99399	4.86508	0.87109	3.00714e-09
882	NM_015917	GSTK1	0.515224	6.66343	7.4981	0.834671	3.00758e-09
883	NM_013245	VPS4A	0.468546	5.40026	6.1593	0.759049	3.02631e-09
884	TCONS_00019696	linc-DHCR7-2	0.26908	0.584275	1.09332	0.509045	3.02636e-09
885	NM_003741	CHRD	1.11751	3.22081	5.04942	1.82861	3.02949e-09
886	NM_007126	VCP	0.402977	5.8666	6.58923	0.722623	3.03436e-09
887	NM_005094	SLC27A4	0.324678	3.54338	4.07988	0.536505	3.03935e-09
888	TCONS_00003658	linc-PLEKHH2-5	0.272785	0.33272	0.799583	0.466863	3.03941e-09
889	ENST00000518941	RP11-779O18.1	0.35145	0.656281	1.26889	0.612606	3.04781e-09
890	NM_153026	PRICKLE1	1.2757	1.76246	4.09322	2.33076	3.04847e-09
891	NM_022095	ZNF335	0.427474	3.09989	3.83141	0.731529	3.07658e-09
892	NM_018128	TSR1	0.427236	3.93813	4.62997	0.691836	3.07659e-09
893	NM_005817	PLIN3	0.666617	5.63279	6.86038	1.22759	3.09488e-09
894	NM_005734	HIPK3	0.497628	3.72064	4.52836	0.807719	3.10047e-09
895	NM_001031827	BOLA2	0.568924	5.08653	6.10906	1.02253	3.12263e-09
896	NM_003757	EIF3I	0.443849	6.60075	7.46638	0.865632	3.12536e-09
897	NM_006014	LAGE3	0.713782	3.40693	4.56323	1.1563	3.13224e-09
898	NM_000885	ITGA4	1.02443	3.16157	4.8805	1.71893	3.15364e-09
899	NM_022899	ACTR8	0.28922	2.79819	3.29958	0.501383	3.15446e-09
900	NM_144657	HDX	0.307352	0.859133	1.41332	0.554185	3.15859e-09
901	ENST00000424106	KPNA3-IT1	0.0696087	0.0773428	0.203707	0.126364	3.16134e-09
902	NM_032283	ZDHHC18	0.489752	3.95465	4.79608	0.841431	3.16748e-09
903	TCONS_00009277	linc-SEPP1-3	0.838977	2.35338	3.73436	1.38098	3.17369e-09
904	NM_024763	WDR78	0.603655	1.22935	2.23604	1.00668	3.18321e-09
905	NM_006520	DYNLT3	1.31819	3.57183	5.7542	2.18236	3.18522e-09
906	NM_012415	RAD54B	0.497568	1.82881	2.63566	0.806859	3.18931e-09
907	NM_016041	DERL2	0.368123	4.5458	5.16924	0.623437	3.19572e-09
908	NM_001080825	TMEM120B	0.366867	2.36637	3.058	0.691624	3.20455e-09
909	ENST00000436207	RP11-223A3.1	0.190105	0.215605	0.580423	0.364818	3.20639e-09
910	NM_018370	DRAM1	0.901419	4.48465	6.0207	1.53605	3.20707e-09
911	NM_005694	COX17	0.470017	5.42898	6.23171	0.802732	3.20721e-09
912	NM_004603	STX1A	1.46976	2.18164	4.92913	2.74749	3.20742e-09
913	NM_004350	RUNX3	1.14106	1.53532	3.5232	1.98789	3.21258e-09
914	ENST00000430222	AC090587.4	0.265576	0.273012	0.800659	0.527647	3.21758e-09
915	TCONS_00019138	linc-STIM1	0.265576	0.273012	0.800659	0.527647	3.21758e-09
916	NM_016472	GSKIP	0.356537	3.10119	3.67765	0.576459	3.22238e-09
917	NM_017439	GSAP	0.834564	2.35846	3.80596	1.4475	3.24263e-09
918	ENST00000455986	RP3-327A19.5	0.411532	1.57742	2.27957	0.702152	3.24273e-09
919	TCONS_00017085	linc-RNF113A	0.411532	1.57742	2.27957	0.702152	3.24273e-09
920	NM_018659	CYTL1	0.543784	0.977262	1.99942	1.02216	3.2465e-09
921	NM_002286	LAG3	1.49135	2.24142	4.80465	2.56324	3.2476e-09
922	ENST00000450713	RP11-656D10.3	0.265447	0.331891	0.816319	0.484429	3.28518e-09
923	NM_004072	CMKLR1	0.883469	3.60176	5.05948	1.45772	3.30402e-09
924	NM_005811	GDF11	0.784465	2.39239	3.78686	1.39447	3.30403e-09
925	NM_001039182	BOLA2B	0.563615	5.08453	6.09515	1.01062	3.32e-09
926	NM_001011713	NAA30	0.363218	2.43882	3.04158	0.602765	3.33443e-09
927	NM_000551	VHL	0.402799	3.65793	4.31393	0.656008	3.33548e-09
928	NM_024628	SLC12A8	1.48662	1.86482	4.49162	2.62679	3.34183e-09
929	NM_014018	MRPS28	0.503194	4.27333	5.10811	0.834787	3.342e-09
930	TCONS_00027944	linc-CEBPB-3	0.480062	0.582087	1.4142	0.832113	3.34204e-09
931	ENST00000526642	NAV2-AS1	0.836847	2.01956	3.37714	1.35758	3.34808e-09
932	TCONS_00002901	linc-PEX13	0.171285	0.364868	0.686102	0.321233	3.36054e-09
933	NM_014881	DCLRE1A	0.430222	1.97451	2.66943	0.694923	3.36228e-09
934	NM_020820	PREX1	0.673849	3.6697	4.79309	1.12339	3.37233e-09
935	NM_024528	NKAP	0.427994	3.77184	4.48802	0.716185	3.386e-09
936	NM_005647	TBL1X	0.655508	2.69703	3.80407	1.10704	3.38623e-09
937	NR_024116	RASA4CP	0.633916	3.37805	4.46887	1.09082	3.39371e-09
938	NM_012117	CBX5	0.618131	3.48277	4.494	1.01123	3.39804e-09
939	NM_002893	RBBP7	0.419986	6.10615	6.80204	0.695889	3.40918e-09
940	NM_058219	EXOSC6	0.392504	3.56943	4.3025	0.733065	3.41581e-09
941	NM_002801	PSMB10	0.919301	4.98973	6.49505	1.50532	3.42267e-09
942	NM_207007	CCL4L2	1.54762	2.97219	5.56182	2.58963	3.42524e-09
943	NM_004417	DUSP1	0.875768	6.07677	7.61079	1.53403	3.44916e-09
944	NM_006041	HS3ST3B1	1.33376	1.59904	4.00011	2.40107	3.44956e-09
945	NM_002024	FMR1	0.422275	3.90885	4.6312	0.722351	3.45584e-09
946	NM_016523	KLRF1	0.556564	0.589457	1.67586	1.08641	3.4563e-09
947	NR_103455	LOC100129195	0.261079	0.924647	1.35426	0.429611	3.47042e-09
948	NM_001224	CASP2	0.311681	3.92469	4.42979	0.505096	3.48111e-09
949	NM_173794	FUNDC1	0.476155	4.0191	4.89713	0.878033	3.49311e-09
950	NM_017657	AFTPH	0.408507	3.14452	3.83412	0.689596	3.50862e-09
951	TCONS_00026816	linc-ZNF404	0.403728	0.789229	1.46634	0.677107	3.51851e-09
952	NM_007241	SNF8	0.316498	5.17298	5.72476	0.551782	3.52478e-09
953	NM_025144	ALPK1	0.370146	2.46414	3.07176	0.60762	3.53691e-09
954	NM_012106	ARL2BP	0.479991	4.97466	5.74905	0.774389	3.54415e-09
955	NM_006561	CELF2	0.618261	3.36667	4.37176	1.00509	3.56337e-09
956	NM_001493	GDI1	0.419704	6.05226	6.82254	0.770272	3.57337e-09
957	NM_017425	SPA17	0.778504	2.20158	3.48557	1.28399	3.57595e-09
958	NM_001003845	SP5	0.467306	0.338135	1.26455	0.92641	3.57971e-09
959	TCONS_00013572	linc-ASB15-1	0.29359	0.482381	0.958623	0.476242	3.58783e-09
960	NM_003873	NRP1	0.511489	5.39956	6.2597	0.860144	3.58837e-09
961	NM_000387	SLC25A20	0.524371	3.065	4.01377	0.948778	3.58916e-09
962	NM_001099220	ZNF862	0.466558	2.15632	2.98088	0.824561	3.60053e-09
963	NM_005356	LCK	1.61355	2.29498	5.09476	2.79977	3.61301e-09
964	NM_000434	NEU1	0.444491	5.03507	5.84253	0.807451	3.62572e-09
965	NM_018381	C19orf66	0.589868	4.57932	5.63735	1.05802	3.63239e-09
966	NM_002335	LRP5	1.13317	1.64263	3.5681	1.92547	3.6408e-09
967	NM_013301	CCDC106	0.670584	2.25166	3.42471	1.17305	3.68666e-09
968	NM_024812	BAALC	1.55378	2.13788	5.04749	2.90961	3.71271e-09
969	NM_002629	PGAM1	0.472592	6.25178	7.05051	0.798728	3.71881e-09
970	NM_020177	FEM1C	0.58329	3.5739	4.75021	1.17631	3.72184e-09
971	TCONS_00027907	linc-RIN2	0.271815	0.268703	0.791241	0.522537	3.73163e-09
972	NM_003865	HESX1	0.481168	1.02416	1.9094	0.885243	3.74359e-09
973	NM_024828	CAAP1	0.617642	2.3186	3.32651	1.00791	3.74669e-09
974	TCONS_00028841	linc-CBR1-1	1.62698	1.7611	4.67291	2.9118	3.75975e-09
975	NM_004540	NCAM2	1.09719	0.670726	2.84891	2.17819	3.77756e-09
976	NM_014063	DBNL	0.389206	5.66088	6.29016	0.629276	3.78668e-09
977	NM_006498	LGALS2	1.33119	1.09004	3.72687	2.63683	3.78727e-09
978	NM_001335	CTSW	1.72911	2.48922	5.50633	3.01711	3.796e-09
979	NM_005902	SMAD3	1.00166	4.65207	6.27412	1.62204	3.81642e-09
980	NM_001031725	DDX59	0.29976	3.49934	3.98236	0.483018	3.82563e-09
981	NM_001001872	C14orf37	0.570764	0.741967	1.74348	1.00151	3.84036e-09
982	TCONS_00011305	linc-TMEM63B-1	0.02721	0.0203116	0.0664682	0.0461566	3.85703e-09
983	NM_002163	IRF8	1.09164	3.53416	5.29226	1.7581	3.8844e-09
984	NM_020800	IFT80	0.551021	3.3108	4.28267	0.971871	3.89033e-09
985	NM_020861	ZBTB2	0.40794	3.58417	4.39375	0.809576	3.89484e-09
986	NM_138375	CABLES1	0.850293	2.13541	3.64943	1.51402	3.89514e-09
987	NM_024845	NAA60	0.350603	4.07516	4.63956	0.564401	3.90438e-09
988	NM_017950	CCDC40	0.628637	1.0469	2.31731	1.27041	3.93003e-09
989	NM_001932	MPP3	0.785337	1.40851	2.8503	1.44179	3.9346e-09
990	NM_002340	LSS	0.594307	3.62982	4.66093	1.03111	3.9542e-09
991	NM_013325	ATG4B	0.359954	3.8213	4.40013	0.578838	3.961e-09
992	NM_001145450	MORN2	0.434839	4.04919	4.79113	0.741932	3.96272e-09
993	NM_001233	CAV2	0.889735	4.75609	6.35126	1.59516	3.96901e-09
994	NR_040023	ERVK13-1	0.325893	1.60735	2.15066	0.54331	3.96934e-09
995	NM_006112	PPIE	0.399537	2.97774	3.70444	0.726701	3.99395e-09
996	NM_003853	IL18RAP	0.478895	0.610258	1.47558	0.865319	4.01802e-09
997	NM_014796	TESPA1	0.857336	0.935128	2.43777	1.50264	4.02031e-09
998	NR_037618	EEF1E1-MUTED	0.329142	3.2166	3.79539	0.578791	4.02227e-09
999	NM_144673	CMTM2	0.184821	0.250395	0.568642	0.318247	4.02346e-09
1000	NM_004328	BCS1L	0.386744	3.42051	4.07217	0.651657	4.02376e-09
1001	NM_005134	PPP4R1	0.331509	4.28567	4.873	0.58733	4.03041e-09
1002	NM_152604	ZNF383	0.38326	1.99847	2.70852	0.710051	4.03891e-09
1003	NM_014182	ORMDL2	0.494663	3.40848	4.2894	0.880922	4.04208e-09
1004	NM_033276	XRCC6BP1	0.455255	2.22732	2.9895	0.762187	4.06218e-09
1005	NM_020943	CWC22	0.35853	4.09372	4.67533	0.581611	4.07356e-09
1006	TCONS_00001982	linc-ADC	0.682202	1.12248	2.43151	1.30903	4.08207e-09
1007	NM_001662	ARF5	0.349544	7.05675	7.6387	0.581948	4.08522e-09
1008	NM_018218	USP40	0.422377	2.63875	3.42708	0.788333	4.08913e-09
1009	NM_006898	HOXD3	0.72147	1.58525	2.79546	1.21021	4.09176e-09
1010	NM_023075	MPPE1	0.476711	2.93434	3.7214	0.787054	4.12433e-09
1011	NM_138408	GTF3C6	0.426922	5.14277	5.83313	0.690355	4.12516e-09
1012	NM_003271	TSPAN4	0.511342	5.43587	6.29107	0.855194	4.15558e-09
1013	NM_006785	MALT1	0.386829	2.96351	3.62664	0.663134	4.17795e-09
1014	TCONS_00017647	linc-AMELY-6	0.485081	0.31705	1.13535	0.818302	4.21957e-09
1015	NM_018446	GLT8D1	0.446006	4.75551	5.51853	0.763014	4.24084e-09
1016	NM_003013	SFRP2	2.66346	2.45486	7.32538	4.87052	4.24658e-09
1017	NM_003781	B3GALNT1	0.86481	1.53462	3.06837	1.53375	4.24746e-09
1018	NM_016138	COQ7	0.332342	2.96268	3.58813	0.625447	4.25471e-09
1019	NM_001242	CD27	1.83222	2.32252	5.40765	3.08513	4.26944e-09
1020	NM_144988	ALG14	0.539117	3.20174	4.12702	0.92528	4.27192e-09
1021	NM_016101	NIP7	0.54491	3.46934	4.3735	0.904158	4.28772e-09
1022	NM_025155	PAAF1	0.477232	3.67205	4.43727	0.765223	4.29554e-09
1023	NM_145249	IFI27L1	0.667629	3.00105	4.16932	1.16827	4.31597e-09
1024	NM_020895	GRAMD1A	0.497675	4.38795	5.18775	0.799806	4.32271e-09
1025	ENST00000528885	RP11-624G17.3	0.639408	0.873755	2.15997	1.28622	4.34458e-09
1026	NM_020807	ZNF319	0.375328	2.3033	2.90651	0.603206	4.35272e-09
1027	NM_002721	PPP6C	0.266424	4.14982	4.61252	0.462702	4.36777e-09
1028	NM_013277	RACGAP1	0.701473	4.09592	5.2205	1.12458	4.36927e-09
1029	NM_019117	KLHL4	1.17766	1.16726	3.36589	2.19863	4.37036e-09
1030	NM_004049	BCL2A1	1.44013	2.66307	4.97199	2.30893	4.37948e-09
1031	NM_015891	CDC40	0.39378	3.31508	3.96219	0.647115	4.40407e-09
1032	NM_024939	ESRP2	0.275271	1.13344	1.59695	0.463507	4.40809e-09
1033	NM_031450	C11orf68	0.423278	4.85086	5.61342	0.762558	4.4091e-09
1034	ENST00000464767	LINC00341	0.894901	2.48903	3.92404	1.43501	4.44208e-09
1035	NM_006329	FBLN5	1.26869	4.08593	6.26898	2.18305	4.44232e-09
1036	NR_045128	TXLNG2P	1.21012	0.875186	2.81398	1.9388	4.44394e-09
1037	NM_025057	CCDC176	0.443965	2.05397	2.82381	0.769843	4.45191e-09
1038	NM_153757	NAP1L5	1.12729	1.85186	3.92098	2.06913	4.45202e-09
1039	NM_001694	ATP6V0C	0.477882	6.92053	7.75048	0.829948	4.45229e-09
1040	NM_012338	TSPAN12	0.701332	1.6327	2.83817	1.20547	4.45338e-09
1041	NM_014329	EDC4	0.394084	3.92636	4.58856	0.662199	4.47322e-09
1042	NM_019003	SPIN2A	0.481131	2.20366	3.1084	0.904747	4.49191e-09
1043	ENST00000550206	RP11-780K2.1	0.103068	0.0961402	0.286336	0.190195	4.50734e-09
1044	NM_024078	NOC4L	0.359836	3.96422	4.54258	0.578362	4.51106e-09
1045	NM_003937	KYNU	1.24102	2.94493	5.13137	2.18644	4.51314e-09
1046	NM_030751	ZEB1	0.835269	3.86405	5.34435	1.4803	4.53906e-09
1047	NM_003598	TEAD2	1.08916	2.82062	4.67059	1.84998	4.56972e-09
1048	NM_017556	FBLIM1	1.19114	2.41965	4.55568	2.13603	4.57657e-09
1049	NM_023083	CAPN10	0.481913	2.53667	3.33878	0.802108	4.57753e-09
1050	NM_013323	SNX11	0.353195	3.1761	3.78897	0.612868	4.58186e-09
1051	NM_178569	C5orf38	1.14408	0.674135	2.81889	2.14475	4.59164e-09
1052	NM_000206	IL2RG	1.65684	3.5683	6.27607	2.70778	4.59645e-09
1053	NM_002664	PLEK	1.02685	4.36597	6.02458	1.65861	4.5968e-09
1054	NM_002702	POU6F1	0.752389	1.69878	2.90292	1.20413	4.61164e-09
1055	TCONS_00003320	linc-ASPRV1-2	0.12008	0.0833245	0.326732	0.243408	4.62658e-09
1056	NM_183376	ARRDC4	0.810462	3.38267	4.77829	1.39562	4.6341e-09
1057	NM_015270	ADCY6	0.662151	2.38576	3.548	1.16225	4.63451e-09
1058	NM_000716	C4BPB	0.495503	0.600655	1.51825	0.917595	4.64564e-09
1059	NM_000443	ABCB4	0.274565	0.39341	0.914029	0.520619	4.65131e-09
1060	NM_017813	IMPAD1	0.528731	4.6169	5.47615	0.859246	4.66363e-09
1061	NM_005565	LCP2	0.946069	4.38405	6.04998	1.66594	4.67549e-09
1062	TCONS_00013782	linc-VPS41-4	0.0978996	0.126096	0.29356	0.167464	4.67638e-09
1063	NM_014946	SPAST	0.38437	2.2689	2.88651	0.617611	4.67759e-09
1064	NM_017752	TBC1D8B	0.614214	1.40384	2.48234	1.07849	4.71024e-09
1065	NM_005775	SORBS3	0.581968	4.83229	5.7802	0.947904	4.71538e-09
1066	NM_005438	FOSL1	1.98096	4.5383	7.71509	3.1768	4.72316e-09
1067	NM_014280	DNAJC8	0.418589	6.33562	7.03979	0.704179	4.72943e-09
1068	NM_006531	IFT88	0.386065	2.24847	2.88108	0.632604	4.73405e-09
1069	NM_006068	TLR6	0.447376	1.46302	2.22028	0.757263	4.75911e-09
1070	NR_038237	RAB11B-AS1	0.385179	1.70814	2.3239	0.615757	4.76253e-09
1071	NM_030773	TUBB1	0.182942	0.351169	0.698334	0.347166	4.77032e-09
1072	NM_013399	CDIP1	0.946126	2.29601	3.97473	1.67872	4.77563e-09
1073	NM_198542	ZNF773	0.356527	1.48509	2.13447	0.649385	4.78277e-09
1074	NM_006837	COPS5	0.39089	4.70008	5.3475	0.647415	4.79261e-09
1075	NM_021830	C10orf2	0.490342	1.76596	2.6329	0.866936	4.795e-09
1076	NM_006298	ZKSCAN8	0.399544	2.74921	3.38764	0.638428	4.84583e-09
1077	NM_001242480	LOC389831	0.989039	2.82032	4.67885	1.85852	4.85098e-09
1078	NM_005308	GRK5	0.945893	4.80618	6.38451	1.57833	4.86572e-09
1079	NM_017839	LPCAT2	0.437825	2.84138	3.70276	0.861381	4.86792e-09
1080	NM_006758	U2AF1	0.451265	5.82828	6.68311	0.854822	4.87565e-09
1081	NM_001006681	SPIN2B	0.534345	3.08114	4.09726	1.01611	4.87886e-09
1082	TCONS_00014132	linc-VWC2-3	0.168728	0.156089	0.434651	0.278562	4.89603e-09
1083	NM_017646	TRIT1	0.375959	3.35229	3.95872	0.606428	4.89759e-09
1084	NM_002814	PSMD10	0.448909	4.68275	5.47258	0.789834	4.90758e-09
1085	NM_019884	GSK3A	0.361876	5.22097	5.8602	0.639239	4.91469e-09
1086	NM_000316	PTH1R	1.05099	0.853444	3.09774	2.2443	4.94926e-09
1087	TCONS_00000396	linc-MIA3-1	0.322949	0.574933	1.1657	0.59077	4.95795e-09
1088	NM_006777	ZBTB33	0.438869	3.0766	3.81972	0.743126	4.96431e-09
1089	NR_026993	LOC90834	0.354767	0.712076	1.39271	0.680636	4.97154e-09
1090	NM_033540	MFN1	0.363916	3.1509	3.73544	0.584544	4.97433e-09
1091	NM_014509	SERHL2	0.44857	1.11157	1.82786	0.716289	4.99744e-09
1092	TCONS_00026166	linc-SRSF2-3	0.410235	1.15998	1.89345	0.733473	5.00294e-09
1093	NM_018271	THNSL2	1.1855	1.68733	3.62761	1.94028	5.0031e-09
1094	NM_015717	CD207	0.0898099	0.07356	0.238271	0.164711	5.00669e-09
1095	NM_006300	ZNF230	0.327047	1.69939	2.22144	0.52205	5.01547e-09
1096	NM_014687	KIAA0226	0.372492	2.84736	3.45982	0.612467	5.01807e-09
1097	NM_001136	AGER	0.673559	2.0636	3.18036	1.11677	5.02763e-09
1098	NM_153331	KCTD6	0.428229	2.29198	3.04557	0.753593	5.0377e-09
1099	NM_018710	TMEM55A	0.515879	3.11104	3.93476	0.823722	5.03994e-09
1100	NM_004870	MPDU1	0.454672	5.25991	5.99531	0.735399	5.04175e-09
1101	NR_038937	LOC100505761	0.46734	1.40074	2.15502	0.754275	5.06605e-09
1102	NM_018032	LUC7L	0.609149	4.00907	4.98185	0.972774	5.0943e-09
1103	NM_144573	NEXN	1.21684	3.46381	5.6078	2.14399	5.09884e-09
1104	NM_032146	ARL6	0.39261	1.22811	1.93693	0.708823	5.11669e-09
1105	NM_024109	METTL22	0.389284	2.84071	3.52493	0.684225	5.17557e-09
1106	NM_003917	AP1G2	0.866424	3.10262	4.50247	1.39986	5.17634e-09
1107	NM_015199	ANKRD28	0.719955	3.37149	4.60529	1.23381	5.18771e-09
1108	ENST00000536412	RP11-335I12.2	0.285534	0.329075	0.85651	0.527434	5.2154e-09
1109	NM_001767	CD2	1.75457	2.64353	5.4614	2.81787	5.2363e-09
1110	NR_024461	RAMP2-AS1	1.11585	1.03547	3.05046	2.015	5.24098e-09
1111	NM_001692	ATP6V1B1	0.565612	1.08337	2.00965	0.926282	5.24113e-09
1112	NM_000169	GLA	0.583544	4.19806	5.12812	0.930061	5.28515e-09
1113	NM_016542	MST4	1.01931	1.58457	3.21345	1.62888	5.29567e-09
1114	NM_138798	MITD1	0.55521	4.61924	5.59662	0.97738	5.30929e-09
1115	NM_000733	CD3E	1.90096	3.11829	6.1794	3.06111	5.31064e-09
1116	ENST00000441575	AC069363.1	0.813183	0.892923	2.40096	1.50804	5.33161e-09
1117	NR_002774	HTR7P1	0.420583	1.43888	2.16752	0.728643	5.33702e-09
1118	NM_005000	NDUFA5	0.341349	3.82476	4.39801	0.573254	5.3488e-09
1119	NM_014489	PGAP2	0.375298	2.4134	3.05817	0.644774	5.39504e-09
1120	NM_015272	RPGRIP1L	0.436867	1.5878	2.38549	0.797689	5.40379e-09
1121	NR_002924	TBC1D3P1-DHX40P1	0.370502	0.957636	1.65506	0.697425	5.40677e-09
1122	NM_001855	COL15A1	1.51288	3.94437	6.51385	2.56948	5.432e-09
1123	NM_001039140	C20orf27	0.553822	3.67077	4.55794	0.887169	5.4366e-09
1124	NM_001190946	FAM193B	0.615134	3.84702	4.88925	1.04223	5.44184e-09
1125	NM_174892	CD300LB	0.312382	0.535483	1.12418	0.588695	5.46285e-09
1126	NM_018184	ARL8B	0.444732	4.94124	5.72922	0.787978	5.46341e-09
1127	NM_020701	ISY1	0.329505	3.72223	4.27197	0.549746	5.47556e-09
1128	NM_022136	SAMSN1	0.904762	3.48445	4.97265	1.4882	5.47856e-09
1129	NM_004546	NDUFB2	0.383426	5.66529	6.29913	0.633839	5.47933e-09
1130	NM_001688	ATP5F1	0.522842	5.53653	6.52918	0.992654	5.48034e-09
1131	NM_003218	TERF1	0.421621	3.70737	4.44865	0.741275	5.48945e-09
1132	NM_016113	TRPV2	0.99251	3.09255	4.67248	1.57993	5.49583e-09
1133	NM_020435	GJC2	0.399095	0.84579	1.61307	0.767278	5.51072e-09
1134	NM_014014	SNRNP200	0.420112	5.13843	5.95059	0.812164	5.52383e-09
1135	NM_031892	SH3KBP1	0.557005	4.84696	5.73821	0.891253	5.54442e-09
1136	ENST00000430034	AC132217.4	3.26405	2.92347	9.83835	6.91489	5.54652e-09
1137	NM_022101	CXorf56	0.427832	3.5661	4.32492	0.758826	5.58434e-09
1138	ENST00000400768	AC114730.8	0.422216	0.963211	1.6773	0.714089	5.60978e-09
1139	TCONS_00017313	linc-CXorf36-1	0.147242	0.0984649	0.384414	0.285949	5.61414e-09
1140	NM_005174	ATP5C1	0.453813	6.26002	7.04096	0.780933	5.62109e-09
1141	NM_004844	SH3BP5	0.809496	4.54828	5.87946	1.33118	5.63126e-09
1142	NM_139159	DPP9	0.541484	4.90507	5.80876	0.903688	5.63807e-09
1143	NM_003656	CAMK1	0.62163	3.93734	4.98658	1.04924	5.63985e-09
1144	NM_006713	SUB1	0.529362	5.77642	6.75402	0.977599	5.65709e-09
1145	NM_018246	CCDC25	0.44017	3.95045	4.6758	0.725347	5.69243e-09
1146	NM_007023	RAPGEF4	0.525372	1.10821	2.07667	0.968461	5.73156e-09
1147	NM_004994	MMP9	2.09329	3.28658	6.71406	3.42748	5.73768e-09
1148	NM_003258	TK1	0.822212	4.48067	5.78854	1.30787	5.74181e-09
1149	NM_000374	UROD	0.573725	5.46373	6.52659	1.06286	5.82783e-09
1150	NM_014286	NCS1	0.73912	3.24958	4.52888	1.2793	5.84458e-09
1151	NM_006214	PHYH	0.686588	3.69945	4.92815	1.2287	5.84649e-09
1152	NM_015189	EXOC6B	0.554667	1.86477	2.81685	0.952073	5.84909e-09
1153	NR_027455	LINC00893	0.538736	1.20349	2.05949	0.855999	5.85122e-09
1154	NM_024819	DCAKD	0.341986	3.5611	4.15356	0.592464	5.87017e-09
1155	NM_015387	MOB4	0.282305	3.7557	4.22086	0.465154	5.89126e-09
1156	NR_027069	LOC100132215	0.474573	0.789859	1.767	0.97714	5.94812e-09
1157	NM_000699	AMY2A	0.516226	0.764331	1.69275	0.928416	5.95478e-09
1158	NR_004846	LOC100134868	0.369792	0.544874	1.15887	0.613991	5.96385e-09
1159	NM_080662	PEX11G	0.579881	1.29555	2.24625	0.950697	5.99599e-09
1160	NM_005953	MT2A	1.20565	8.33847	10.4496	2.11111	5.99662e-09
1161	NM_032527	ZGPAT	0.477522	4.10434	4.86687	0.762529	6.04351e-09
1162	NM_002807	PSMD1	0.362317	5.00598	5.6146	0.608617	6.04765e-09
1163	NR_029411	LOC100133091	0.402202	1.84849	2.50466	0.656169	6.0494e-09
1164	NM_001040431	COA3	0.355473	5.17651	5.78642	0.609913	6.07032e-09
1165	NM_003244	TGIF1	0.419554	5.12587	5.90744	0.781567	6.07889e-09
1166	NM_015683	ARRDC2	0.452978	4.50345	5.29149	0.788041	6.08252e-09
1167	NM_018989	RBM27	0.363836	2.90828	3.56273	0.654448	6.0892e-09
1168	NM_198483	RUFY4	0.651782	0.705307	1.84291	1.1376	6.10695e-09
1169	NM_012207	HNRNPH3	0.28541	5.63038	6.08702	0.456634	6.11675e-09
1170	NM_207386	SHISA6	0.992115	0.242736	2.39761	2.15488	6.11823e-09
1171	NM_001068	TOP2B	0.383364	4.91004	5.53491	0.624867	6.12253e-09
1172	NM_017737	FNBP1L	0.956578	2.31817	3.84545	1.52728	6.1319e-09
1173	NM_015030	FRYL	0.378868	2.68962	3.35529	0.665668	6.13823e-09
1174	NM_017409	HOXC10	1.80804	1.45463	4.51395	3.05932	6.14122e-09
1175	NM_178502	DTX3	1.08727	2.5244	4.2923	1.76789	6.20614e-09
1176	NM_006224	PITPNA	0.284347	5.03305	5.5107	0.477646	6.21644e-09
1177	NM_000292	PHKA2	0.418337	2.42324	3.19288	0.769644	6.21873e-09
1178	NM_015562	UBXN7	0.524045	1.84372	2.8658	1.02208	6.2272e-09
1179	NM_016128	COPG1	0.34742	5.96459	6.56902	0.604434	6.24518e-09
1180	NM_001012507	CENPW	0.784672	3.1841	4.57376	1.38967	6.27632e-09
1181	NM_015033	FNBP1	0.484141	3.65856	4.50904	0.850483	6.28166e-09
1182	NR_040112	A2MP1	0.473635	0.458682	1.36019	0.90151	6.29063e-09
1183	NM_001080850	CCDC30	0.411301	0.582051	1.45581	0.873754	6.29883e-09
1184	NM_001081550	THOC2	0.401762	3.38085	4.01817	0.637327	6.30314e-09
1185	NM_004376	COX15	0.334146	2.38307	2.92213	0.539057	6.33795e-09
1186	NM_017868	TTC12	0.563098	1.63733	2.54242	0.905093	6.39537e-09
1187	NM_014002	IKBKE	0.579042	1.96553	2.97597	1.01044	6.43666e-09
1188	NM_014578	RHOD	1.45305	2.28682	4.71713	2.43031	6.44874e-09
1189	NM_213598	ZNF543	0.395545	1.49658	2.26963	0.773053	6.45102e-09
1190	NM_015072	TTLL5	0.478614	2.98829	3.86801	0.879718	6.46097e-09
1191	NM_015941	ATP6V1H	0.368937	4.04872	4.63321	0.584489	6.46176e-09
1192	TCONS_00017432	linc-ZCCHC13-3	2.80482	1.5884	6.27908	4.69068	6.48651e-09
1193	NM_020785	CC2D2A	0.595852	1.2762	2.22256	0.94636	6.49599e-09
1194	NM_002221	ITPKB	0.564581	2.7768	3.69866	0.921858	6.52978e-09
1195	NM_000861	HRH1	0.821024	2.83167	4.285	1.45332	6.53454e-09
1196	TCONS_00024378	linc-PHKB-2	0.120246	0.117716	0.334641	0.216925	6.57703e-09
1197	NM_032704	TUBA1C	0.476874	8.60449	9.36275	0.75826	6.57822e-09
1198	NR_003674	KGFLP1	0.409538	1.55211	2.2016	0.649489	6.57924e-09
1199	NM_005409	CXCL11	1.52013	2.04198	4.56877	2.52679	6.58243e-09
1200	NM_024312	GNPTAB	0.51594	3.79147	4.71294	0.921467	6.60759e-09
1201	NM_145036	CEP112	0.564947	3.00416	3.91072	0.906557	6.64315e-09
1202	NM_015565	LTN1	0.305928	2.81634	3.31208	0.49574	6.65394e-09
1203	NM_006825	CKAP4	0.530923	6.14839	7.09594	0.947551	6.65519e-09
1204	NM_016326	CKLF	0.42717	2.27971	3.05153	0.771815	6.67825e-09
1205	NM_198567	SIMC1	0.510887	2.84256	3.77514	0.93257	6.6885e-09
1206	NM_024054	C7orf25	0.389014	3.39071	4.00878	0.618069	6.70986e-09
1207	NM_004542	NDUFA3	0.556717	5.70412	6.68995	0.985838	6.71946e-09
1208	NM_003726	SKAP1	1.19928	1.55273	3.66839	2.11566	6.73541e-09
1209	NM_080653	ATP6V1E2	0.367807	1.0293	1.67266	0.643357	6.73662e-09
1210	NM_138341	TMEM116	0.512712	2.51688	3.34474	0.827853	6.74072e-09
1211	NM_004523	KIF11	0.672137	3.19801	4.29352	1.09551	6.75443e-09
1212	NM_007109	TCF19	0.724902	3.86405	5.01313	1.14908	6.77543e-09
1213	NM_015124	GRAMD4	0.465179	2.66587	3.45383	0.787965	6.78487e-09
1214	NR_002184	RRP7B	0.424904	3.07521	3.80619	0.730988	6.79022e-09
1215	NM_173562	KCTD20	0.493951	3.90573	4.79976	0.894029	6.8032e-09
1216	NM_014727	KMT2B	0.388008	3.09409	3.74849	0.654401	6.81325e-09
1217	NM_152334	TARSL2	0.58784	2.5503	3.48016	0.929862	6.84237e-09
1218	NM_024769	CLMP	0.972977	3.56207	5.11276	1.55069	6.86474e-09
1219	NM_021226	ARHGAP22	1.56478	2.44026	5.16339	2.72313	6.87758e-09
1220	NR_033863	FLJ41200	1.00456	1.56379	3.41498	1.85119	6.88244e-09
1221	NM_022340	ZFYVE20	0.3984	2.69705	3.32949	0.632436	6.8847e-09
1222	NM_001195243	SMKR1	1.12757	1.91843	3.77695	1.85852	6.88592e-09
1223	ENST00000451775	AC099850.1	0.276915	0.704596	1.148	0.443404	6.91104e-09
1224	NM_176816	CCDC125	0.442089	1.73964	2.45148	0.71184	6.92507e-09
1225	NM_016495	TBC1D7	0.434071	2.29701	3.10569	0.808683	6.94361e-09
1226	NM_144570	HN1L	0.587205	3.74865	4.74996	1.00131	6.97061e-09
1227	NM_170607	MLX	0.271347	4.72693	5.18544	0.458508	7.00371e-09
1228	NM_005546	ITK	1.10588	1.2433	3.22378	1.98048	7.02778e-09
1229	NM_007075	WDR45	0.468285	5.20296	5.95571	0.75275	7.03649e-09
1230	TCONS_00011938	linc-GJA1-2	0.22526	0.200275	0.620329	0.420053	7.05273e-09
1231	NM_002416	CXCL9	2.46722	4.31606	8.23441	3.91835	7.06163e-09
1232	NM_031438	NUDT12	0.4952	1.94822	2.81718	0.868959	7.11558e-09
1233	NM_002952	RPS2	0.644226	9.51317	10.5501	1.03688	7.12852e-09
1234	NM_001083614	EARS2	0.362002	2.63736	3.26243	0.62507	7.12946e-09
1235	NM_006938	SNRPD1	0.556042	5.21531	6.12069	0.905381	7.13181e-09
1236	NM_052905	FMNL2	0.706429	3.59907	4.74177	1.1427	7.13457e-09
1237	NM_032251	CCDC88B	1.06345	2.42316	4.19041	1.76725	7.18656e-09
1238	NM_006902	PRRX1	1.07583	6.32543	8.05436	1.72893	7.19651e-09
1239	NM_016649	ESF1	0.598576	3.62168	4.6279	1.00622	7.19746e-09
1240	NM_002082	GRK6	0.538332	3.54428	4.41483	0.870552	7.22318e-09
1241	NM_178834	LAYN	1.08307	2.53285	4.5718	2.03895	7.24472e-09
1242	NM_000199	SGSH	0.643421	3.66245	4.69523	1.03278	7.25287e-09
1243	NM_001130677	C17orf96	0.670654	1.37584	2.5295	1.15365	7.26981e-09
1244	NM_001998	FBLN2	1.6109	5.69297	8.28621	2.59325	7.2723e-09
1245	NM_018153	ANTXR1	0.730139	3.65122	5.03917	1.38795	7.28213e-09
1246	NM_005760	CEBPZ	0.463238	4.37041	5.18923	0.818813	7.28431e-09
1247	NM_004044	ATIC	0.422269	4.73085	5.39765	0.666796	7.28638e-09
1248	ENST00000432120	RP11-119K6.6	0.488141	0.973257	1.90856	0.935299	7.28847e-09
1249	NM_014016	SACM1L	0.4151	3.66337	4.38743	0.724062	7.29661e-09
1250	NM_001012981	ZKSCAN2	0.280569	1.05835	1.54055	0.482195	7.3526e-09
1251	NM_031922	REPS1	0.50728	3.51511	4.3237	0.808594	7.3716e-09
1252	NM_206894	ZNF790	0.340637	1.60074	2.21454	0.613796	7.39299e-09
1253	NM_022121	PERP	1.46222	1.56886	4.10454	2.53568	7.40709e-09
1254	NM_018361	AGPAT5	0.574554	2.59179	3.67428	1.08249	7.41085e-09
1255	ENST00000513899	CTC-348L14.1	0.772195	4.88562	6.21053	1.32491	7.50916e-09
1256	NM_183075	CYP2U1	0.567902	2.64383	3.53988	0.896052	7.5133e-09
1257	NM_181780	BTLA	0.734812	0.447221	2.0197	1.57248	7.51359e-09
1258	NM_025202	EFHD1	1.97249	1.97663	6.03324	4.05661	7.52494e-09
1259	NM_152386	SGPP2	0.45049	0.430358	1.34928	0.918922	7.55769e-09
1260	NM_001002034	FAM109B	0.496807	3.70039	4.57224	0.871842	7.56122e-09
1261	NM_001949	E2F3	0.410532	2.73374	3.47383	0.740095	7.57614e-09
1262	NR_027026	GUSBP1	0.45126	0.795623	1.66239	0.866767	7.58161e-09
1263	NM_014028	OSTM1	0.440948	3.68029	4.41381	0.73352	7.59576e-09
1264	NM_000400	ERCC2	0.40889	3.33908	4.0098	0.67072	7.59749e-09
1265	NM_002451	MTAP	0.981947	2.11801	3.70024	1.58223	7.60989e-09
1266	NM_014266	HCST	1.16082	3.81209	5.74903	1.93694	7.63034e-09
1267	NM_001039211	ATAD3C	0.32401	0.884005	1.48436	0.600353	7.63069e-09
1268	NM_001142964	C22orf46	0.597254	2.78142	3.7486	0.967174	7.63994e-09
1269	NM_198991	KCTD1	0.866532	1.65776	3.28632	1.62856	7.67979e-09
1270	NM_024295	DERL1	0.379298	4.94374	5.61878	0.675042	7.71284e-09
1271	NM_017550	MIER2	0.777711	2.87287	4.14558	1.27272	7.72427e-09
1272	NM_001039783	TXNRD3NB	0.249893	0.705242	1.10235	0.397108	7.72989e-09
1273	NM_024805	RBFA	0.357759	1.93601	2.52382	0.587811	7.74185e-09
1274	ENST00000417513	ZDHHC20-IT1	0.0982772	0.0417698	0.245952	0.204182	7.80909e-09
1275	NM_001026	RPS24	0.381133	9.30533	9.92578	0.620458	7.81034e-09
1276	NR_037888	LOC100507266	0.154678	0.391291	0.667391	0.2761	7.82246e-09
1277	NM_198450	APOOL	0.461286	2.03127	2.88608	0.85481	7.82334e-09
1278	NR_038435	HOXD-AS2	0.479039	1.63549	2.56431	0.92882	7.83368e-09
1279	NM_025158	RUFY1	0.300415	4.57772	5.05978	0.48206	7.86651e-09
1280	NM_024953	NAA25	0.329214	2.86386	3.46422	0.600365	7.93352e-09
1281	NM_024963	FBXL18	0.630289	1.89048	2.89176	1.00128	7.93844e-09
1282	NM_006701	TXNL4A	0.472386	4.51626	5.27433	0.758065	8.00973e-09
1283	NM_181845	ZNF283	0.341537	1.16684	1.71819	0.551347	8.03502e-09
1284	NM_015037	ZSWIM8	0.439463	3.77146	4.5168	0.745336	8.05307e-09
1285	NM_032636	PSRC1	0.824746	2.98969	4.48061	1.49091	8.08121e-09
1286	TCONS_00005763	linc-CX3CR1-1	0.584452	1.4507	2.5278	1.0771	8.08221e-09
1287	NM_000310	PPT1	0.539128	5.61407	6.58167	0.967605	8.08474e-09
1288	NM_006772	SYNGAP1	0.445377	2.09571	2.83231	0.7366	8.10152e-09
1289	ENST00000550301	RP11-1100L3.7	0.532338	4.66569	5.62437	0.958672	8.11917e-09
1290	NM_001037161	ACOT1	0.399002	2.38288	3.0618	0.67892	8.1337e-09
1291	NM_080621	SAMD10	0.604112	1.17888	2.19248	1.0136	8.15788e-09
1292	ENST00000436039	RP4-781K5.2	0.433189	5.04865	5.73006	0.681411	8.17119e-09
1293	NM_014311	SMUG1	0.407152	2.7898	3.43176	0.641963	8.17202e-09
1294	NM_001012984	C16orf86	0.525342	1.58276	2.40906	0.826302	8.18493e-09
1295	NM_022902	SLC30A5	0.351616	3.98714	4.55434	0.567207	8.2152e-09
1296	NM_005514	HLA-B	1.05294	8.81913	10.4779	1.65872	8.22874e-09
1297	NM_002943	RORA	0.602576	1.90896	2.92797	1.01901	8.23288e-09
1298	NM_018036	ATG2B	0.325179	2.43188	2.99909	0.567211	8.24755e-09
1299	NM_017423	GALNT7	0.622465	2.77718	3.76334	0.986165	8.25101e-09
1300	NM_005494	DNAJB6	0.348709	5.73118	6.28102	0.549845	8.25914e-09
1301	NM_001827	CKS2	0.862419	5.55961	6.96889	1.40928	8.33361e-09
1302	TCONS_00012855	linc-C7orf23	0.40706	3.06729	3.75085	0.683566	8.36191e-09
1303	TCONS_00024918	linc-SPIRE2	0.212783	0.568871	0.925503	0.356632	8.38505e-09
1304	ENST00000416221	RP11-295G20.2	0.545395	1.83421	2.86146	1.02725	8.40944e-09
1305	TCONS_00000756	linc-EGLN1-2	0.545395	1.83421	2.86146	1.02725	8.40944e-09
1306	NM_201280	BLOC1S5	0.351531	2.90258	3.47958	0.577	8.41548e-09
1307	NM_030792	GDPD5	0.673651	2.85149	3.95982	1.10833	8.44465e-09
1308	NM_152383	DIS3L2	0.307471	2.57323	3.06182	0.488586	8.4931e-09
1309	NM_175571	GIMAP8	0.746843	3.00879	4.24957	1.24078	8.50059e-09
1310	NM_019083	TRMT13	0.446088	3.12669	3.90872	0.782029	8.54462e-09
1311	NM_007243	NRM	0.435388	4.19928	4.89118	0.691905	8.57855e-09
1312	NM_023079	UBE2Z	0.451066	5.52067	6.29051	0.769839	8.5896e-09
1313	NM_194320	ZNF169	0.223839	0.727533	1.09148	0.363949	8.59069e-09
1314	NM_032311	POLDIP3	0.366232	4.47633	5.08514	0.608812	8.59691e-09
1315	NM_001031702	SEMA5B	0.720767	0.802285	2.32686	1.52458	8.60678e-09
1316	NM_007048	BTN3A1	0.749557	4.16101	5.43797	1.27696	8.61763e-09
1317	NM_145062	ZUFSP	0.402034	2.60009	3.30479	0.704703	8.66235e-09
1318	NM_000581	GPX1	0.663821	7.67133	8.93628	1.26495	8.66949e-09
1319	NM_014766	SCRN1	1.27724	3.53965	5.60582	2.06617	8.69967e-09
1320	NM_005176	ATP5G2	0.356992	7.2246	7.83035	0.605753	8.70369e-09
1321	NM_004388	CTBS	0.711342	3.57572	4.87556	1.29983	8.70697e-09
1322	NM_025151	RAB11FIP1	0.637596	1.55166	2.58347	1.03181	8.74543e-09
1323	NM_001195131	TSTD3	0.30917	0.912982	1.4507	0.537718	8.7534e-09
1324	NM_199420	POLQ	0.508022	1.22872	2.04782	0.8191	8.82594e-09
1325	NM_014930	ZNF510	0.310042	2.42514	2.95907	0.533937	8.84976e-09
1326	NM_025217	ULBP2	0.842908	2.26991	3.63128	1.36136	8.85155e-09
1327	NM_002579	PALM	2.18955	2.89586	6.3322	3.43634	8.87734e-09
1328	TCONS_00023209	linc-ADAMTS17	0.458384	0.528774	1.35198	0.82321	8.87894e-09
1329	NM_003151	STAT4	0.779652	1.48138	2.93708	1.4557	8.88054e-09
1330	NM_000961	PTGIS	1.75373	5.02066	7.77934	2.75868	8.88341e-09
1331	NM_003129	SQLE	0.984028	3.59195	5.1751	1.58315	8.88729e-09
1332	NM_002452	NUDT1	0.467796	5.10473	5.89874	0.794008	8.88736e-09
1333	NM_002692	POLE2	0.667572	2.28924	3.34052	1.05128	8.88805e-09
1334	NM_024698	SLC25A22	0.768634	3.36945	4.71389	1.34444	8.90297e-09
1335	TCONS_00000298	linc-NBPF15-3	0.27909	0.23086	0.785318	0.554457	8.91757e-09
1336	NM_006994	BTN3A3	0.678529	4.3182	5.50861	1.19042	8.94903e-09
1337	NM_016107	ZFR	0.354161	4.76034	5.31993	0.559592	8.9504e-09
1338	ENST00000429227	RP5-1061H20.4	0.102766	0.0897478	0.295854	0.206106	8.97418e-09
1339	NM_018491	CBWD1	0.584467	3.99158	4.91645	0.924871	8.99138e-09
1340	NM_000236	LIPC	1.30777	1.65998	3.81618	2.15621	9.03299e-09
1341	NM_016339	RAPGEFL1	0.425809	1.20076	1.86901	0.668245	9.03715e-09
1342	NM_002225	IVD	0.40369	3.16726	3.89178	0.724521	9.04008e-09
1343	ENST00000519140	RP11-6D1.5	0.196032	0.341745	0.652408	0.310663	9.05754e-09
1344	NM_032667	BSCL2	0.405895	4.77665	5.49819	0.721542	9.06525e-09
1345	NR_003659	WASH3P	0.492886	4.01912	4.96406	0.944933	9.07449e-09
1346	NM_033086	FGD3	0.925323	2.12108	3.77012	1.64904	9.09261e-09
1347	NM_004773	ZNHIT3	0.390878	3.949	4.58583	0.636828	9.09995e-09
1348	ENST00000518054	AC106801.1	0.0399853	0.020357	0.102565	0.0822079	9.10314e-09
1349	NM_012242	DKK1	1.96313	3.54665	6.93799	3.39134	9.11713e-09
1350	NM_013269	CLEC2D	0.802076	2.55227	3.81216	1.2599	9.13997e-09
1351	NM_020897	HCN3	0.514028	1.58213	2.49528	0.913153	9.14321e-09
1352	NM_003644	GAS7	1.19479	3.82967	5.87541	2.04573	9.14645e-09
1353	NM_001356	DDX3X	0.345012	5.74739	6.32432	0.576931	9.15289e-09
1354	NM_173620	HEXDC	0.587944	3.00127	3.93824	0.93697	9.15464e-09
1355	NM_003804	RIPK1	0.347461	3.80651	4.38064	0.574128	9.16835e-09
1356	NM_024324	CRELD2	0.524888	4.64069	5.56912	0.928431	9.2161e-09
1357	NM_024642	GALNT12	1.20938	4.05661	5.96749	1.91088	9.22315e-09
1358	NM_145057	CDC42EP5	1.00026	2.47869	4.31968	1.841	9.24989e-09
1359	NM_015490	SEC31B	0.493467	1.57843	2.374	0.795567	9.25062e-09
1360	NM_213605	ZNF517	0.513401	1.66065	2.55421	0.893565	9.26325e-09
1361	NM_005500	SAE1	0.393411	5.51339	6.1704	0.657011	9.28086e-09
1362	NM_021724	NR1D1	1.33595	3.67804	5.8893	2.21126	9.29155e-09
1363	NM_015719	COL5A3	1.59901	3.98994	6.50966	2.51972	9.30617e-09
1364	NM_018994	FBXO42	0.326466	3.18987	3.74511	0.555243	9.32344e-09
1365	NM_005063	SCD	1.06487	4.12229	6.14061	2.01832	9.35351e-09
1366	NR_034075	THAP9-AS1	0.495112	4.08042	4.95879	0.878371	9.41814e-09
1367	NM_018669	WDR4	0.455485	2.37076	3.20115	0.830393	9.44729e-09
1368	NM_016625	RSRC1	0.371059	3.61832	4.27379	0.655465	9.45186e-09
1369	NM_015210	SOGA2	0.78946	2.1185	3.4997	1.3812	9.48644e-09
1370	NM_024310	PLEKHF1	0.633833	4.28877	5.30898	1.02021	9.5212e-09
1371	NM_003975	SH2D2A	1.03127	1.76668	3.55834	1.79166	9.53638e-09
1372	NM_000693	ALDH1A3	2.06684	3.66562	7.26417	3.59855	9.56743e-09
1373	NM_175874	C12orf60	0.333789	0.723288	1.31794	0.594649	9.59909e-09
1374	NM_021814	ELOVL5	0.509218	5.41822	6.25528	0.837063	9.60791e-09
1375	ENST00000445240	TAB3-AS2	0.489262	0.916226	1.7854	0.869179	9.6222e-09
1376	TCONS_00022884	linc-RTL1-1	0.273198	0.819314	1.28731	0.468001	9.64447e-09
1377	NM_153358	ZNF791	0.385544	2.99377	3.59715	0.603374	9.6596e-09
1378	NM_019100	DMAP1	0.522757	3.9608	4.86506	0.904258	9.70056e-09
1379	NM_174917	ACSF3	0.333187	2.25591	2.80984	0.553933	9.72164e-09
1380	NM_020753	CASKIN2	0.416591	2.52683	3.31904	0.792208	9.72603e-09
1381	NM_014320	HEBP2	0.632893	4.51769	5.64794	1.13025	9.73335e-09
1382	NM_004657	SDPR	1.04703	2.73909	4.37782	1.63873	9.7529e-09
1383	NM_017984	ZCWPW1	0.610807	1.70612	2.90257	1.19645	9.75939e-09
1384	NM_012080	HDHD1	0.497261	3.1828	4.05542	0.872614	9.78972e-09
1385	NM_001100879	ST20	0.84111	1.43121	2.74933	1.31812	9.79965e-09
1386	NM_053051	CNTROB	0.442741	3.88188	4.59754	0.715666	9.83296e-09
1387	NM_002583	PAWR	0.67006	0.796826	2.133	1.33617	9.90464e-09
1388	NM_015094	HIC2	0.303127	1.16084	1.70097	0.540131	9.91491e-09
1389	NM_052925	LENG8	0.624551	5.4364	6.41334	0.97694	9.95437e-09
1390	NM_001564	ING2	0.482415	2.79047	3.58247	0.792001	9.957e-09
1391	NM_001256155	ARMCX4	0.411585	1.04446	1.73574	0.691276	9.96376e-09
1392	ENST00000421863	ZMYM2-IT1	0.120976	0.101597	0.328748	0.227152	9.9908e-09
1393	NM_017738	CNTLN	0.726392	1.92114	3.15854	1.2374	9.9996e-09
1394	NM_017714	TASP1	0.602283	1.81237	2.88787	1.0755	1.00115e-08
1395	NM_024053	CENPM	0.665596	2.66879	3.80614	1.13736	1.00115e-08
1396	NM_024430	PSTPIP2	0.819181	2.33273	3.66917	1.33644	1.00227e-08
1397	ENST00000452647	RP1-199J3.3	0.427858	1.21223	1.90652	0.694289	1.00688e-08
1398	NM_005907	MAN1A1	0.800998	4.62704	5.98001	1.35297	1.00915e-08
1399	NM_153219	ZNF524	0.461093	3.5346	4.30348	0.768875	1.01052e-08
1400	NR_045215	LOC100652768	0.487867	1.16626	1.93394	0.767674	1.01235e-08
1401	NM_001788	2017-09-07	0.409364	5.82641	6.47619	0.649772	1.01345e-08
1402	NM_015493	KANK2	0.539872	5.50856	6.36638	0.857825	1.02103e-08
1403	NM_017858	TIPIN	0.65422	2.67576	3.79377	1.118	1.02199e-08
1404	NM_032569	GLYR1	0.26285	4.71491	5.16498	0.450077	1.02237e-08
1405	NM_004048	B2M	0.658646	11.2649	12.5155	1.25062	1.02284e-08
1406	NR_102279	HOXB-AS1	0.581126	1.34941	2.34818	0.998767	1.02291e-08
1407	NM_022829	SLC13A3	0.730779	0.660477	2.10109	1.44062	1.02423e-08
1408	NM_032639	PLEKHA8	0.372165	1.1028	1.7705	0.667692	1.02579e-08
1409	NM_020771	HACE1	0.38989	1.97529	2.59116	0.615871	1.02587e-08
1410	NM_001031713	MCUR1	0.31291	3.28853	3.82443	0.535898	1.02705e-08
1411	NM_013300	FAM216A	0.588822	3.43685	4.47899	1.04213	1.02964e-08
1412	NM_017899	TESC	0.657519	1.74971	2.86214	1.11242	1.03686e-08
1413	NM_015926	TEX264	0.437804	4.79209	5.52607	0.733986	1.03906e-08
1414	NM_001135570	C12orf73	0.2473	1.8729	2.27633	0.403427	1.0393e-08
1415	NM_024901	DENND2D	1.10974	2.1939	4.1003	1.9064	1.04295e-08
1416	NM_000327	ROM1	0.33235	1.32732	1.86609	0.53877	1.04376e-08
1417	ENST00000511998	H1FX-AS1	0.39815	3.34307	3.96449	0.621429	1.04981e-08
1418	NM_015305	ANGEL1	0.494584	2.60339	3.46964	0.866251	1.0507e-08
1419	NM_152528	WDSUB1	0.372147	2.47044	3.05686	0.586421	1.05117e-08
1420	NM_138568	EXOC3L2	0.843752	1.90694	3.43092	1.52398	1.05377e-08
1421	NM_000853	GSTT1	1.60044	0.939383	3.70181	2.76243	1.05565e-08
1422	NM_182619	CLEC18A	0.373322	0.464883	1.19678	0.731902	1.05909e-08
1423	NM_006279	ST3GAL3	0.51033	2.84169	3.84362	1.00193	1.06099e-08
1424	NM_000318	PEX2	0.30209	2.75364	3.32266	0.569015	1.06232e-08
1425	NM_003340	UBE2D3	0.298751	5.93011	6.41092	0.480803	1.065e-08
1426	NM_173490	TMEM171	1.25568	1.77397	3.7442	1.97023	1.06747e-08
1427	NM_201400	FAM86A	0.328842	3.31909	3.83209	0.513	1.06792e-08
1428	NM_018224	COA1	0.389317	4.65209	5.27454	0.622453	1.06872e-08
1429	NM_005773	ZNF256	0.633042	1.85042	2.84655	0.996127	1.07085e-08
1430	NM_017640	LRRC16A	0.563843	2.42913	3.35942	0.930292	1.07137e-08
1431	NM_006791	MORF4L1	0.353092	6.98908	7.55865	0.569565	1.07295e-08
1432	NM_003311	PHLDA2	1.21415	2.11738	4.18464	2.06725	1.08325e-08
1433	NM_018934	PCDHB14	0.691229	1.87149	3.0047	1.13321	1.08485e-08
1434	NM_001722	POLR3D	0.592743	3.87998	4.89588	1.01591	1.08628e-08
1435	NM_020935	USP37	0.270409	1.75122	2.25621	0.504985	1.09016e-08
1436	ENST00000333765	GRIK1-AS2	0.117036	0.103217	0.322099	0.218881	1.09038e-08
1437	NM_020748	INTS2	0.423378	2.32493	2.98494	0.660005	1.09122e-08
1438	NM_199511	CCDC80	1.20402	6.4381	8.44233	2.00423	1.09126e-08
1439	ENST00000447867	RP11-334A14.5	1.50391	2.54076	4.93948	2.39873	1.09827e-08
1440	NM_004258	CD101	0.577802	0.760923	1.76334	1.00242	1.10071e-08
1441	NM_004311	ARL3	0.445776	3.00578	3.79288	0.787103	1.10319e-08
1442	NM_021110	COL14A1	1.5769	3.68476	6.28365	2.59889	1.10377e-08
1443	NM_015134	MPRIP	0.607857	4.16308	5.12711	0.964026	1.11063e-08
1444	NM_015963	THAP4	0.435994	4.39123	5.10965	0.718417	1.11101e-08
1445	NM_006675	TSPAN9	0.706663	2.92649	4.02853	1.10204	1.1116e-08
1446	ENST00000552707	RP11-554E23.4	0.204453	0.228256	0.609152	0.380897	1.11234e-08
1447	NM_001010922	BCL2L15	0.114325	0.186464	0.393851	0.207387	1.11424e-08
1448	NM_025193	HSD3B7	0.806207	5.59727	6.86816	1.27089	1.11566e-08
1449	NM_006571	DCTN6	0.363184	5.10557	5.72563	0.620068	1.11655e-08
1450	NM_007211	RASSF8	1.32033	2.30971	4.73261	2.42289	1.12027e-08
1451	NM_003620	PPM1D	0.328811	2.89692	3.5075	0.610584	1.12089e-08
1452	NM_002405	MFNG	0.689354	2.76745	3.97022	1.20277	1.12533e-08
1453	NM_004703	RABEP1	0.408498	3.9241	4.59356	0.66946	1.12579e-08
1454	TCONS_00002713	linc-COX5B-3	0.737309	2.55967	3.80226	1.2426	1.12938e-08
1455	TCONS_00016926	linc-NAP1L2-4	2.52163	1.40401	5.64465	4.24064	1.13453e-08
1456	NM_004747	DLG5	0.680195	2.82308	4.02763	1.20454	1.13531e-08
1457	NR_046084	SH3BP5-AS1	0.714752	3.51627	4.68727	1.171	1.1374e-08
1458	NM_002035	KDSR	0.600969	3.73209	4.77729	1.0452	1.13848e-08
1459	ENST00000415586	RP1-20N2.6	0.459799	1.56345	2.34527	0.781824	1.14018e-08
1460	NM_005781	TNK2	0.645087	3.11424	4.1214	1.00717	1.14658e-08
1461	NM_016530	RAB8B	0.396784	4.03548	4.66492	0.629442	1.14798e-08
1462	NM_004126	GNG11	0.880291	5.92754	7.35948	1.43195	1.14831e-08
1463	NM_003851	CREG1	0.706712	6.05759	7.17157	1.11398	1.14918e-08
1464	NM_014741	ATG13	0.297952	4.18596	4.66574	0.47978	1.15053e-08
1465	NM_017883	WDR13	0.440697	5.35123	6.08713	0.735898	1.15069e-08
1466	NM_015216	PPIP5K2	0.307138	3.3102	3.79699	0.486786	1.15379e-08
1467	NM_016146	TRAPPC4	0.478837	4.08296	4.8323	0.749337	1.15717e-08
1468	NM_024706	ZNF668	0.471179	3.42229	4.1699	0.747608	1.15748e-08
1469	NM_015659	RSL1D1	0.375236	5.10711	5.74478	0.637669	1.15788e-08
1470	NM_002461	MVD	0.602281	3.54762	4.62317	1.07555	1.15998e-08
1471	NM_020408	LYRM4	0.347241	3.84241	4.45043	0.608024	1.16025e-08
1472	NM_024913	CPED1	0.808491	3.10318	4.36136	1.25818	1.16274e-08
1473	NM_001768	CD8A	1.89235	2.27863	5.46801	3.18939	1.16524e-08
1474	NM_006643	SDCCAG3	0.39362	4.23419	4.9525	0.718317	1.17095e-08
1475	NM_007315	STAT1	1.02377	5.97736	7.74193	1.76458	1.17137e-08
1476	NM_024887	DHDDS	0.355507	3.71273	4.29545	0.582727	1.17219e-08
1477	ENST00000436991	RP1-187B23.1	0.08583	0.0850154	0.249775	0.164759	1.17226e-08
1478	NM_000449	RFX5	0.436233	3.91327	4.66372	0.750447	1.17405e-08
1479	NM_000215	JAK3	1.15564	2.42083	4.21808	1.79725	1.18085e-08
1480	NM_002971	SATB1	0.786572	2.03074	3.48525	1.45451	1.18351e-08
1481	NM_022063	FAM204A	0.515761	3.43135	4.2363	0.804946	1.18822e-08
1482	NM_001078	VCAM1	1.55899	2.93973	5.37214	2.43241	1.18988e-08
1483	NM_004723	ARHGEF2	0.400019	5.58214	6.32533	0.743186	1.19034e-08
1484	NM_001010891	MTX3	0.468173	2.39331	3.17773	0.78442	1.19082e-08
1485	NM_002383	MAZ	0.429489	5.88082	6.59815	0.717331	1.19436e-08
1486	NM_003812	ADAM23	1.02329	0.584254	2.69123	2.10698	1.19628e-08
1487	ENST00000430173	AF011889.6	0.438439	0.683989	1.38783	0.703836	1.1968e-08
1488	ENST00000442524	AC019221.4	0.17877	0.29574	0.593384	0.297644	1.19737e-08
1489	NM_030806	C1orf21	0.690078	2.98035	4.17455	1.1942	1.19894e-08
1490	TCONS_00014550	linc-ZNF16	0.368211	1.01579	1.61277	0.596974	1.20061e-08
1491	NM_006730	DNASE1L1	0.795041	3.13362	4.42316	1.28953	1.2036e-08
1492	NM_014776	GIT2	0.26057	4.12374	4.53264	0.408901	1.20778e-08
1493	NM_000346	SOX9	1.36791	1.93208	4.05961	2.12753	1.20856e-08
1494	NR_003255	TSIX	1.87538	0.977356	4.28979	3.31244	1.20994e-08
1495	NM_022555	HLA-DRB3	1.41044	5.23106	7.49721	2.26614	1.2112e-08
1496	NM_024959	SLC24A6	0.523587	3.91126	4.80284	0.891581	1.21326e-08
1497	NM_000579	CCR5	1.29743	2.02982	4.36345	2.33363	1.21895e-08
1498	ENST00000422971	CTA-941F9.9	0.605242	0.398577	1.63448	1.2359	1.22062e-08
1499	TCONS_00029353	linc-FBLN1-AS	0.605242	0.398577	1.63448	1.2359	1.22062e-08
1500	NM_198275	MPZL3	0.361547	0.618287	1.2593	0.641011	1.2283e-08
1501	NM_001964	EGR1	1.11655	4.08787	6.02064	1.93278	1.22886e-08
1502	NM_020978	AMY2B	1.05713	2.60759	4.24955	1.64196	1.22959e-08
1503	NM_007177	FAM107A	0.925435	1.8506	3.38888	1.53829	1.23063e-08
1504	NM_018226	RNPEPL1	0.526046	4.34499	5.21328	0.868295	1.23314e-08
1505	NM_001005751	FAM21A	0.44827	4.35596	5.05235	0.696386	1.23342e-08
1506	NM_001080472	FITM2	0.61359	1.75888	2.92059	1.1617	1.245e-08
1507	NM_000732	CD3D	1.84054	2.76932	5.74114	2.97181	1.24665e-08
1508	NM_003355	UCP2	0.953377	5.06002	6.67997	1.61994	1.25047e-08
1509	NM_002504	NFX1	0.399335	3.27998	3.95455	0.674573	1.25127e-08
1510	TCONS_00027327	linc-NPHS1	0.120317	0.101243	0.329232	0.227989	1.25688e-08
1511	NM_006910	RBBP6	0.236386	3.69946	4.11515	0.41569	1.25772e-08
1512	NM_015398	FAM149A	0.904765	1.07583	2.56275	1.48692	1.2616e-08
1513	NM_018223	CHFR	0.40563	3.19637	3.8299	0.633533	1.26558e-08
1514	NM_000725	CACNB3	0.705747	2.201	3.35546	1.15446	1.26714e-08
1515	NM_019027	RBM47	0.847893	2.49641	4.06694	1.57053	1.26772e-08
1516	NM_018286	TMEM100	1.3108	2.32727	4.44576	2.11849	1.2683e-08
1517	NM_024544	MUL1	0.306562	4.07931	4.594	0.514696	1.27434e-08
1518	NM_018132	CENPQ	0.743965	2.58383	3.78927	1.20544	1.27508e-08
1519	NM_015092	SMG1	0.326858	3.18954	3.72368	0.534132	1.27994e-08
1520	NM_001099415	POM121C	0.473478	3.96133	4.7846	0.823273	1.28681e-08
1521	NM_005721	ACTR3	0.498686	5.66053	6.47019	0.809658	1.28685e-08
1522	NM_001791	CDC42	0.328797	7.02987	7.57586	0.54599	1.28765e-08
1523	TCONS_00000738	linc-DUSP10-1	0.380953	0.238966	1.00757	0.768604	1.29245e-08
1524	NM_023923	PHACTR4	0.330122	3.03428	3.5812	0.546919	1.29314e-08
1525	NM_173601	GXYLT1	0.443495	2.5231	3.31623	0.79313	1.29386e-08
1526	NM_018431	DOK5	1.58894	1.4477	4.05312	2.60542	1.29448e-08
1527	NM_007260	LYPLA2	0.555862	4.66942	5.66238	0.992961	1.29455e-08
1528	NM_022726	ELOVL4	0.847184	0.811744	2.4341	1.62235	1.29479e-08
1529	NM_145658	SPESP1	1.61957	1.03508	4.28824	3.25316	1.29665e-08
1530	NR_038334	LOC100505715	0.404548	0.824611	1.48316	0.658548	1.29831e-08
1531	NM_145276	ZNF563	0.309628	1.37946	1.89619	0.516728	1.29868e-08
1532	NM_003302	TRIP6	0.351315	5.03481	5.6991	0.664284	1.29927e-08
1533	NM_018270	MRGBP	0.369057	4.32898	4.90343	0.574454	1.30054e-08
1534	NM_002494	NDUFC1	0.472945	4.46752	5.27039	0.802868	1.30138e-08
1535	ENST00000424496	RP3-370M22.8	0.13944	0.117834	0.389287	0.271453	1.30205e-08
1536	NM_024911	WLS	1.00928	4.55781	6.21305	1.65524	1.30568e-08
1537	NM_014673	EMC2	0.369207	5.10005	5.75258	0.652524	1.30611e-08
1538	NM_014393	STAU2	0.400604	2.8439	3.47986	0.635958	1.30798e-08
1539	NM_015016	MAST3	0.410467	1.97598	2.62801	0.652031	1.30953e-08
1540	NM_000235	LIPA	0.529272	5.49651	6.36134	0.864829	1.3104e-08
1541	NM_001003937	TSPYL6	0.0524147	0.0512792	0.154576	0.103297	1.31399e-08
1542	NM_198334	GANAB	0.386209	6.72458	7.39112	0.66655	1.31552e-08
1543	NM_014272	ADAMTS7	0.901045	3.02421	4.58348	1.55927	1.31555e-08
1544	NM_024680	E2F8	0.435432	1.25871	2.02214	0.763429	1.31596e-08
1545	NM_053055	THEM4	0.395796	2.47861	3.13357	0.654965	1.31901e-08
1546	NM_198947	FAM111B	0.786409	2.48199	3.71044	1.22845	1.32271e-08
1547	NM_133444	ZNF526	0.353811	2.44551	2.99921	0.553706	1.32343e-08
1548	NM_001145641	SRRM5	0.406588	1.77544	2.45689	0.681448	1.32691e-08
1549	NM_024334	TMEM43	0.477042	5.52638	6.36761	0.841231	1.32749e-08
1550	NM_018671	UNC45A	0.29311	4.47072	4.98949	0.518766	1.32873e-08
1551	NM_005567	LGALS3BP	1.01496	7.17522	8.8586	1.68338	1.32942e-08
1552	NM_012087	GTF3C5	0.307958	4.56723	5.06024	0.493015	1.33008e-08
1553	NM_005358	LMO7	1.04494	2.76109	4.39805	1.63697	1.33077e-08
1554	NM_024636	STEAP4	1.66879	3.65801	6.30274	2.64473	1.33101e-08
1555	NM_012189	CABYR	0.686226	0.941528	2.24581	1.30428	1.3314e-08
1556	NM_018121	FAM178A	0.43512	2.55649	3.25365	0.69715	1.33295e-08
1557	NM_002883	RANGAP1	0.521867	4.85892	5.7844	0.925486	1.3386e-08
1558	NM_138792	LEO1	0.34725	4.41076	5.01198	0.601222	1.34199e-08
1559	NM_152726	MICU2	0.333809	4.32971	4.8923	0.56259	1.34212e-08
1560	NR_002174	CMAHP	0.698547	2.64167	3.74856	1.10689	1.34748e-08
1561	NM_002207	ITGA9	0.912558	2.13514	3.81146	1.67631	1.35063e-08
1562	NM_024619	FN3KRP	0.554834	4.47292	5.33921	0.86629	1.35076e-08
1563	NM_152288	ORAI3	0.526643	3.80831	4.75655	0.948239	1.35824e-08
1564	NM_175060	CLEC14A	0.99706	3.97988	5.65399	1.67411	1.35945e-08
1565	NM_012256	ZNF212	0.288573	2.70145	3.19688	0.495438	1.36095e-08
1566	NM_018179	ATF7IP	0.374275	3.49369	4.1117	0.618007	1.36317e-08
1567	NM_019110	ZKSCAN4	0.304357	2.18168	2.67578	0.494098	1.36629e-08
1568	NM_021198	CTDSP1	0.38626	5.18614	5.78411	0.597969	1.36676e-08
1569	NM_032440	LCOR	0.321567	1.34245	1.94284	0.600393	1.3677e-08
1570	NM_002085	GPX4	0.65321	8.10854	9.11969	1.01116	1.37098e-08
1571	NM_017707	ASAP3	0.924935	3.75121	5.21396	1.46275	1.37262e-08
1572	NM_012143	TFIP11	0.400996	4.09398	4.74395	0.649971	1.37435e-08
1573	ENST00000526867	RP11-567I13.1	0.348729	2.36556	2.98516	0.6196	1.38093e-08
1574	NM_181489	ZNF445	0.413091	2.03366	2.77612	0.742461	1.38877e-08
1575	NM_152270	SLFN11	0.574865	3.78121	4.73248	0.951277	1.39301e-08
1576	NM_005569	LIMK2	0.434031	3.00173	3.67681	0.675079	1.3942e-08
1577	NM_153236	GIMAP7	1.10489	4.64673	6.40018	1.75345	1.39964e-08
1578	NM_153018	ZFP3	0.665353	1.75822	2.81989	1.06167	1.40082e-08
1579	NM_007005	TLE4	0.562971	2.0654	3.06518	0.999781	1.40384e-08
1580	NM_182924	MICALL2	0.94726	3.74095	5.36062	1.61967	1.40412e-08
1581	NM_000212	ITGB3	1.21531	3.07064	4.97982	1.90919	1.40939e-08
1582	NM_002189	IL15RA	0.67858	3.97363	5.04552	1.0719	1.4102e-08
1583	NM_007360	KLRK1	1.69829	2.63726	5.49699	2.85973	1.41077e-08
1584	NM_024602	HECTD3	0.366403	4.59337	5.258	0.664636	1.41451e-08
1585	NM_001004304	ZNF740	0.337695	3.27569	3.87843	0.602743	1.41814e-08
1586	NM_031307	PUS3	0.398149	2.22576	2.91386	0.688103	1.41828e-08
1587	NM_005156	PTBP3	0.492484	3.75652	4.64173	0.88521	1.4193e-08
1588	NM_007280	OIP5	0.701589	1.82688	2.98552	1.15865	1.42058e-08
1589	NM_006573	TNFSF13B	1.07609	2.74666	4.65665	1.90999	1.42193e-08
1590	NM_002557	OVGP1	0.475801	1.32322	2.07853	0.755304	1.42281e-08
1591	NM_006754	SYPL1	0.498265	5.08163	6.04038	0.958757	1.43535e-08
1592	NM_001164811	PET117	0.504729	2.89039	3.71304	0.82265	1.4383e-08
1593	NM_198141	GANC	0.289131	2.081	2.5883	0.507296	1.44045e-08
1594	NM_003815	ADAM15	0.43777	5.34269	6.0717	0.729011	1.44222e-08
1595	NM_001001732	CC2D2B	0.215253	0.325129	0.700289	0.37516	1.44291e-08
1596	NM_006196	PCBP1	0.222442	6.99139	7.33824	0.34685	1.44449e-08
1597	NM_004799	ZFYVE9	0.504718	2.76467	3.60901	0.84434	1.44676e-08
1598	NR_002798	NAPSB	1.45593	1.94336	4.4293	2.48594	1.44746e-08
1599	NM_018063	HELLS	0.602388	2.05313	3.04491	0.991777	1.44757e-08
1600	NM_024529	CDC73	0.350892	2.96273	3.55301	0.590287	1.44783e-08
1601	NM_020993	BCL7A	0.54057	1.76432	2.61806	0.853741	1.45153e-08
1602	NM_182487	OLFML2A	1.15862	4.29907	6.10668	1.80761	1.45463e-08
1603	ENST00000500560	SNHG8	0.480143	3.45519	4.20991	0.754726	1.45567e-08
1604	NM_019032	ADAMTSL4	1.12124	3.70597	5.44531	1.73934	1.45791e-08
1605	NM_002105	H2AFX	0.719312	4.91474	6.04425	1.1295	1.46195e-08
1606	NM_005792	MPHOSPH6	0.77454	3.81538	5.10363	1.28826	1.46359e-08
1607	NM_014777	URB2	0.361691	1.30237	1.91123	0.608859	1.46619e-08
1608	NM_004234	ZNF235	0.334433	1.07948	1.60927	0.529791	1.46762e-08
1609	NM_198445	RINL	0.642541	1.35375	2.42661	1.07286	1.47714e-08
1610	NM_032496	ARHGAP9	1.02139	3.16778	4.93538	1.7676	1.48687e-08
1611	NM_001288	CLIC1	0.45235	8.16078	8.91702	0.756244	1.48731e-08
1612	NM_001002914	KCTD11	0.50809	2.99821	3.79571	0.797504	1.49411e-08
1613	NM_145117	NAV2	1.02886	2.73402	4.38343	1.64941	1.49516e-08
1614	NM_001523	HAS1	1.88318	2.65403	5.88441	3.23038	1.49526e-08
1615	NR_024008	WWC2-AS2	0.157833	0.289977	0.577329	0.287352	1.49527e-08
1616	NM_006241	PPP1R2	0.339564	4.06594	4.60466	0.538722	1.49681e-08
1617	NM_001198	PRDM1	0.708012	2.17832	3.34757	1.16926	1.49843e-08
1618	NM_006923	SDF2	0.298761	3.99389	4.59452	0.600626	1.50441e-08
1619	NM_004429	EFNB1	1.13084	4.23348	6.08509	1.85161	1.5052e-08
1620	NM_000857	GUCY1B3	1.01272	3.16028	4.79863	1.63835	1.50642e-08
1621	NM_000048	ASL	0.492043	3.65266	4.47791	0.825253	1.50831e-08
1622	NM_021947	SRR	0.416878	3.79826	4.47897	0.680704	1.50837e-08
1623	NM_006735	HOXA2	0.651871	0.69483	1.97922	1.28439	1.51438e-08
1624	NM_003487	TAF15	0.349691	5.75447	6.33383	0.579355	1.52025e-08
1625	NM_002842	PTPRH	1.02681	1.66289	3.37562	1.71274	1.52452e-08
1626	NM_001150	ANPEP	1.68698	5.62451	8.23722	2.6127	1.52822e-08
1627	NM_024624	SMC6	0.455101	4.1243	4.8399	0.715606	1.53088e-08
1628	NR_002816	MRPS31P5	0.269387	1.29772	1.80046	0.502746	1.53101e-08
1629	NR_024584	LOC728875	0.584756	1.35916	2.31374	0.954581	1.53549e-08
1630	ENST00000542022	ARAP1-AS1	0.673158	4.913	6.25824	1.34524	1.5506e-08
1631	NM_019022	TMX3	0.525586	3.81588	4.63043	0.814554	1.55079e-08
1632	NM_033213	ZNF670	0.170459	0.705486	0.977099	0.271613	1.55087e-08
1633	NM_024958	NRSN2	0.922837	3.042	4.58078	1.53879	1.55756e-08
1634	NM_003278	CLEC3B	2.03422	6.11561	9.31906	3.20345	1.56025e-08
1635	NM_022371	TOR3A	0.388863	4.43755	5.07851	0.640959	1.56463e-08
1636	NM_006495	EVI2B	1.05824	4.56366	6.32793	1.76426	1.56472e-08
1637	NM_018555	ZNF331	0.636118	2.84629	4.05401	1.20772	1.56648e-08
1638	NM_014764	DAZAP2	0.307682	6.63598	7.1108	0.474814	1.5665e-08
1639	NM_005952	MT1X	1.55839	4.87059	7.64389	2.7733	1.5683e-08
1640	NM_015472	WWTR1	0.841029	4.53795	6.21794	1.67999	1.56938e-08
1641	TCONS_00000120	linc-OR4F16-9	0.53649	1.69596	2.63197	0.936014	1.57241e-08
1642	ENST00000430613	RP11-293G6__A.2	0.141255	0.0740071	0.331175	0.257168	1.5794e-08
1643	NR_037158	IL21R-AS1	0.806792	0.843068	2.39447	1.5514	1.58177e-08
1644	NM_005173	ATP2A3	1.17479	2.31041	4.28175	1.97134	1.58728e-08
1645	NM_003747	TNKS	0.511769	2.64906	3.55708	0.908021	1.58814e-08
1646	NM_003335	UBA7	0.579938	4.54755	5.51816	0.970611	1.58839e-08
1647	NM_003437	ZNF136	0.342636	2.12453	2.65329	0.528761	1.58907e-08
1648	NM_019591	ZNF26	0.305259	2.93078	3.40232	0.471542	1.59004e-08
1649	NM_153374	LYSMD2	0.548278	2.88211	3.79958	0.91747	1.59065e-08
1650	NM_001556	IKBKB	0.447641	3.80583	4.50847	0.702639	1.59209e-08
1651	NM_020457	THAP11	0.342517	3.93083	4.48147	0.550648	1.60048e-08
1652	NM_024298	MBOAT7	0.421104	4.19709	4.87425	0.677169	1.60129e-08
1653	NM_013290	PSMC3IP	0.449277	4.005	4.71405	0.70905	1.60254e-08
1654	NM_002734	PRKAR1A	0.350687	5.92573	6.54345	0.61772	1.60371e-08
1655	NM_004232	SOCS6	0.65475	2.60205	3.66773	1.06569	1.60517e-08
1656	NM_030793	FBXO38	0.240816	3.26311	3.68729	0.424181	1.6054e-08
1657	NM_018235	CNDP2	0.478267	4.35955	5.09732	0.737772	1.61e-08
1658	NM_001211	BUB1B	0.816081	3.08706	4.35051	1.26345	1.61425e-08
1659	NM_032359	CMSS1	0.547633	4.43392	5.32219	0.888277	1.61587e-08
1660	NM_022152	TMBIM1	0.511493	5.85235	6.65504	0.802691	1.61699e-08
1661	NM_004669	CLIC3	0.957503	1.70755	3.3444	1.63685	1.61848e-08
1662	ENST00000366234	AC136007.2	0.470199	1.59457	2.35689	0.762325	1.6215e-08
1663	NM_003653	COPS3	0.525381	5.38425	6.21878	0.834531	1.62279e-08
1664	NM_153208	IQCK	0.602056	3.25298	4.34248	1.0895	1.623e-08
1665	NR_015415	DICER1-AS1	0.492918	0.909978	1.77743	0.867447	1.62514e-08
1666	NM_004377	CPT1B	0.795908	2.57021	3.84727	1.27707	1.62779e-08
1667	NM_020405	PLXDC1	1.24002	3.29522	5.2312	1.93598	1.6287e-08
1668	NM_001735	C5	0.587406	1.74151	2.7754	1.03389	1.63364e-08
1669	NM_198474	OLFML1	1.42551	2.64448	4.9747	2.33022	1.63745e-08
1670	NM_001037866	RGPD6	0.656754	2.35729	3.45157	1.09428	1.64205e-08
1671	NR_024490	GABPB1-AS1	0.465285	2.41472	3.15221	0.737494	1.64265e-08
1672	NM_032687	CYHR1	0.661117	2.4295	3.44725	1.01775	1.64286e-08
1673	ENST00000513220	RP11-710F7.3	0.074976	0.0721766	0.219164	0.146987	1.6432e-08
1674	TCONS_00007810	linc-INTS12-3	0.074976	0.0721766	0.219164	0.146987	1.6432e-08
1675	NM_015540	RPAP1	0.387975	2.63005	3.31298	0.682926	1.64576e-08
1676	NM_018663	PXMP2	0.797709	2.2873	3.76724	1.47995	1.64649e-08
1677	NM_001199805	KLRC4-KLRK1	1.62027	2.37463	5.13528	2.76065	1.647e-08
1678	NM_207644	FAM211B	0.908149	2.32259	3.74804	1.42545	1.64943e-08
1679	NM_004445	EPHB6	0.894939	1.16401	2.84723	1.68322	1.65459e-08
1680	NM_030580	ZNF34	0.384941	2.0159	2.62248	0.606577	1.65621e-08
1681	NM_013336	SEC61A1	0.425067	6.57074	7.40454	0.833801	1.65838e-08
1682	NM_153703	PODN	1.69998	4.02547	6.73606	2.71059	1.66448e-08
1683	NM_144580	C1orf85	0.553866	5.47129	6.41015	0.938858	1.66559e-08
1684	NR_002593	SLC7A5P1	0.350961	0.466109	1.16279	0.696681	1.67691e-08
1685	TCONS_00027643	linc-ZNF8-1	0.232653	0.158338	0.63219	0.473852	1.67789e-08
1686	NM_002568	PABPC1	0.478029	8.46435	9.3465	0.882142	1.67806e-08
1687	NM_012340	NFATC2	0.644305	2.02999	3.12446	1.09447	1.6791e-08
1688	NM_018261	EXOC1	0.45729	4.11429	4.83086	0.716578	1.67967e-08
1689	NM_006555	YKT6	0.41105	5.48601	6.12282	0.636811	1.684e-08
1690	NM_006924	SRSF1	0.29271	5.25754	5.72936	0.471823	1.68953e-08
1691	NM_000603	NOS3	0.908433	2.30413	4.01266	1.70853	1.69703e-08
1692	NM_006074	TRIM22	0.869042	4.95341	6.30059	1.34718	1.69832e-08
1693	NM_031310	PLVAP	0.94102	5.55193	7.1505	1.59857	1.70008e-08
1694	NM_033503	BMF	0.76425	2.63562	3.84187	1.20624	1.70143e-08
1695	NM_014936	ENPP4	0.745029	1.78542	3.01436	1.22893	1.70603e-08
1696	NM_021103	TMSB10	0.717746	10.5988	11.7022	1.10337	1.71375e-08
1697	NM_001199818	ARMCX5-GPRASP2	0.62542	1.61837	2.65691	1.03854	1.71594e-08
1698	NM_024296	CCDC28B	0.683907	2.31865	3.54431	1.22566	1.71766e-08
1699	NM_199249	C19orf48	0.519859	4.49281	5.37997	0.887157	1.71789e-08
1700	NM_006380	APPBP2	0.29372	3.57897	4.03241	0.453447	1.71883e-08
1701	TCONS_00023488	linc-WHAMM-1	0.319018	1.09204	1.5898	0.497751	1.72837e-08
1702	ENST00000554749	RP4-773N10.4	0.496748	1.93466	2.74565	0.81099	1.72939e-08
1703	NM_024087	ASB9	0.51918	1.01621	1.99104	0.974827	1.73548e-08
1704	TCONS_00011154	linc-PPP1R3G	0.515616	1.28934	2.12731	0.83797	1.73748e-08
1705	NM_017493	OTUD4	0.277633	0.56586	1.07361	0.507751	1.74028e-08
1706	NM_015954	DERA	0.41616	3.92496	4.5922	0.667239	1.74383e-08
1707	NM_052966	FAM129A	0.805192	4.10634	5.40179	1.29545	1.74792e-08
1708	NM_005576	LOXL1	0.973409	6.11224	7.67483	1.56259	1.75844e-08
1709	NM_021184	C6orf47	0.341876	3.73861	4.38154	0.642929	1.75863e-08
1710	NM_152355	ZNF441	0.4595	2.31332	3.01928	0.705953	1.76004e-08
1711	NM_007248	TREX1	0.57363	3.48272	4.37987	0.897152	1.76943e-08
1712	NM_178833	SLC9B2	0.658551	2.3039	3.42597	1.12207	1.77269e-08
1713	NM_017996	DET1	0.450665	2.04619	2.86394	0.81775	1.7765e-08
1714	NM_130807	MOB3A	0.44574	4.69483	5.42532	0.730488	1.77959e-08
1715	NM_002569	FURIN	0.48113	4.96354	5.70195	0.738404	1.7811e-08
1716	NM_006765	TUSC3	1.24836	2.52454	4.57575	2.0512	1.78133e-08
1717	NM_017865	ZNF692	0.652557	3.40834	4.58258	1.17425	1.78348e-08
1718	NM_003127	SPTAN1	0.44461	5.70238	6.43383	0.731448	1.78593e-08
1719	NM_001009905	B3GNTL1	0.466512	1.76372	2.59596	0.832234	1.78677e-08
1720	NM_021785	RAI2	1.30418	1.90307	4.33174	2.42866	1.78697e-08
1721	NM_000126	ETFA	0.411594	5.32005	6.01923	0.699182	1.7875e-08
1722	NM_015135	NUP205	0.414363	3.6748	4.37702	0.70223	1.78795e-08
1723	NM_001901	CTGF	1.21685	5.66314	7.61841	1.95527	1.78795e-08
1724	NM_003409	ZBTB14	0.315135	2.72103	3.20661	0.485583	1.7907e-08
1725	TCONS_00017601	linc-CD99-8	0.385568	0.190626	1.0308	0.840176	1.79141e-08
1726	NM_002430	MN1	1.12763	2.28801	4.01896	1.73095	1.79787e-08
1727	ENST00000434533	RP11-144G6.4	0.448103	0.778743	1.58947	0.810725	1.79855e-08
1728	NM_004259	RECQL5	0.335599	2.95002	3.57015	0.620129	1.80388e-08
1729	NM_144617	HSPB6	1.4079	5.86218	8.0256	2.16342	1.80402e-08
1730	NM_000491	C1QB	1.06323	8.42616	10.1424	1.71625	1.80979e-08
1731	NM_005601	NKG7	1.97384	3.65911	6.79006	3.13094	1.81494e-08
1732	NM_001007	RPS4X	0.567747	9.37505	10.3876	1.01256	1.81783e-08
1733	NM_014291	GCAT	1.01519	2.59676	4.29002	1.69326	1.821e-08
1734	NM_002668	PLP2	0.781941	7.02802	8.36734	1.33932	1.82543e-08
1735	NM_012073	CCT5	0.453454	5.91621	6.61183	0.695622	1.82951e-08
1736	NM_000501	ELN	2.52191	4.05729	8.15543	4.09814	1.83577e-08
1737	ENST00000425290	RP11-436D10.3	0.116266	0.0964141	0.308986	0.212572	1.83597e-08
1738	NM_015603	CCDC9	0.365767	3.86237	4.46303	0.600655	1.83664e-08
1739	NM_014041	SPCS1	0.377229	5.76073	6.37747	0.616737	1.84565e-08
1740	NM_022730	COPS7B	0.456266	3.52397	4.2531	0.729135	1.85177e-08
1741	NM_018319	TDP1	0.434515	2.69016	3.37363	0.683468	1.86221e-08
1742	NM_018064	AKIRIN2	0.422098	4.79183	5.50179	0.709963	1.86279e-08
1743	ENST00000422049	C6orf47-AS1	0.353098	2.90923	3.48318	0.573953	1.86281e-08
1744	NM_024297	PHF23	0.441066	4.22712	4.99072	0.763594	1.86406e-08
1745	NM_004331	BNIP3L	0.452167	5.55191	6.27201	0.720096	1.86868e-08
1746	NM_001456	FLNA	0.629956	7.12466	8.15878	1.03412	1.87026e-08
1747	NM_152406	AFAP1L1	0.878496	3.08921	4.6394	1.55019	1.87077e-08
1748	NM_201548	CERKL	0.952304	2.76415	4.40738	1.64323	1.87562e-08
1749	NM_006959	ZNF17	0.400355	2.24751	2.91746	0.669952	1.87581e-08
1750	NM_031484	MARVELD1	0.593347	4.34178	5.38198	1.0402	1.87802e-08
1751	NM_033396	TNKS1BP1	0.495397	5.1747	5.9817	0.807001	1.87887e-08
1752	NM_001470	GABBR1	0.849092	2.47033	3.78717	1.31684	1.8929e-08
1753	NM_080745	TRIM69	0.578502	1.01705	1.991	0.973944	1.8933e-08
1754	NM_004665	VNN2	1.15883	1.98391	4.13065	2.14673	1.89399e-08
1755	NM_138437	GPRASP2	0.650354	1.60834	2.68987	1.08153	1.90343e-08
1756	NM_003979	GPRC5A	0.96842	2.29745	3.91845	1.621	1.90383e-08
1757	NM_001892	CSNK1A1	0.542414	5.31847	6.15953	0.841051	1.90434e-08
1758	TCONS_00001266	linc-ATF3-1	0.251056	0.461198	0.933775	0.472577	1.90468e-08
1759	NM_006243	PPP2R5A	0.338927	3.2813	3.90248	0.621181	1.90857e-08
1760	NM_198565	LRRC33	0.584481	2.98003	3.911	0.930966	1.91037e-08
1761	NM_021632	ZNF350	0.350079	2.95351	3.51372	0.560212	1.91106e-08
1762	NM_018322	SAYSD1	0.428909	2.97203	3.63225	0.66022	1.91673e-08
1763	TCONS_00018295	linc-GOLGA7B	0.425875	1.80943	2.51226	0.70283	1.9187e-08
1764	ENST00000460955	RP4-545C24.1	0.567848	0.517604	1.72376	1.20616	1.91876e-08
1765	NM_022648	TNS1	0.700069	4.65798	5.749	1.09102	1.93451e-08
1766	NM_174912	FAAH2	0.239338	0.192558	0.642867	0.450308	1.93904e-08
1767	NM_003685	KHSRP	0.430605	5.51314	6.22975	0.716607	1.94091e-08
1768	ENST00000489463	AL109925.1	0.2177	0.207266	0.605337	0.398072	1.944e-08
1769	NM_032796	SYAP1	0.422101	4.47288	5.12019	0.64732	1.94577e-08
1770	NR_027418	LINC00674	0.540137	2.88129	3.86602	0.984736	1.94741e-08
1771	NM_005532	IFI27	1.48336	6.42812	8.7285	2.30038	1.94868e-08
1772	ENST00000550644	RP11-133N21.10	0.203857	0.245514	0.625444	0.37993	1.94919e-08
1773	NM_138802	ZFAND2B	0.418226	4.02871	4.66962	0.64092	1.95294e-08
1774	NM_033310	KCNK4	0.107001	0.11565	0.31671	0.20106	1.95343e-08
1775	NM_032140	ENKD1	0.496826	3.40061	4.27774	0.877131	1.9551e-08
1776	ENST00000527594	RP11-677I18.3	0.159227	0.255856	0.535747	0.27989	1.95692e-08
1777	NM_001078171	FAM127A	0.600452	6.6118	7.59928	0.987484	1.95818e-08
1778	NM_003793	CTSF	0.928423	4.01039	5.43675	1.42636	1.96209e-08
1779	NM_001013693	LDLRAD2	0.791242	4.50864	5.73322	1.22458	1.96638e-08
1780	NM_004152	OAZ1	0.416655	8.70882	9.39495	0.686137	1.96658e-08
1781	NM_006710	COPS8	0.57733	5.06575	5.96886	0.903117	1.96702e-08
1782	TCONS_00017372	linc-IGSF1-3	0.515731	0.498246	1.48094	0.98269	1.96761e-08
1783	NM_003334	UBA1	0.356661	6.85797	7.45053	0.592561	1.98055e-08
1784	NM_006369	LRRC41	0.355881	4.84061	5.49159	0.650977	1.98118e-08
1785	NM_003618	MAP4K3	0.366478	2.9128	3.52178	0.608988	1.98191e-08
1786	NM_006290	TNFAIP3	0.711999	3.77444	5.0301	1.25566	1.99197e-08
1787	NM_206919	ARL9	0.494162	0.365814	1.30892	0.943103	1.99378e-08
1788	NM_019058	DDIT4	1.09957	5.14107	7.1148	1.97373	1.99526e-08
1789	NM_006993	NPM3	0.583048	3.61235	4.57676	0.964407	1.99629e-08
1790	NM_015269	ZCCHC11	0.481181	2.77005	3.58744	0.817394	2.00276e-08
1791	NM_152445	FAM161B	0.441804	1.76655	2.56051	0.793959	2.00625e-08
1792	NM_002907	RECQL	0.632776	4.9593	5.95256	0.993266	2.0079e-08
1793	NM_017852	NLRP2	0.422284	0.378972	1.23142	0.852453	2.01139e-08
1794	NM_002960	S100A3	1.41403	3.56248	6.01487	2.45239	2.01914e-08
1795	NM_003078	SMARCD3	0.986794	2.99854	4.83723	1.8387	2.01978e-08
1796	NM_002038	IFI6	1.29188	6.69969	8.6852	1.98552	2.02716e-08
1797	ENST00000429933	ZDHHC20-AS1	0.519372	4.39864	5.22979	0.831147	2.03029e-08
1798	NM_019056	NDUFB11	0.430651	5.58958	6.29272	0.703139	2.03222e-08
1799	NM_003156	STIM1	0.543743	4.64145	5.48955	0.848099	2.03744e-08
1800	NR_038918	LOC339666	0.114259	0.0932002	0.332454	0.239254	2.04161e-08
1801	NM_006582	GMEB1	0.359654	2.28637	2.89979	0.613413	2.04212e-08
1802	NM_015224	FAM208A	0.409489	3.51175	4.23071	0.718962	2.04742e-08
1803	NM_004583	RAB5C	0.370789	6.79085	7.41054	0.619694	2.04794e-08
1804	NM_020998	MST1	0.563623	1.57855	2.7265	1.14795	2.05398e-08
1805	NM_014362	HIBCH	0.355745	2.70827	3.35617	0.6479	2.05518e-08
1806	NM_020744	MTA3	0.477821	3.05664	3.93015	0.873516	2.06487e-08
1807	NM_207381	TNFAIP8L3	1.27677	3.20632	5.33533	2.12901	2.06554e-08
1808	NM_005548	KARS	0.569012	5.78673	6.69837	0.911638	2.06765e-08
1809	NM_144643	SCLT1	0.467691	2.76284	3.48135	0.718511	2.07144e-08
1810	NM_006494	ERF	0.349127	4.48935	5.10752	0.618167	2.07173e-08
1811	NM_006367	CAP1	0.465194	6.52382	7.30419	0.78037	2.07215e-08
1812	NM_002984	CCL4	1.42291	3.60417	5.86185	2.25768	2.07399e-08
1813	NM_014583	LMCD1	1.17186	4.05276	6.1581	2.10534	2.07793e-08
1814	NM_022485	MTMR14	0.382512	3.96852	4.55765	0.589138	2.07854e-08
1815	NM_004830	MED23	0.379042	3.17528	3.75474	0.57946	2.08025e-08
1816	NM_012411	PTPN22	0.991484	1.88403	3.51071	1.62668	2.08327e-08
1817	NM_005882	MAEA	0.417319	4.53204	5.21596	0.683926	2.09268e-08
1818	NM_004671	PIAS2	0.408472	2.46567	3.24057	0.774908	2.09427e-08
1819	NM_001024	RPS21	0.516415	7.50447	8.45129	0.946814	2.09505e-08
1820	NM_004052	BNIP3	1.44656	3.10428	5.52814	2.42387	2.09561e-08
1821	NM_022782	MPHOSPH9	0.416619	2.41716	3.12773	0.710568	2.09689e-08
1822	NM_003902	FUBP1	0.346699	4.73574	5.33689	0.601158	2.10132e-08
1823	NM_012099	CD3EAP	0.438897	3.42245	4.11078	0.688322	2.11102e-08
1824	NM_000983	RPL22	0.441544	7.529	8.30073	0.771724	2.11372e-08
1825	NM_001009991	SYTL3	0.580303	1.37222	2.30592	0.933697	2.11437e-08
1826	TCONS_00004271	linc-XPO1-2	0.0998458	0.180397	0.348062	0.167666	2.1173e-08
1827	NM_004172	SLC1A3	1.01124	2.94517	4.55333	1.60816	2.11904e-08
1828	NM_030780	SLC25A32	0.558016	3.80128	4.70751	0.906224	2.123e-08
1829	NM_138389	FAM114A1	0.369345	5.41564	5.9976	0.581961	2.12527e-08
1830	NM_016118	NUB1	0.458899	5.0356	5.73632	0.700726	2.12763e-08
1831	NM_018252	TMEM206	0.53474	2.69418	3.6364	0.942217	2.1374e-08
1832	NM_015209	KAZN	0.720792	2.88798	4.08311	1.19512	2.13787e-08
1833	NM_032108	SEMA6B	0.900698	2.50879	4.37095	1.86216	2.14371e-08
1834	ENST00000423425	AC007362.3	0.216164	0.144255	0.595933	0.451678	2.14454e-08
1835	NM_012449	STEAP1	1.70455	2.67637	5.41035	2.73398	2.15621e-08
1836	NM_001145636	C1orf228	0.421325	0.543873	1.27322	0.729347	2.15784e-08
1837	NM_003920	TIMELESS	0.438941	3.50386	4.19679	0.692927	2.15833e-08
1838	NM_016258	YTHDF2	0.36288	4.49363	5.04805	0.554421	2.16188e-08
1839	NM_207315	CMPK2	0.883498	3.22511	4.60117	1.37606	2.16197e-08
1840	NM_005941	MMP16	0.841532	0.585931	2.20262	1.61669	2.16428e-08
1841	NR_033296	CCDC163P	0.362238	0.818979	1.48564	0.666663	2.16865e-08
1842	NM_018292	QRSL1	0.385818	2.74149	3.46713	0.725644	2.1693e-08
1843	NM_017754	UHRF1BP1	0.428362	1.66436	2.35576	0.691407	2.17972e-08
1844	TCONS_00009291	linc-AP3B1	0.601998	2.44565	3.37529	0.929638	2.17976e-08
1845	NM_017720	STAP2	0.757292	1.52341	2.91111	1.3877	2.18153e-08
1846	NM_002310	LIFR	0.744423	2.41789	3.60445	1.18655	2.18848e-08
1847	NM_001010858	RNF187	0.377762	4.89327	5.51962	0.626356	2.20362e-08
1848	NM_016270	KLF2	1.13459	4.86204	6.70084	1.83881	2.21376e-08
1849	NM_024415	DDX4	0.0235812	0.0160967	0.0606881	0.0445914	2.22206e-08
1850	NM_006585	CCT8	0.441629	6.23644	7.03887	0.802434	2.23113e-08
1851	NM_006541	GLRX3	0.588785	5.04698	5.99412	0.947141	2.23229e-08
1852	NM_005596	NFIB	0.940888	2.73626	4.51268	1.77642	2.23737e-08
1853	NM_001012759	CTU2	0.521651	3.20311	4.22534	1.02223	2.23775e-08
1854	NM_015365	AMMECR1	0.578602	2.64747	3.59796	0.950488	2.24002e-08
1855	NM_032878	ALKBH6	0.512404	3.41047	4.28188	0.871408	2.24243e-08
1856	NM_014339	IL17RA	0.508463	2.77555	3.58908	0.813531	2.25036e-08
1857	NM_000382	ALDH3A2	0.643422	4.0412	5.02887	0.987671	2.25148e-08
1858	NM_015059	TLN2	0.634737	2.19918	3.36812	1.16894	2.25687e-08
1859	NM_203371	FIBIN	1.72662	2.9942	5.62439	2.63018	2.2597e-08
1860	NR_029407	LOC642361	0.302056	1.68356	2.271	0.587442	2.26275e-08
1861	NM_014882	ARHGAP25	0.801942	3.34389	4.75068	1.40679	2.26463e-08
1862	NM_001029891	PGAM4	0.404191	2.95963	3.60473	0.645106	2.27013e-08
1863	NM_002123	HLA-DQB1	1.96294	3.34248	6.7422	3.39972	2.27191e-08
1864	NM_004283	RAB3D	0.49806	2.10493	2.94252	0.837586	2.277e-08
1865	NM_000396	CTSK	1.84234	5.77067	8.93225	3.16158	2.28177e-08
1866	NM_030752	TCP1	0.496382	6.19231	7.07762	0.885302	2.28758e-08
1867	NM_015463	CNRIP1	0.334719	4.34212	4.86405	0.521929	2.28944e-08
1868	NM_001013642	TRNP1	1.34593	2.82514	5.26518	2.44004	2.29174e-08
1869	NM_004633	IL1R2	0.874491	1.03542	2.73948	1.70406	2.29524e-08
1870	NM_005795	CALCRL	0.816199	2.05141	3.48409	1.43268	2.29726e-08
1871	NM_003560	PLA2G6	0.561915	2.07998	2.9741	0.89412	2.29787e-08
1872	NM_020365	EIF2B3	0.448907	3.56422	4.42481	0.860594	2.29921e-08
1873	NM_020123	TM9SF3	0.332652	4.75143	5.3003	0.548864	2.30006e-08
1874	NM_014879	P2RY14	0.827159	1.21009	2.77671	1.56662	2.30244e-08
1875	NM_015292	ESYT1	0.42292	4.43259	5.15266	0.72007	2.30519e-08
1876	NM_005539	INPP5A	0.576288	2.8799	3.93268	1.05278	2.30577e-08
1877	NM_004628	XPC	0.407707	3.95889	4.72326	0.764372	2.30724e-08
1878	NM_003113	SP100	0.531603	4.31203	5.24221	0.930184	2.31035e-08
1879	NM_033082	SARNP	0.414969	5.94806	6.68999	0.741937	2.31888e-08
1880	NM_138373	MYADM	0.682176	5.79559	6.89265	1.09706	2.3193e-08
1881	NM_001039083	ARL17B	0.489112	3.03753	3.79989	0.762361	2.32268e-08
1882	NM_000726	CACNB4	0.579902	0.735655	1.67255	0.936896	2.32598e-08
1883	NM_005034	POLR2K	0.422292	5.98175	6.63979	0.658037	2.32888e-08
1884	NM_018231	SLC38A7	0.359965	2.54621	3.1716	0.625396	2.32926e-08
1885	NR_039997	LOC100506083	0.302018	0.430136	1.00085	0.570719	2.33062e-08
1886	NM_178169	RASSF3	0.57196	3.72206	4.62041	0.898353	2.33659e-08
1887	NM_020675	SPC25	0.586448	2.95306	3.86013	0.907062	2.33793e-08
1888	NM_001017991	H2AFB2	0.25958	0.407856	0.816985	0.409128	2.34401e-08
1889	NM_002764	PRPS1	0.401635	4.47644	5.19699	0.720551	2.35278e-08
1890	NM_025109	MYO19	0.46412	3.14297	3.87719	0.734221	2.35429e-08
1891	NM_015959	TMX2	0.382642	5.46726	6.07833	0.611072	2.35698e-08
1892	NM_001527	HDAC2	0.551809	4.14823	5.10652	0.958286	2.35764e-08
1893	NM_015303	VPS8	0.279475	3.16282	3.63844	0.47562	2.36465e-08
1894	ENST00000451760	RP11-96C23.10	0.479982	0.748826	1.61009	0.861262	2.37055e-08
1895	NM_002332	LRP1	0.711441	6.19029	7.4072	1.21691	2.38319e-08
1896	NM_031288	INO80B	0.432724	3.93114	4.59102	0.659876	2.38591e-08
1897	NM_001010919	FAM26F	1.43672	3.00305	5.48644	2.48339	2.39108e-08
1898	NM_006932	SMTN	0.678776	5.11063	6.25354	1.14291	2.39523e-08
1899	NM_032663	USP30	0.352351	2.73226	3.28482	0.552558	2.40407e-08
1900	TCONS_00012702	linc-C6orf1	0.459658	4.22948	4.95088	0.721402	2.40737e-08
1901	NM_014970	KIFAP3	0.529348	4.23988	5.25715	1.01727	2.41251e-08
1902	NM_001042595	TMEM91	0.711246	2.43826	3.69403	1.25578	2.41256e-08
1903	NM_021616	TRIM34	0.513542	2.50252	3.29426	0.791738	2.41256e-08
1904	NM_016027	LACTB2	0.639703	3.6065	4.7617	1.1552	2.42145e-08
1905	NM_032827	ATOH8	0.776658	0.792793	2.28296	1.49016	2.42258e-08
1906	NR_002305	PDIA3P	0.386089	4.07546	4.71804	0.642576	2.42507e-08
1907	ENST00000425674	RP11-493K19.3	0.292676	0.544435	1.09393	0.549492	2.4275e-08
1908	NM_024594	PANK3	0.449992	2.53363	3.32442	0.790786	2.43183e-08
1909	NM_002709	PPP1CB	0.402812	5.34688	5.97881	0.63193	2.43316e-08
1910	NM_001813	CENPE	0.878545	2.72553	4.15624	1.43071	2.43928e-08
1911	NM_001134233	C1orf204	1.06549	2.38941	4.22147	1.83206	2.44433e-08
1912	NM_024733	ZNF665	0.432044	0.749997	1.42849	0.678495	2.44708e-08
1913	NM_022068	PIEZO2	1.16967	1.71682	3.66352	1.9467	2.44824e-08
1914	NM_001497	B4GALT1	0.571343	5.60928	6.62835	1.01907	2.44889e-08
1915	NM_005527	HSPA1L	0.309675	1.0361	1.53408	0.497983	2.45745e-08
1916	NM_020418	PCBP4	0.60529	3.49713	4.52983	1.0327	2.46001e-08
1917	NM_016653	ZAK	0.456514	2.81231	3.66999	0.857681	2.46034e-08
1918	NM_031899	GORASP1	0.328694	3.76928	4.39478	0.625504	2.47062e-08
1919	NM_005880	DNAJA2	0.417773	4.69811	5.38087	0.682759	2.49231e-08
1920	NM_019094	NUDT4	0.460985	4.99204	5.79291	0.800866	2.49266e-08
1921	NM_138701	MPLKIP	0.408437	4.42863	5.07071	0.642082	2.4999e-08
1922	TCONS_00019368	linc-CCND1-4	1.38943	1.25435	3.67566	2.42131	2.51402e-08
1923	TCONS_00023279	linc-ADAM10-1	0.203671	0.342364	0.76509	0.422726	2.51834e-08
1924	NM_003801	GPAA1	0.48381	5.07121	5.87597	0.804762	2.51857e-08
1925	NM_198566	C5orf34	0.544579	2.44987	3.36745	0.917581	2.52464e-08
1926	NM_207362	KIAA1211L	0.472227	0.966745	1.86715	0.900401	2.53646e-08
1927	NR_015366	LOC388796	0.463405	3.0397	3.86069	0.820989	2.54271e-08
1928	TCONS_00004213	linc-SRSF7	0.336657	0.995364	1.54043	0.545063	2.54783e-08
1929	NM_005381	NCL	0.427955	7.49212	8.14918	0.657064	2.5575e-08
1930	NM_031208	FAHD1	0.393121	3.85395	4.54535	0.691408	2.56503e-08
1931	NM_005550	KIFC3	0.69302	3.0723	4.12318	1.05089	2.56605e-08
1932	NM_080283	ABCA9	1.38413	2.78101	5.11294	2.33192	2.56936e-08
1933	NM_003978	PSTPIP1	1.07774	2.68657	4.60729	1.92073	2.57059e-08
1934	NR_021487	PSMG3-AS1	0.634177	1.08664	2.41887	1.33224	2.57488e-08
1935	NR_026891	FLJ10038	0.464258	2.25649	3.1208	0.864311	2.57585e-08
1936	NM_001017980	VMA21	0.367192	4.03504	4.59769	0.562658	2.57591e-08
1937	NM_002360	MAFK	0.697277	4.6948	5.9063	1.2115	2.57675e-08
1938	NM_006857	SNRNP27	0.274884	4.8222	5.29006	0.467858	2.58463e-08
1939	NM_003379	EZR	0.786156	5.24054	6.47217	1.23163	2.58627e-08
1940	NM_001001415	ZNF429	0.629387	1.62496	2.65998	1.03502	2.59562e-08
1941	NM_021185	CATSPERG	0.212717	0.252596	0.657659	0.405063	2.59709e-08
1942	NM_015125	CIC	0.469663	4.0111	4.73285	0.721753	2.60323e-08
1943	NM_006622	PLK2	0.870348	4.1837	5.50337	1.31967	2.60369e-08
1944	ENST00000418907	AC073333.8	0.081698	0.0526202	0.203434	0.150814	2.60535e-08
1945	NM_002462	MX1	1.28414	4.41914	6.64993	2.23079	2.619e-08
1946	NM_004550	NDUFS2	0.289933	4.90618	5.43806	0.531881	2.62951e-08
1947	NM_000060	BTD	0.411711	2.15231	2.89236	0.740051	2.63232e-08
1948	ENST00000415246	AC003075.4	0.276765	0.396986	0.934068	0.537082	2.63326e-08
1949	NM_005489	SH2D3C	0.793493	2.97349	4.36027	1.38678	2.63372e-08
1950	NM_138374	ZNF845	0.385327	1.99516	2.65544	0.660277	2.6374e-08
1951	NM_001393	ECM2	1.24099	2.91864	4.80649	1.88784	2.63799e-08
1952	NM_015317	PUM2	0.36725	4.50003	5.08851	0.588478	2.63842e-08
1953	ENST00000443093	AC116366.6	0.507701	1.39453	2.18549	0.790956	2.64214e-08
1954	NM_002009	FGF7	1.56785	3.60929	6.01083	2.40154	2.64492e-08
1955	NM_001008215	COA5	0.364663	3.76929	4.35761	0.588318	2.6484e-08
1956	NM_018462	BRK1	0.286813	6.41543	6.91967	0.504238	2.65126e-08
1957	NM_016355	DDX47	0.387565	4.61407	5.30826	0.694193	2.65461e-08
1958	NM_138801	GALM	0.710932	3.60426	4.84571	1.24145	2.65518e-08
1959	NM_002117	HLA-C	0.908148	8.07143	9.5755	1.50407	2.66075e-08
1960	NM_020422	TMEM159	0.606042	3.49883	4.51596	1.01713	2.66159e-08
1961	NM_005789	PSME3	0.362249	4.97909	5.6309	0.651811	2.66265e-08
1962	NM_005219	DIAPH1	0.465878	4.5938	5.34056	0.746754	2.67325e-08
1963	NM_024665	TBL1XR1	0.355211	4.33418	4.89551	0.561333	2.6738e-08
1964	NM_006101	NDC80	0.82794	3.7629	5.10015	1.33725	2.67863e-08
1965	NM_005022	PFN1	0.486658	8.66435	9.44017	0.775813	2.68018e-08
1966	NM_019041	MTRF1L	0.42011	3.47907	4.25038	0.771307	2.68399e-08
1967	NM_006589	FAM189B	0.439161	3.54382	4.28732	0.743503	2.68496e-08
1968	NM_014225	PPP2R1A	0.286803	6.04747	6.51243	0.464953	2.68624e-08
1969	NR_002438	ZFAT-AS1	0.258253	0.527986	0.997345	0.469359	2.68867e-08
1970	NM_052899	GPRIN1	0.569574	1.56816	2.48015	0.911992	2.69193e-08
1971	NM_003024	ITSN1	0.47021	2.72063	3.53546	0.814831	2.69615e-08
1972	TCONS_00027984	linc-RTEL1	0.663168	2.12987	3.30125	1.17138	2.72032e-08
1973	NM_005614	RHEB	0.317888	6.09855	6.65662	0.558072	2.72239e-08
1974	NM_022492	TTC31	0.323176	3.28951	3.8039	0.51439	2.72278e-08
1975	NM_198083	DHRS4L2	0.633449	3.67814	4.82652	1.14838	2.72519e-08
1976	NM_001039771	CBLN3	0.69264	2.04413	3.32688	1.28275	2.7302e-08
1977	NM_145060	SKA1	0.954672	2.41268	3.94194	1.52926	2.7312e-08
1978	NM_001080512	BICC1	0.944484	2.57322	4.04351	1.47029	2.73465e-08
1979	NM_015577	RAI14	0.855757	4.26819	5.63316	1.36497	2.73718e-08
1980	NM_015274	MAN2B2	0.537357	4.46186	5.45674	0.994878	2.73782e-08
1981	NM_144695	BROX	0.382026	3.60378	4.18548	0.581694	2.74218e-08
1982	NM_030651	PRRT1	0.574654	1.11961	2.20669	1.08709	2.74954e-08
1983	NM_198098	AQP1	1.33572	5.6787	7.73131	2.05261	2.75612e-08
1984	NM_014347	ZNF324	0.355979	1.83241	2.43719	0.604783	2.76929e-08
1985	NM_003664	AP3B1	0.312861	4.17028	4.6598	0.489517	2.77081e-08
1986	NM_138783	ZNF653	0.419904	2.36097	3.09276	0.731794	2.77213e-08
1987	NM_032312	YIPF4	0.440423	3.08029	3.77003	0.689738	2.77385e-08
1988	NM_152289	ZNF561	0.285511	3.12723	3.56976	0.442539	2.77625e-08
1989	NM_003099	SNX1	0.32685	3.88828	4.44057	0.552289	2.77952e-08
1990	NM_024707	GEMIN7	0.387671	2.81698	3.4462	0.629223	2.78019e-08
1991	NM_004915	ABCG1	0.847244	3.4675	4.86751	1.40001	2.78128e-08
1992	NM_030815	PDRG1	0.500374	3.58642	4.38193	0.79551	2.78807e-08
1993	NM_020125	SLAMF8	1.4346	3.12597	5.47165	2.34568	2.79437e-08
1994	NM_000788	DCK	0.48263	3.70946	4.56348	0.854012	2.79979e-08
1995	NM_004882	CIR1	0.388609	4.79506	5.39425	0.599182	2.81103e-08
1996	NM_025245	PBX4	0.657677	0.900007	2.08301	1.183	2.81356e-08
1997	NM_001099338	NUTM2A	0.33259	1.3874	1.91861	0.531219	2.82225e-08
1998	NM_014020	TMEM176B	1.0952	5.92302	7.7515	1.82848	2.82302e-08
[truncated: 19,922 more rows]

## Sheet: DataS4b
Supplementary Data 4b. Significantly down-regulated genes among 29 MFS cases based on RNA sequencing data (sorted by p-value).
Order	Accession	Gene	SD	Mean_low6	Mean_high23	FC_low6/high23	P-value (welch_ttest)
1	NM_144695	BROX	0.382026	3.11079	3.88414	-0.77335	6.77919e-14
2	NM_152287	ZNF276	0.453839	2.40395	3.31236	-0.908414	1.14867e-13
3	NM_003294	TPSAB1	2.29649	0.367968	4.93877	-4.5708	1.89175e-13
4	NM_025179	PLXNA2	0.789294	1.28661	2.83756	-1.55095	3.42905e-13
5	NM_004650	PNPLA4	1.05578	0.413092	2.48262	-2.06953	3.89066e-13
6	NM_004107	FCGRT	0.637527	5.62969	6.88621	-1.25652	4.18145e-13
7	NM_018465	PLGRKT	0.752574	2.27365	3.74115	-1.4675	4.89135e-13
8	NM_005675	DGCR6	0.81234	1.58104	3.16796	-1.58691	5.35585e-13
9	NM_001852	COL9A2	0.779071	0.437076	1.9427	-1.50562	8.46356e-13
10	NM_006548	IGF2BP2	1.64456	0.517552	3.70385	-3.1863	8.89433e-13
11	NM_013304	ZDHHC1	0.782851	1.87495	3.39281	-1.51786	1.66914e-12
12	ENST00000544939	RP11-173P15.5	0.674048	1.82868	3.18024	-1.35156	1.69348e-12
13	NM_002767	PRPSAP2	0.49422	2.57003	3.53461	-0.964581	1.83136e-12
14	NM_004998	MYO1E	0.492837	3.77163	4.72691	-0.955276	1.98022e-12
15	NM_018261	EXOC1	0.45729	3.54884	4.44873	-0.899882	2.07511e-12
16	NM_004072	CMKLR1	0.883469	2.5643	4.25268	-1.68838	2.11994e-12
17	NM_019013	FAM64A	0.922669	1.2891	3.09507	-1.80597	2.74861e-12
18	NM_030796	VOPP1	0.44624	4.82739	5.72057	-0.893179	2.89492e-12
19	NM_014548	TMOD2	0.556554	1.53131	2.57596	-1.04465	5.10844e-12
20	NM_001123168	FAM72A	0.669484	2.21122	3.53353	-1.32231	5.66813e-12
21	NM_007138	ZNF90	0.466301	0.258256	1.15517	-0.896911	6.88337e-12
22	NM_001109	ADAM8	1.03159	0.867918	2.79392	-1.92601	6.91948e-12
23	NM_001003819	TRIM6-TRIM34	0.474374	1.57251	2.45647	-0.883963	7.10952e-12
24	NM_021960	MCL1	0.396921	6.08897	6.85157	-0.7626	7.63927e-12
25	NM_004737	LARGE	0.766118	1.38044	2.92258	-1.54214	8.57409e-12
26	NM_018401	STK32B	0.991837	1.2893	3.16707	-1.87777	8.58937e-12
27	NM_018159	NUDT11	1.26015	0.249508	2.58731	-2.3378	8.98593e-12
28	NM_014908	DOLK	0.351893	3.2199	3.90995	-0.690048	9.34436e-12
29	NM_004787	SLIT2	1.51033	0.849196	4.01719	-3.16799	9.53542e-12
30	NM_000500	CYP21A2	1.40711	1.47901	4.38556	-2.90655	9.55133e-12
31	NM_030594	CPEB1	1.13108	0.260027	2.41538	-2.15536	1.01615e-11
32	NM_138418	FAM195A	0.769261	1.99571	3.44155	-1.44584	1.01928e-11
33	NM_001136180	HSBP1L1	0.642211	1.17205	2.38385	-1.2118	1.17856e-11
34	NM_018366	BLOC1S4	0.350102	2.4616	3.14013	-0.67853	1.21716e-11
35	NM_015575	GIGYF2	0.391888	2.59366	3.37941	-0.785753	1.32944e-11
36	NM_032569	GLYR1	0.26285	4.41762	4.90987	-0.492255	1.34191e-11
37	NM_005756	GPR64	1.56337	0.296326	3.20777	-2.91145	1.3854e-11
38	NM_003619	PRSS12	1.22727	0.203981	2.46232	-2.25834	1.44591e-11
39	NM_138363	CEP95	0.345114	3.62988	4.26406	-0.634184	1.46622e-11
40	ENST00000416202	RP6-109B7.3	1.0463	1.60704	3.61283	-2.00579	1.48038e-11
41	NM_001255	CDC20	1.04157	3.23952	5.28199	-2.04247	1.70165e-11
42	NM_004833	AIM2	1.96505	0.791847	4.38891	-3.59707	1.78153e-11
43	NM_018053	XKR8	0.433166	2.19195	2.98589	-0.793944	1.83004e-11
44	NM_001080416	MYBL1	0.842802	1.09279	2.71036	-1.61757	1.83308e-11
45	NM_015039	NMNAT2	0.580798	0.266628	1.329	-1.06237	1.84324e-11
46	NM_003415	ZNF268	0.369678	1.53264	2.23872	-0.706079	1.85605e-11
47	NM_004928	C21orf2	0.572453	2.43387	3.48411	-1.05023	1.86731e-11
48	NM_053051	CNTROB	0.442741	3.37095	4.20186	-0.83091	1.95152e-11
49	NM_198827	GPR133	2.20485	0.0889652	4.18956	-4.1006	1.9571e-11
50	NM_080916	DGUOK	0.424736	4.28011	5.07024	-0.790131	2.07499e-11
51	NM_015463	CNRIP1	0.334719	3.9619	4.57747	-0.615573	2.2662e-11
52	NM_183352	SEC13	0.467076	6.03048	6.88517	-0.854692	2.30678e-11
53	NM_145059	FUK	0.463626	1.32664	2.18526	-0.858624	2.37251e-11
54	NM_024963	FBXL18	0.630289	1.18117	2.33671	-1.15554	2.56156e-11
55	NM_001100910	FAM72B	0.731993	2.11894	3.54525	-1.4263	2.59902e-11
56	NM_016071	MRPS33	0.482293	4.19089	5.14891	-0.958014	2.60588e-11
57	NM_001012455	ZSCAN23	0.14433	0.0393415	0.302319	-0.262977	2.76095e-11
58	NM_152525	ALS2CR11	0.58142	0.218596	1.28936	-1.07077	2.94729e-11
59	NM_145284	FAM122B	0.434816	3.05842	3.95233	-0.893911	3.16252e-11
60	NM_001747	CAPG	1.51336	3.42184	6.15875	-2.73691	3.23809e-11
61	NM_002296	LBR	0.409017	2.87159	3.65259	-0.780995	3.25376e-11
62	NM_018215	PNMAL1	1.34266	0.266804	2.69541	-2.42861	3.29554e-11
63	NM_001452	FOXF2	1.41522	0.253122	2.81909	-2.56597	3.30754e-11
64	NM_001421	ELF4	0.458839	3.9135	4.74403	-0.830537	3.50279e-11
65	NR_024584	LOC728875	0.584756	0.693061	1.78195	-1.08889	3.65437e-11
66	NM_024028	PCYOX1L	0.575084	2.16605	3.25075	-1.0847	3.67077e-11
67	NM_213604	ADAMTSL5	0.872731	0.229313	1.85234	-1.62303	3.68384e-11
68	TCONS_00026355	linc-SOCS6	0.0525941	0	0.0969154	-0.0969154	3.69723e-11
69	ENST00000366287	AC012358.8	0.127345	0.0134693	0.243905	-0.230436	3.78273e-11
70	NM_004181	UCHL1	2.23411	0.646392	4.72132	-4.07493	3.8618e-11
71	NM_021616	TRIM34	0.513542	1.93206	2.85787	-0.925812	3.89266e-11
72	NM_020807	ZNF319	0.375328	1.87138	2.57333	-0.701949	4.02174e-11
73	NM_052905	FMNL2	0.706429	2.7886	4.10859	-1.31999	4.0465e-11
74	NM_002265	KPNB1	0.48591	5.52485	6.49211	-0.967265	4.197e-11
75	NM_153214	FBLN7	0.859813	1.78792	3.3607	-1.57278	4.43789e-11
76	NM_004811	LPXN	1.20544	2.91386	5.14306	-2.2292	4.50563e-11
77	NM_001624	AIM1	0.965267	1.42595	3.28669	-1.86074	4.54676e-11
78	NM_002451	MTAP	0.981947	0.981082	2.82736	-1.84627	4.57259e-11
79	ENST00000527986	RP11-164A7.1	0.375108	3.49281	4.18233	-0.689523	4.72614e-11
80	NM_002659	PLAUR	0.978608	4.30453	6.25962	-1.95508	4.80267e-11
81	NM_173490	TMEM171	1.25568	0.394883	2.6477	-2.25282	4.81091e-11
82	NM_145204	SENP8	0.370415	0.704789	1.40989	-0.705102	4.82848e-11
83	NM_144596	TTC8	0.343991	2.99978	3.63792	-0.63814	5.22313e-11
84	NM_145307	RTKN2	0.340344	0.18658	0.802965	-0.616385	5.34795e-11
85	TCONS_00008207	linc-METTL14-2	0.61557	0.806967	1.96101	-1.15404	5.3709e-11
86	NM_152457	ZNF597	0.473894	0.484194	1.37066	-0.886461	5.52881e-11
87	NM_032530	ZNF594	0.472724	0.862886	1.71109	-0.848209	5.62743e-11
88	NM_001870	CPA3	1.66039	0.190526	3.1795	-2.98898	5.63521e-11
89	NM_004346	CASP3	0.593792	3.3563	4.45808	-1.10178	5.69095e-11
90	NM_020666	CLK4	0.573907	2.96515	4.00268	-1.03753	6.48322e-11
91	NM_000346	SOX9	1.36791	0.385819	2.89046	-2.50464	6.6144e-11
92	NM_012256	ZNF212	0.288573	2.38597	2.91299	-0.527018	6.74412e-11
93	TCONS_00002706	linc-MTHFD2	0.389735	0.390415	1.10246	-0.712041	6.78598e-11
94	NM_014138	FAM156A	0.697661	3.77713	5.01997	-1.24283	6.90669e-11
95	NM_002028	FNTB	0.350114	2.7344	3.36112	-0.626716	6.9432e-11
96	NM_014062	NOB1	0.476941	4.16424	5.01575	-0.851507	7.01371e-11
97	ENST00000505215	RP11-148B6.1	0.336055	0.960844	1.57816	-0.617315	7.15485e-11
98	NM_001523	HAS1	1.88318	0.576459	4.03871	-3.46225	7.16813e-11
99	NM_033467	MMEL1	0.339383	0.561877	1.18028	-0.618398	7.46426e-11
100	ENST00000441365	RP11-288G11.3	0.556207	1.22535	2.23018	-1.00483	7.60494e-11
101	NR_045484	LOC646626	0.459502	0.622667	1.48598	-0.863315	7.65288e-11
102	NM_025134	CHD9	0.52153	1.90161	2.84428	-0.942672	7.66208e-11
103	NM_015497	TMEM87A	0.35783	3.99581	4.63453	-0.638715	7.74575e-11
104	NM_015997	RRNAD1	0.381042	2.49112	3.16834	-0.677219	8.00282e-11
105	NM_005084	PLA2G7	1.18357	1.24984	3.60237	-2.35253	8.14156e-11
106	NM_020236	MRPL1	0.512846	3.11909	4.02825	-0.909159	8.30835e-11
107	NM_005630	SLCO2A1	1.18799	0.479195	2.886	-2.4068	8.50861e-11
108	NM_004716	PCSK7	0.39086	3.38972	4.08413	-0.694406	8.53778e-11
109	NM_020125	SLAMF8	1.4346	1.49719	4.16278	-2.66559	8.65789e-11
110	NM_080829	FAM65C	1.40703	0.436834	2.94862	-2.51179	8.74261e-11
111	NM_025264	THUMPD2	0.411888	2.30933	3.0677	-0.758362	8.80477e-11
112	NM_007199	IRAK3	0.827852	1.18623	2.7919	-1.60566	8.98002e-11
113	NM_014578	RHOD	1.45305	0.728449	3.32735	-2.5989	8.99518e-11
114	NM_000890	KCNJ5	0.506908	0.644988	1.5554	-0.910412	9.08434e-11
115	NM_001012984	C16orf86	0.525342	1.01644	1.94605	-0.929609	9.09227e-11
116	NR_024458	TPT1-AS1	0.535758	2.86182	3.89151	-1.02969	9.1954e-11
117	NM_052911	ESCO1	0.382409	2.63647	3.31633	-0.679865	9.279e-11
118	NM_182627	WDR53	0.414318	2.51339	3.26882	-0.755436	9.30894e-11
119	NM_000719	CACNA1C	0.617772	0.267892	1.36011	-1.09222	9.36606e-11
120	NM_006353	HMGN4	0.312859	4.96594	5.53197	-0.566024	9.56961e-11
121	NM_139281	WDR36	0.342926	2.69245	3.32371	-0.631263	9.80234e-11
122	NM_002585	PBX1	1.36541	0.871271	3.29058	-2.41931	1.04639e-10
123	NM_002656	PLAGL1	1.51558	1.72548	4.47985	-2.75437	1.05065e-10
124	NM_005792	MPHOSPH6	0.77454	2.99126	4.36643	-1.37517	1.0653e-10
125	NM_006571	DCTN6	0.363184	4.71451	5.36934	-0.654826	1.07447e-10
126	NM_177966	PDE12	0.435432	2.32957	3.11926	-0.789696	1.10155e-10
127	NM_080628	TLDC2	0.566448	1.48478	2.49161	-1.00683	1.11477e-10
128	NR_003670	KGFLP2	0.31643	0.909428	1.47202	-0.562596	1.1287e-10
129	NM_004104	FASN	0.617203	3.30456	4.40473	-1.10017	1.16039e-10
130	NR_027512	BEND3P3	0.195061	0.153788	0.496957	-0.343169	1.18716e-10
131	NM_015604	DCAF4	0.514177	2.04922	3.06284	-1.01362	1.20517e-10
132	NM_018286	TMEM100	1.3108	0.910991	3.24938	-2.33839	1.2367e-10
133	NM_002310	LIFR	0.744423	1.57672	2.94687	-1.37015	1.26077e-10
134	NM_000801	FKBP1A	0.448806	6.56048	7.36527	-0.804792	1.26655e-10
135	NM_016062	FAM96B	0.515176	5.22938	6.1345	-0.905112	1.28345e-10
136	NM_014739	BCLAF1	0.28905	4.39324	4.9164	-0.523161	1.32263e-10
137	NM_019072	SGTB	0.483409	2.07523	2.93786	-0.862632	1.33021e-10
138	NM_001099684	FAM156B	0.705384	3.95397	5.20617	-1.2522	1.34471e-10
139	NM_001039396	MPEG1	0.821328	3.88161	5.4145	-1.53289	1.36975e-10
140	NM_018059	RADIL	0.965601	0.631128	2.35556	-1.72444	1.41067e-10
141	NM_199294	APITD1	0.649283	1.96617	3.19814	-1.23196	1.41359e-10
142	NM_002825	PTN	2.39266	0.99297	5.20363	-4.21066	1.41636e-10
143	NM_014714	IFT140	0.388092	2.10039	2.80766	-0.707266	1.44257e-10
144	NM_005931	MICB	0.98105	1.49977	3.42772	-1.92795	1.49958e-10
145	NM_020801	ARRDC3	0.663951	4.33409	5.50451	-1.17041	1.50351e-10
146	NM_004961	GABRE	1.36227	1.36781	3.97953	-2.61172	1.50573e-10
147	NM_016570	ERGIC2	0.625603	4.21109	5.43276	-1.22167	1.51671e-10
148	NM_007183	PKP3	0.719695	0.366136	1.6246	-1.25846	1.52025e-10
149	NM_031448	C19orf12	0.482285	2.39476	3.23786	-0.843104	1.53687e-10
150	NM_145029	C6orf136	0.325362	2.06257	2.63127	-0.568698	1.54714e-10
151	NM_002629	PGAM1	0.472592	5.74154	6.59325	-0.851702	1.5576e-10
152	NM_007344	TTF1	0.28356	2.73034	3.24025	-0.50991	1.64551e-10
153	NM_022787	NMNAT1	0.379153	1.61847	2.32615	-0.707677	1.65501e-10
154	NM_212552	BOLA3	0.54426	3.83235	4.80652	-0.974173	1.66032e-10
155	NM_032581	FAM126A	0.646831	3.38141	4.51833	-1.13692	1.6629e-10
156	NM_004906	WTAP	0.423117	4.5902	5.34969	-0.759488	1.67093e-10
157	NM_003595	TPST2	0.764946	3.22584	4.56154	-1.33569	1.68513e-10
158	NM_030753	WNT3	0.841948	0.266015	1.75528	-1.48927	1.68949e-10
159	NM_198075	LRRC56	0.242801	0.21219	0.636997	-0.424807	1.69904e-10
160	NM_032947	SMIM3	0.89564	3.64091	5.28032	-1.6394	1.70838e-10
161	NM_002709	PPP1CB	0.402812	4.91452	5.62453	-0.710003	1.72807e-10
162	NM_006544	EXOC5	0.359664	2.89621	3.52576	-0.629556	1.73246e-10
163	NR_002940	LRRC37A4P	0.492681	1.65909	2.51868	-0.859596	1.7437e-10
164	NR_015421	LOC154761	0.797454	0.759062	2.30687	-1.54781	1.79408e-10
165	NM_017784	OSBPL10	0.699061	1.42543	2.65397	-1.22853	1.87921e-10
166	NM_004738	VAPB	0.411883	2.91175	3.62769	-0.715937	1.96793e-10
167	ENST00000513576	RP11-702A23.1	0.162375	0	0.287584	-0.287584	2.00849e-10
168	NM_020362	PITHD1	0.363195	4.53658	5.23151	-0.694933	2.04367e-10
169	NM_024779	PIP4K2C	0.846013	1.24622	2.77646	-1.53024	2.05271e-10
170	NM_022153	C10orf54	0.891318	3.03349	4.65576	-1.62227	2.07277e-10
171	NM_024545	SAP130	0.320075	3.0089	3.58442	-0.575517	2.08494e-10
172	NM_032485	MCM8	0.676798	1.50387	2.67878	-1.17491	2.09957e-10
173	NM_022340	ZFYVE20	0.3984	2.25482	2.9774	-0.722576	2.10038e-10
174	NM_004126	GNG11	0.880291	5.00465	6.54184	-1.53719	2.13249e-10
175	NM_173515	CNKSR3	0.691897	1.6587	2.94434	-1.28564	2.13512e-10
176	NR_026752	CROCCP2	0.510401	2.81568	3.71204	-0.896354	2.17358e-10
177	NM_033425	DIXDC1	0.599354	1.10016	2.14569	-1.04553	2.1764e-10
178	NM_016400	HYPK	0.435595	4.4107	5.18834	-0.777636	2.19007e-10
179	NM_019084	CCNJ	0.30351	1.32283	1.8645	-0.541669	2.21072e-10
180	TCONS_00013782	linc-VPS41-4	0.0978996	0.0196741	0.197545	-0.17787	2.21822e-10
181	NM_000396	CTSK	1.84234	3.87279	7.09053	-3.21774	2.25008e-10
182	NM_006466	POLR3F	0.493963	2.6044	3.47923	-0.874825	2.33725e-10
183	NM_001105663	NUDT7	0.54879	0.673072	1.62313	-0.950054	2.33803e-10
184	NM_003270	TSPAN6	0.637412	1.60499	2.76396	-1.15897	2.36468e-10
185	NM_057749	CCNE2	0.725462	1.092	2.35402	-1.26202	2.37146e-10
186	NM_032360	ACBD6	0.314426	3.88997	4.43397	-0.544001	2.39892e-10
187	NR_037599	LOC646278	0.226452	0.794751	1.19644	-0.401694	2.43428e-10
188	NM_005246	FER	0.422679	1.15625	1.91101	-0.75476	2.43594e-10
189	NM_002871	RABIF	0.313166	2.23642	2.78042	-0.544001	2.43693e-10
190	ENST00000484721	MME-AS1	1.53421	0.48756	3.1933	-2.70574	2.44792e-10
191	NM_004529	MLLT3	0.657058	0.451607	1.67452	-1.22291	2.45002e-10
192	NM_020738	KIDINS220	0.423353	3.48961	4.23968	-0.750073	2.45695e-10
193	NM_017813	IMPAD1	0.528731	4.06231	4.98573	-0.92342	2.47104e-10
194	NR_002814	LOC374443	0.491903	0.980576	1.83344	-0.85286	2.4911e-10
195	NM_003412	ZIC1	1.22582	0.371636	2.55457	-2.18293	2.49994e-10
196	NM_006667	PGRMC1	0.447598	5.68389	6.51007	-0.826175	2.57109e-10
197	NM_001142964	C22orf46	0.597254	2.13969	3.20114	-1.06145	2.58146e-10
198	NM_005597	NFIC	0.404341	4.27607	4.97493	-0.698863	2.60771e-10
199	NR_027034	LOC150381	0.769265	0.733201	2.13737	-1.40417	2.61166e-10
200	NM_144617	HSPB6	1.4079	4.11965	6.88113	-2.76147	2.62198e-10
201	NM_178314	RILPL1	0.453012	3.50582	4.302	-0.796181	2.65158e-10
202	NM_153260	LRRC57	0.345885	2.2768	2.87542	-0.598616	2.66207e-10
203	ENST00000415062	RP11-426A6.5	0.295901	0.729751	1.24044	-0.510685	2.68788e-10
204	NM_000236	LIPC	1.30777	0.288315	2.58029	-2.29198	2.73184e-10
205	NM_014159	SETD2	0.41263	2.9895	3.70162	-0.712111	2.79853e-10
206	NR_015401	FLJ35390	0.485673	0.604166	1.44458	-0.84041	2.82576e-10
207	NM_003563	SPOP	0.21858	4.29094	4.6693	-0.378354	2.83003e-10
208	ENST00000507023	RP11-130F10.1	0.0562772	0.0031992	0.100176	-0.0969767	2.83567e-10
209	NM_144698	ANKRD35	0.76907	0.627375	2.03561	-1.40823	2.84931e-10
210	TCONS_00016940	linc-DDX26B-1	0.323741	0.394668	1.00992	-0.615255	2.88561e-10
211	NM_001040177	AKR1E2	0.604588	0.242206	1.29689	-1.05468	2.92921e-10
212	NM_012174	FBXW8	0.404916	2.42627	3.20088	-0.774609	3.0122e-10
213	NM_002035	KDSR	0.600969	3.11536	4.16564	-1.05027	3.01621e-10
214	NM_001271872	SRGAP2C	0.463839	3.2687	4.09195	-0.823257	3.02492e-10
215	NM_001123040	ARIH2OS	0.344572	0.699127	1.3003	-0.601173	3.03047e-10
216	NM_182551	LCLAT1	0.51394	1.7425	2.6276	-0.885108	3.0442e-10
217	NM_024664	PPCS	0.38687	4.1402	4.81525	-0.675046	3.05772e-10
218	NM_020809	ARHGAP20	0.959924	0.613478	2.28265	-1.66917	3.06227e-10
219	NM_018225	SMU1	0.341136	3.15381	3.82027	-0.66646	3.18836e-10
220	NM_005754	G3BP1	0.34765	5.07355	5.72782	-0.654275	3.20849e-10
221	NM_007317	KIF22	0.555462	4.0541	5.10561	-1.05151	3.21443e-10
222	TCONS_00017678	linc-TCF7L2-2	0.153841	0.226381	0.490798	-0.264417	3.25272e-10
223	NM_015001	SPEN	0.356975	2.9374	3.55912	-0.621724	3.27865e-10
224	NM_000959	PTGFR	1.19155	1.93587	4.00182	-2.06595	3.29109e-10
225	NM_020226	PRDM8	0.91148	1.44861	3.0188	-1.57019	3.29386e-10
226	NM_024847	TMC7	0.579688	0.416026	1.43034	-1.01432	3.33219e-10
227	NM_033213	ZNF670	0.170459	0.511163	0.827034	-0.315871	3.37821e-10
228	NM_031471	FERMT3	0.870553	3.38286	5.00225	-1.61938	3.38233e-10
229	NR_024567	LOC100130557	0.267377	0.640951	1.10212	-0.461173	3.3979e-10
230	NM_004994	MMP9	2.09329	1.14725	4.73879	-3.59154	3.40334e-10
231	TCONS_00003658	linc-PLEKHH2-5	0.272785	0.0531252	0.527449	-0.474323	3.44296e-10
232	NM_001004431	METRNL	0.655152	6.38084	7.53748	-1.15664	3.47624e-10
233	NM_001456	FLNA	0.629956	6.42596	7.5767	-1.15074	3.53353e-10
234	NM_018275	C7orf43	0.481566	2.59999	3.45109	-0.851102	3.55056e-10
235	ENST00000392929	AC016725.4	0.256411	0.340755	0.781505	-0.44075	3.5585e-10
236	NM_007208	MRPL3	0.419086	5.49082	6.20911	-0.718286	3.56896e-10
237	NM_000287	PEX6	0.581584	2.37894	3.40171	-1.02278	3.66034e-10
238	NM_001001852	PIM3	0.68931	3.58719	4.93045	-1.34326	3.67403e-10
239	TCONS_00026798	linc-ZNF583-1	0.564124	0.327541	1.3123	-0.984755	3.69083e-10
240	NM_006167	NKX3-1	0.600833	0.221762	1.25666	-1.0349	3.69587e-10
241	NM_025069	ZNF703	0.991736	1.88848	3.68421	-1.79573	3.69916e-10
242	NM_024958	NRSN2	0.922837	2.06948	3.69712	-1.62764	3.70164e-10
243	NM_001202558	CHURC1-FNTB	0.308869	3.08966	3.66851	-0.57885	3.70341e-10
244	ENST00000527398	RP11-732A19.2	0.247049	0.197107	0.622264	-0.425157	3.76146e-10
245	TCONS_00000444	linc-OR4F16-4	0.249035	0.121267	0.54775	-0.426482	3.77368e-10
246	NM_014933	SEC31A	0.442156	5.42598	6.18376	-0.75778	3.8037e-10
247	ENST00000524512	RP11-60I3.4	0.144891	0	0.252393	-0.252393	3.85378e-10
248	NM_002225	IVD	0.40369	2.76633	3.46085	-0.694525	3.89566e-10
249	NM_203458	NOTCH2NL	0.642883	2.97607	4.09469	-1.11861	3.91787e-10
250	NM_004044	ATIC	0.422269	4.29059	5.01965	-0.729056	3.93751e-10
251	NM_007083	NUDT6	0.251138	2.34422	2.82963	-0.48541	3.94628e-10
252	ENST00000417704	AC069513.3	0.562955	0.302557	1.26472	-0.962167	3.99084e-10
253	NM_144657	HDX	0.307352	0.524388	1.09103	-0.56664	4.00025e-10
254	NM_033540	MFN1	0.363916	2.7646	3.40416	-0.639563	4.01654e-10
255	NM_144689	ZNF420	0.370358	1.30307	1.93799	-0.634916	4.03035e-10
256	NM_032689	ZNF607	0.537341	0.495364	1.42088	-0.925516	4.04056e-10
257	NM_006742	PSKH1	0.506669	2.43584	3.36438	-0.928536	4.10684e-10
258	NM_006991	ZNF197	0.325816	1.65582	2.21376	-0.557947	4.11198e-10
259	NM_018328	MBD5	0.421584	0.853167	1.59314	-0.739973	4.13382e-10
260	NM_002113	CFHR1	0.970964	0.484556	2.17567	-1.69112	4.14616e-10
261	NM_005409	CXCL11	1.52013	0.497154	3.10414	-2.60698	4.15455e-10
262	NM_007046	EMILIN1	0.811886	3.87047	5.25695	-1.38647	4.15724e-10
263	NM_025245	PBX4	0.657677	0.193258	1.39299	-1.19973	4.17356e-10
264	NM_003113	SP100	0.531603	3.7703	4.69601	-0.925709	4.17973e-10
265	NM_004580	RAB27A	0.656079	2.61301	3.9094	-1.2964	4.20204e-10
266	NM_001198	PRDM1	0.708012	1.42196	2.68065	-1.2587	4.22659e-10
267	NM_001080436	WTIP	1.08085	1.11357	3.16563	-2.05205	4.23281e-10
268	NM_018146	RNMTL1	0.445273	2.68981	3.44975	-0.759934	4.3283e-10
269	NM_145234	CHRDL1	2.20571	0.410394	4.17325	-3.76286	4.34465e-10
270	ENST00000446984	RP11-88I18.2	0.183646	0.10218	0.41564	-0.31346	4.45798e-10
271	ENST00000399886	C14orf167	0.527726	2.28736	3.20988	-0.922527	4.47045e-10
272	NM_001163438	SMIM10	0.716707	2.67665	3.95377	-1.27712	4.48177e-10
273	ENST00000513899	CTC-348L14.1	0.772195	4.05565	5.44776	-1.39211	4.48675e-10
274	NM_178172	GPIHBP1	1.22945	0.669088	2.78289	-2.1138	4.49985e-10
275	NM_016651	DACT1	1.14584	0.788881	2.82213	-2.03325	4.50999e-10
276	NM_012207	HNRNPH3	0.28541	5.31414	5.832	-0.517855	4.54513e-10
277	NM_018959	DAZAP1	0.31963	5.38758	5.95508	-0.567498	4.55946e-10
278	NM_006072	CCL26	1.23152	0.896292	2.99682	-2.10052	4.56179e-10
279	NM_018077	RBM28	0.454709	3.28959	4.06784	-0.778249	4.58836e-10
280	NM_000108	DLD	0.421515	3.95424	4.73644	-0.782197	4.63118e-10
281	NM_020242	KIF15	0.756399	1.29692	2.79653	-1.49961	4.66465e-10
282	NM_001897	CSPG4	0.86708	2.02412	3.56123	-1.53711	4.67134e-10
283	NM_002023	FMOD	1.70006	0.919031	3.90353	-2.9845	4.68473e-10
284	TCONS_00007487	linc-CLRN2-1	0.252527	0.242759	0.686846	-0.444086	4.71107e-10
285	NM_020432	PHTF2	0.357337	3.47452	4.08262	-0.608106	4.73017e-10
286	NM_005807	PRG4	3.02085	0.75931	5.90026	-5.14095	4.73242e-10
287	NM_052917	GALNT13	1.1127	0.0136448	1.94073	-1.92708	4.7505e-10
288	NR_003615	LOC728554	0.42488	4.33751	5.16115	-0.823641	4.75511e-10
289	NM_000327	ROM1	0.33235	0.980904	1.55824	-0.577336	4.81537e-10
290	NM_145266	NUDCD2	0.434229	4.05596	4.79478	-0.738825	4.81702e-10
291	ENST00000457302	RP11-229P13.20	0.514769	0.18176	1.05768	-0.875919	4.83224e-10
292	NM_175876	EXOC8	0.317421	1.59209	2.16386	-0.571776	4.84716e-10
293	NM_152758	YTHDF3	0.420549	3.77086	4.50833	-0.737478	4.87581e-10
294	NM_022914	ACD	0.449345	2.87058	3.67731	-0.806735	4.9089e-10
295	NM_022165	LIN7B	0.806775	1.24813	2.66121	-1.41308	4.91004e-10
296	NM_005026	PIK3CD	0.990238	1.47669	3.32306	-1.84637	5.06522e-10
297	ENST00000421083	ZEB2-AS1	0.377681	0.421163	1.06688	-0.645715	5.07116e-10
298	NM_005042	PRH2	0.0815125	0.0543138	0.19546	-0.141146	5.09666e-10
299	NM_024745	SHCBP1	0.887517	2.07031	3.68291	-1.6126	5.13009e-10
300	NM_002544	OMG	0.162843	0.0561138	0.339786	-0.283673	5.17063e-10
301	NM_020880	ZNF530	0.31085	1.04947	1.57722	-0.527746	5.21641e-10
302	NM_003311	PHLDA2	1.21415	0.907651	2.97225	-2.0646	5.21804e-10
303	NM_152766	TMEM256	0.562584	4.3099	5.35914	-1.04924	5.24382e-10
304	NM_017988	SCYL2	0.265904	3.3043	3.78915	-0.484849	5.25699e-10
305	NM_005787	ALG3	0.5224	4.34179	5.26115	-0.919354	5.27257e-10
306	NM_015703	RRP7A	0.49267	3.12955	3.97116	-0.84161	5.27748e-10
307	NM_014857	RABGAP1L	0.488989	2.35902	3.2699	-0.910878	5.28382e-10
308	NM_015284	SZT2	0.399659	2.05647	2.76634	-0.709868	5.32172e-10
309	NM_006895	HNMT	0.613831	3.28257	4.4	-1.11742	5.34294e-10
310	NM_003759	SLC4A4	0.639733	0.142777	1.22769	-1.08491	5.43206e-10
311	NM_005800	USPL1	0.316881	2.55936	3.10086	-0.541496	5.43912e-10
312	NM_024507	KREMEN2	0.130254	0.0453765	0.273747	-0.22837	5.45004e-10
313	NM_052840	CELF6	0.711631	0.982404	2.18904	-1.20664	5.47111e-10
314	NM_020786	PDP2	0.363802	0.725714	1.35262	-0.626903	5.49254e-10
315	TCONS_00024800	linc-DNASE1	0.302847	0.499861	1.01331	-0.51345	5.49271e-10
316	NM_198474	OLFML1	1.42551	1.14069	3.64466	-2.50397	5.49575e-10
317	NM_001114118	C17orf85	0.314722	2.58123	3.13688	-0.555652	5.50322e-10
318	NM_025239	PDCD1LG2	1.10517	1.43373	3.30796	-1.87423	5.51115e-10
319	NM_006201	CDK16	0.500304	4.97605	5.9243	-0.948253	5.53693e-10
320	NM_145037	NXPE3	0.525423	1.31757	2.26184	-0.944267	5.57895e-10
321	NM_177533	NUDT14	0.930494	1.70272	3.28941	-1.58669	5.5935e-10
322	NM_021915	ZNF69	0.486475	0.487084	1.39891	-0.911822	5.6128e-10
323	NM_032873	UBASH3B	0.67003	0.872057	2.01347	-1.14141	5.61301e-10
324	NM_025133	FBXO11	0.404875	4.13948	4.86527	-0.725795	5.69861e-10
325	NM_173530	ZNF610	0.652081	0.396731	1.52371	-1.12698	5.73872e-10
326	NM_016485	VTA1	0.514402	3.60772	4.4963	-0.888572	5.79533e-10
327	NM_000421	KRT10	0.603167	1.85135	3.0121	-1.16075	5.83198e-10
328	NM_007023	RAPGEF4	0.525372	0.596951	1.49422	-0.89727	5.857e-10
329	ENST00000546789	RP11-977G19.12	0.206095	0.0154205	0.367025	-0.351605	5.87299e-10
330	NM_014631	SH3PXD2A	0.770426	2.82314	4.18454	-1.3614	5.89384e-10
331	NM_016588	NRN1	1.13883	1.75954	3.83955	-2.08001	5.91061e-10
332	NM_019887	DIABLO	0.282906	4.30868	4.78867	-0.479989	6.00073e-10
333	NM_006591	POLD3	0.4926	2.84792	3.69472	-0.846796	6.01005e-10
334	NM_173566	PRR14L	0.293015	1.97826	2.49781	-0.519554	6.07716e-10
335	NM_000535	PMS2	0.520683	2.49052	3.37109	-0.880569	6.08724e-10
336	NM_032415	CARD11	1.00277	0.330078	2.0257	-1.69562	6.10177e-10
337	NM_022727	TRMT2A	0.500564	3.36905	4.39298	-1.02393	6.13229e-10
338	NM_015028	TNIK	0.632153	0.384765	1.55082	-1.16606	6.14438e-10
339	NM_000071	CBS	1.30102	0.827742	3.13621	-2.30847	6.16443e-10
340	ENST00000411760	AL592284.1	0.769255	1.67403	3.12275	-1.44872	6.23143e-10
341	NM_018936	PCDHB2	1.19114	0.503078	2.52047	-2.0174	6.29926e-10
342	NM_001101330	LOC728819	0.631746	0.273815	1.40668	-1.13286	6.30591e-10
343	ENST00000431214	AF011889.4	0.405332	0.239321	0.924309	-0.684988	6.32778e-10
344	NM_001635	AMPH	1.06816	0.406651	2.21993	-1.81328	6.33163e-10
345	TCONS_00014550	linc-ZNF16	0.368211	0.618607	1.27514	-0.656532	6.37891e-10
346	NM_013309	SLC30A4	0.496951	0.664505	1.55681	-0.892301	6.38288e-10
347	NM_016141	DYNC1LI1	0.361375	4.03575	4.66851	-0.632765	6.39085e-10
348	TCONS_00023186	linc-NUSAP1	0.465693	2.67466	3.46118	-0.786519	6.39224e-10
349	NR_026757	OIP5-AS1	0.465667	2.67402	3.46049	-0.786472	6.3936e-10
350	NM_002791	PSMA6	0.42048	6.66966	7.45334	-0.783682	6.46355e-10
351	NM_032680	EFCAB4B	0.561897	0.326114	1.28097	-0.954856	6.49357e-10
352	ENST00000434627	RP11-195F19.9	0.5377	0.34614	1.25516	-0.909023	6.64967e-10
353	NM_005737	ARL4C	0.843312	3.71786	5.16972	-1.45187	6.66356e-10
354	NM_017916	PIH1D1	0.369954	4.74506	5.39074	-0.645681	6.68953e-10
355	NM_024840	ZNF613	0.405966	1.25473	1.96258	-0.707847	6.6926e-10
356	NM_000426	LAMA2	1.82024	0.53349	3.60501	-3.07152	6.71298e-10
357	NM_024518	ULBP3	0.800249	0.164652	1.51721	-1.35255	6.75343e-10
358	NM_053043	RBM33	0.385604	2.5459	3.21996	-0.674061	6.79609e-10
359	NM_002237	KCNG1	1.47147	0.468326	3.05965	-2.59133	6.83126e-10
360	TCONS_00004137	linc-MBOAT2-2	0.0840934	0.00566998	0.147829	-0.142159	6.83503e-10
361	NM_003873	NRP1	0.511489	4.85997	5.7647	-0.904733	6.8571e-10
362	NM_003137	SRPK1	0.497714	2.90187	3.83432	-0.932449	6.87159e-10
363	TCONS_00022380	linc-SEL1L-3	0.545638	0.386377	1.37969	-0.993317	6.94507e-10
364	NM_016542	MST4	1.01931	0.559161	2.27699	-1.71783	6.95838e-10
365	NM_022763	FNDC3B	0.398971	3.72984	4.41758	-0.687741	6.98163e-10
366	NR_033858	LINC00535	0.148572	0.087116	0.337444	-0.250328	7.0223e-10
367	NM_145041	TMEM106A	0.55168	1.9668	3.03402	-1.06722	7.04565e-10
368	NM_004667	HERC2	0.459583	2.31203	3.11533	-0.803301	7.10688e-10
369	NM_001080475	PLEKHM3	0.297257	0.733104	1.33603	-0.602928	7.13396e-10
370	NM_014393	STAU2	0.400604	2.40985	3.12304	-0.713191	7.16055e-10
371	NM_152744	SDK1	1.55716	0.386495	3.02087	-2.63438	7.16737e-10
372	NM_003218	TERF1	0.421621	3.2723	4.01424	-0.741938	7.19571e-10
373	NM_001084	PLOD3	0.462269	5.15583	5.99516	-0.839327	7.21717e-10
374	NM_032679	ZNF577	1.01712	1.02928	2.89585	-1.86657	7.27204e-10
375	NM_025146	NAA50	0.430951	4.04464	4.7813	-0.736655	7.27211e-10
376	NM_021227	OSTC	0.498264	4.92042	5.76695	-0.846524	7.34617e-10
377	NM_016608	ARMCX1	0.589728	3.19783	4.3134	-1.11557	7.43499e-10
378	NM_001042631	SDHAF1	0.408982	3.64448	4.33361	-0.689137	7.47768e-10
379	NM_145274	TMEM99	0.497719	1.14843	2.02569	-0.877259	7.49947e-10
380	NM_014308	PIK3R5	0.780477	1.28464	2.7703	-1.48567	7.50455e-10
381	NM_004331	BNIP3L	0.452167	5.02898	5.87618	-0.847197	7.50854e-10
382	NM_014870	ZBTB40	0.315039	2.14476	2.7165	-0.571743	7.55262e-10
383	NM_138459	NUS1	0.532885	3.3245	4.22873	-0.904229	7.58647e-10
384	NM_006932	SMTN	0.678776	4.36232	5.60399	-1.24167	7.61708e-10
385	NM_005811	GDF11	0.784465	1.62952	2.95517	-1.32565	7.63118e-10
386	NM_152647	FAM227B	0.263438	0.219678	0.664851	-0.445173	7.67127e-10
387	NM_014501	UBE2S	0.838433	5.11655	6.69292	-1.57636	7.73262e-10
388	TCONS_00008018	linc-STIM2-1	0.48647	0.182975	1.0208	-0.837828	7.74745e-10
389	NM_032901	COX14	0.332846	4.33978	4.90061	-0.560837	7.7811e-10
390	NM_004434	EML1	0.622063	2.49345	3.62321	-1.12976	7.78854e-10
391	NM_004506	HSF2	0.450394	2.96238	3.78745	-0.825072	7.79849e-10
392	NR_027334	LOC100131691	0.651475	0.540288	1.6381	-1.09781	7.82764e-10
393	NM_024042	METRN	0.950667	1.85737	3.45493	-1.59756	7.84064e-10
394	NM_005786	TSHZ1	0.539962	2.41753	3.38468	-0.967148	7.89767e-10
395	NM_173558	FGD2	0.856891	2.10123	3.57599	-1.47476	7.92164e-10
396	NM_006696	BRD8	0.356233	3.51826	4.15749	-0.639237	7.96331e-10
397	NM_005493	RANBP9	0.328453	4.13439	4.73327	-0.598877	8.00215e-10
398	NM_017495	RBM38	0.907129	1.94387	3.55892	-1.61505	8.03958e-10
399	NM_001037735	ZNF630	0.615	0.246487	1.32288	-1.0764	8.06602e-10
400	TCONS_00023744	linc-PEAK1	0.610977	0.161635	1.21688	-1.05524	8.08843e-10
401	NM_013393	FTSJ2	0.390441	4.10796	4.78198	-0.674024	8.14023e-10
402	NM_004685	MTMR6	0.394935	2.57341	3.29906	-0.725653	8.27602e-10
403	NM_000276	OCRL	0.495372	2.73286	3.56559	-0.832731	8.27743e-10
404	NM_004071	CLK1	0.481588	4.78974	5.59746	-0.807715	8.40729e-10
405	ENST00000520041	CTC-558O2.2	1.67822	0.883289	3.69775	-2.81446	8.41136e-10
406	NM_207395	ZNF324B	0.46967	1.2416	2.08238	-0.840776	8.41391e-10
407	NM_004469	FIGF	2.03008	0.359086	3.76364	-3.40455	8.42233e-10
408	NM_000300	PLA2G2A	3.60715	0.525979	6.57362	-6.04764	8.53408e-10
409	NM_182920	ADAMTS9	0.942219	1.05318	2.63402	-1.58084	8.56298e-10
410	TCONS_00024378	linc-PHKB-2	0.120246	0	0.205014	-0.205014	8.57191e-10
411	NM_173833	SCARA5	2.44162	0.758392	5.12397	-4.36558	8.59757e-10
412	NM_030775	WNT5B	1.57331	1.05467	3.92217	-2.86751	8.60541e-10
413	NM_002070	GNAI2	0.396117	6.71694	7.51423	-0.79729	8.60649e-10
414	NM_000534	PMS1	0.398407	2.4907	3.23195	-0.741258	8.62541e-10
415	NM_015986	CRLF3	0.47402	2.74523	3.66259	-0.917357	8.64412e-10
416	ENST00000456688	RP11-327P2.5	0.233326	0.0870883	0.489086	-0.401998	8.65525e-10
417	NM_001017990	H2AFB1	0.172047	0	0.293224	-0.293224	8.68804e-10
418	NM_031940	TM2D2	0.579281	3.23069	4.23022	-0.999524	8.69343e-10
419	NM_002588	PCDHGC3	0.662567	5.07421	6.25113	-1.17692	8.7176e-10
420	NM_016499	TMEM216	0.484961	2.84706	3.6619	-0.814838	8.73291e-10
421	NM_015901	NUDT13	0.289199	0.417926	0.903454	-0.485528	8.75082e-10
422	NM_144697	C1orf51	0.897382	1.11901	2.636	-1.51699	8.79127e-10
423	ENST00000417267	AC114730.7	0.402475	0.216714	0.893396	-0.676682	8.80933e-10
424	NM_006765	TUSC3	1.24836	1.17296	3.41223	-2.23927	8.84329e-10
425	NM_207370	GPR153	1.36322	1.05528	3.70257	-2.64729	8.86353e-10
426	NM_003677	DENR	0.285594	4.52261	5.00148	-0.47887	8.9314e-10
427	NM_020375	C12orf5	0.486972	1.16112	2.03736	-0.876239	8.94802e-10
428	NM_015527	TBC1D10B	0.265466	4.28307	4.76484	-0.481771	8.95795e-10
429	NM_033084	FANCD2	0.541372	1.45033	2.37465	-0.924313	8.96174e-10
430	NM_005408	CCL13	2.35405	1.01088	5.00652	-3.99563	9.0159e-10
431	NM_173587	RCOR2	0.961938	0.314327	1.95533	-1.64101	9.04383e-10
432	NM_005682	GPR56	0.783711	1.9823	3.29629	-1.31399	9.05787e-10
433	NM_004669	CLIC3	0.957503	0.725693	2.39069	-1.665	9.07068e-10
434	NM_052838	2017-09-01	1.30433	1.16509	3.35112	-2.18603	9.10713e-10
435	NM_002873	RAD17	0.267865	3.37992	3.86167	-0.481749	9.12502e-10
436	NM_013314	BLNK	0.794389	1.3539	2.68429	-1.33039	9.15234e-10
437	NM_207007	CCL4L2	1.54762	1.44549	4.04602	-2.60053	9.2257e-10
438	TCONS_00007758	linc-GNPDA2	0.34664	2.57705	3.16961	-0.59256	9.25453e-10
439	NM_018000	MREG	0.621183	0.185555	1.22472	-1.03916	9.28883e-10
440	NM_007059	KPTN	0.47142	1.92432	2.71306	-0.788741	9.29532e-10
441	NM_032217	ANKRD17	0.420568	3.0398	3.75955	-0.719749	9.30414e-10
442	NM_198947	FAM111B	0.786409	1.59172	3.0347	-1.44298	9.35309e-10
443	NM_001940	ATN1	0.426581	4.74834	5.50983	-0.761485	9.43517e-10
444	NM_001227	CASP7	0.631017	3.37316	4.43329	-1.06013	9.46218e-10
445	ENST00000322982	TRIL	1.69725	0.37638	3.22616	-2.84978	9.47254e-10
446	NM_052916	RNF157	1.30341	0.99957	3.18945	-2.18988	9.50392e-10
447	NM_003062	SLIT3	1.64255	1.21357	3.95967	-2.7461	9.51132e-10
448	NR_036501	LOC401321	0.480272	0.950534	1.75588	-0.805348	9.51455e-10
449	NM_017945	SLC35A5	0.36998	3.25713	3.90484	-0.647717	9.55993e-10
450	NM_016203	PRKAG2	0.610281	2.25263	3.33027	-1.07764	9.60928e-10
451	NM_015137	EFR3A	0.529819	3.66354	4.63918	-0.97564	9.62959e-10
452	NM_174926	TMEM136	0.379292	0.723578	1.40276	-0.679187	9.72676e-10
453	NM_001039083	ARL17B	0.489112	2.48382	3.38085	-0.897033	9.73832e-10
454	NM_016068	FIS1	0.363467	6.35199	7.00766	-0.655664	9.81047e-10
455	NM_031231	NECAB3	0.752758	2.53167	3.87804	-1.34637	9.82138e-10
456	NM_015659	RSL1D1	0.375236	4.74001	5.36923	-0.629221	9.87541e-10
457	NM_015490	SEC31B	0.493467	1.07687	1.91681	-0.839948	9.9629e-10
458	NM_033410	ZNF764	0.293859	1.67006	2.18461	-0.514547	9.96579e-10
459	NM_003014	SFRP4	2.32029	0.790339	4.68633	-3.89599	9.98782e-10
460	NM_015566	FAM169A	0.19031	0.189807	0.524958	-0.335151	1.00137e-09
461	NM_021983	HLA-DRB4	2.86428	0.566758	6.44351	-5.87675	1.00177e-09
462	NM_003469	SCG2	1.86852	0.496911	3.62389	-3.12698	1.00311e-09
463	NM_172071	RC3H1	0.354973	1.62071	2.34031	-0.7196	1.008e-09
464	NM_001717	BNC1	1.09109	0.0723594	1.90661	-1.83425	1.00982e-09
465	NM_006528	TFPI2	2.24146	0.844181	4.58874	-3.74456	1.01023e-09
466	NM_001099407	DZANK1	0.281607	0.625458	1.11256	-0.487104	1.01096e-09
467	NM_198514	NHLRC2	0.525545	1.06088	1.98332	-0.922438	1.01186e-09
468	NM_001257	CDH13	1.2602	2.09495	4.38749	-2.29254	1.02004e-09
469	TCONS_00020209	linc-CTDSP2-1	0.520581	2.89342	3.77017	-0.876752	1.02494e-09
470	TCONS_00011213	linc-TCP11-4	0.486253	2.4335	3.26542	-0.831917	1.02748e-09
471	NM_020932	MAGEE1	0.572165	0.508462	1.46449	-0.956031	1.02894e-09
472	NM_024867	SPEF2	0.522207	0.294731	1.17467	-0.879935	1.02958e-09
473	NM_001559	IL12RB2	0.417768	0.201007	0.95626	-0.755252	1.03067e-09
474	NM_004068	AP2M1	0.322964	6.81947	7.40162	-0.582151	1.03354e-09
475	NM_001010870	TDRD6	0.252878	0.101742	0.565742	-0.464	1.03681e-09
476	NM_001218	CA12	1.85142	0.974495	4.19671	-3.22221	1.03795e-09
477	NM_002080	GOT2	0.495261	4.05873	4.9164	-0.857675	1.04101e-09
478	NM_152262	ZNF439	0.669976	0.988627	2.17333	-1.18471	1.05153e-09
479	NM_000027	AGA	0.822819	1.90782	3.30413	-1.39631	1.05939e-09
480	ENST00000437128	RP4-620F22.2	1.0246	0.13309	1.84153	-1.70844	1.0642e-09
481	ENST00000451530	RP11-342D11.2	0.619233	2.99093	4.08681	-1.09588	1.07201e-09
482	NM_022081	HPS4	0.351865	2.9537	3.54785	-0.594154	1.07356e-09
483	ENST00000421894	HM13-IT1	0.134021	0	0.227053	-0.227053	1.07665e-09
484	NM_144666	DNHD1	0.371518	0.91158	1.56737	-0.655786	1.08136e-09
485	NM_016284	CNOT1	0.365934	3.74369	4.35889	-0.615205	1.08506e-09
486	NM_000433	NCF2	1.0232	2.64344	4.35052	-1.70709	1.08678e-09
487	NM_012138	AATF	0.43959	4.71185	5.44401	-0.732157	1.10443e-09
488	NM_024913	CPED1	0.808491	2.12627	3.68625	-1.55998	1.11967e-09
489	NM_032236	USP48	0.365767	3.64933	4.27684	-0.62751	1.13368e-09
490	NM_014504	RABGEF1	0.522098	4.06517	4.93672	-0.871541	1.13893e-09
491	NM_138436	SMIM19	0.481854	4.22828	5.03596	-0.807674	1.14063e-09
492	NM_014879	P2RY14	0.827159	0.431482	1.82189	-1.3904	1.15102e-09
493	NM_015398	FAM149A	0.904765	0.189959	1.69481	-1.50485	1.15271e-09
494	NM_004849	ATG5	0.427669	3.31028	4.02833	-0.718052	1.15572e-09
495	NM_002647	PIK3C3	0.378882	3.01856	3.67459	-0.65603	1.1603e-09
496	ENST00000431840	RP11-144G6.12	0.48796	0.754136	1.56561	-0.811479	1.16436e-09
497	NM_001508	GPR39	1.02348	1.04518	2.75113	-1.70595	1.1661e-09
498	NM_018509	LRRC59	0.464538	5.59487	6.42811	-0.833242	1.16627e-09
499	TCONS_00020168	linc-MANSC1	0.273234	0.454448	0.909551	-0.455104	1.17511e-09
500	NM_015570	AUTS2	0.914978	2.25282	3.83142	-1.5786	1.17753e-09
501	NR_024061	LOH12CR2	0.273034	0.453941	0.908685	-0.454744	1.17786e-09
502	NM_000152	GAA	0.559266	4.71999	5.74346	-1.02346	1.17798e-09
503	NM_152278	TCEAL7	1.34177	0.627782	3.14569	-2.51791	1.18103e-09
504	NM_000726	CACNB4	0.579902	0.164301	1.12911	-0.964811	1.18521e-09
505	ENST00000549477	RP11-571M6.7	0.426617	5.75285	6.46883	-0.715973	1.18973e-09
506	NM_001144978	MTHFD2L	0.349481	0.618816	1.20123	-0.582415	1.19018e-09
507	NM_012449	STEAP1	1.70455	0.844697	3.8674	-3.02271	1.19905e-09
508	NM_003161	RPS6KB1	0.330254	3.13213	3.68812	-0.555989	1.21102e-09
509	NM_004227	CYTH3	0.724392	3.49671	4.74067	-1.24396	1.23046e-09
510	NM_001243531	LOC100505679	0.11712	0	0.197672	-0.197672	1.23089e-09
511	NM_032451	SPIRE2	0.514034	0.894733	1.76673	-0.871997	1.23388e-09
512	NM_003468	FZD5	0.368883	0.687521	1.30014	-0.612624	1.24148e-09
513	NM_001134233	C1orf204	1.06549	1.29446	3.15297	-1.85851	1.24498e-09
514	ENST00000452397	AC007098.1	0.364209	0.0251667	0.631683	-0.606517	1.25108e-09
515	NM_006101	NDC80	0.82794	2.80141	4.36257	-1.56116	1.25339e-09
516	NM_003408	ZFP37	0.377705	1.65115	2.29309	-0.641945	1.25905e-09
517	NM_016065	MRPS16	0.346727	3.80055	4.46042	-0.659862	1.26487e-09
518	NM_014317	PDSS1	0.586152	1.36013	2.40632	-1.04619	1.26712e-09
519	NM_145254	TMEM170A	0.319997	1.37762	1.93015	-0.552533	1.27285e-09
520	NM_001009552	PPP2CB	0.44464	4.51534	5.31492	-0.799583	1.27459e-09
521	NM_052969	RPL39L	1.34798	0.609561	2.84706	-2.2375	1.27595e-09
522	NM_005952	MT1X	1.55839	3.25306	6.01602	-2.76297	1.27737e-09
523	NM_001767	CD2	1.75457	0.80223	3.85896	-3.05673	1.28422e-09
524	NM_007115	TNFAIP6	1.45025	2.3076	4.74578	-2.43818	1.28961e-09
525	NM_005166	APLP1	1.09959	0.311903	2.27203	-1.96012	1.29326e-09
526	NM_018144	SEC61A2	0.476312	1.4753	2.2758	-0.800495	1.29842e-09
527	NM_181773	APOBEC3H	0.701301	0.316508	1.4845	-1.16799	1.29974e-09
528	NM_178238	PILRB	0.808143	3.89293	5.23651	-1.34358	1.31668e-09
529	ENST00000427571	AC064852.4	0.0740935	0	0.124797	-0.124797	1.32296e-09
530	NM_022367	SEMA4A	0.889967	1.29656	2.80119	-1.50463	1.33519e-09
531	NM_021061	ZNF250	0.224087	1.01939	1.41109	-0.391696	1.33884e-09
532	NM_016063	HDDC2	0.542647	3.97454	4.92558	-0.951044	1.34582e-09
533	NM_003156	STIM1	0.543743	4.06671	5.01263	-0.945919	1.34601e-09
534	NM_001013672	C17orf97	0.797419	0.807667	2.13107	-1.3234	1.35661e-09
535	NR_027258	PRORSD1P	0.438838	0.645686	1.38856	-0.74287	1.37731e-09
536	NM_024955	FOXRED2	0.581067	2.66604	3.70711	-1.04107	1.3778e-09
537	NM_015597	GPSM1	0.525974	1.5356	2.43835	-0.902743	1.38845e-09
538	NM_020808	SIPA1L2	0.835088	1.69331	3.0934	-1.40009	1.39303e-09
539	NM_020357	PCNP	0.371124	4.88303	5.59682	-0.713787	1.3934e-09
540	NM_020400	LPAR5	0.855454	0.892225	2.51746	-1.62523	1.40202e-09
541	TCONS_00008049	linc-FAM114A1-1	0.823734	0.479796	1.86247	-1.38267	1.40424e-09
542	NR_038253	LOC100288637	0.598654	0.879205	1.92791	-1.0487	1.41241e-09
543	ENST00000425820	RP4-694A7.2	0.717614	0.177161	1.36858	-1.19142	1.42228e-09
544	NM_004264	MED21	0.608132	2.78587	3.8083	-1.02243	1.42462e-09
545	NM_001001410	TSR3	0.335969	4.90834	5.51733	-0.608984	1.42814e-09
546	NM_001039590	USP9X	0.445272	3.55712	4.29332	-0.736206	1.44011e-09
547	NM_014002	IKBKE	0.579042	1.40905	2.37429	-0.965248	1.44109e-09
548	NM_003029	SHC1	0.541974	5.04758	5.97023	-0.922653	1.44431e-09
549	NM_007357	COG2	0.305311	2.29156	2.83043	-0.538875	1.44463e-09
550	NM_004140	LLGL1	0.609427	3.2319	4.35451	-1.12261	1.45186e-09
551	NM_002832	PTPN7	1.194	0.691923	2.67278	-1.98086	1.45735e-09
552	NM_007362	NCBP2	0.302828	4.4187	4.92956	-0.510863	1.45936e-09
553	NM_025149	ACSF2	0.644419	2.36714	3.56508	-1.19794	1.46443e-09
554	NM_080678	UBE2F	0.487301	3.52535	4.36102	-0.835671	1.46525e-09
555	NM_173464	L3MBTL4	0.495195	0.256843	1.07665	-0.819804	1.46783e-09
556	NM_203371	FIBIN	1.72662	1.02485	4.19408	-3.16924	1.47803e-09
557	TCONS_00012113	linc-SLC17A2	0.384582	0.528686	1.17169	-0.643009	1.47999e-09
558	NM_006499	LGALS8	0.353174	3.45404	4.03873	-0.58469	1.48404e-09
559	NM_015207	OTUD3	0.446014	1.39621	2.1873	-0.791092	1.48412e-09
560	TCONS_00023765	linc-SEC11A-5	0.987676	0.49396	2.17009	-1.67613	1.48623e-09
561	NM_006623	PHGDH	1.72421	1.87113	5.48932	-3.61819	1.48954e-09
562	NM_013403	STRN4	0.366218	4.82497	5.43912	-0.61415	1.4999e-09
563	NM_004481	GALNT2	0.461686	3.94004	4.74294	-0.802904	1.50142e-09
564	NM_017425	SPA17	0.778504	1.42076	2.74023	-1.31947	1.50279e-09
565	NR_037616	BLOC1S5-TXNDC5	0.618255	5.48193	6.5675	-1.08558	1.51056e-09
566	TCONS_00028653	linc-PXMP4-2	0.254144	0.115913	0.583596	-0.467684	1.52166e-09
567	NM_138316	PANK1	0.281843	0.553213	1.04477	-0.491558	1.52611e-09
568	NM_020455	GPR126	0.737467	0.499578	1.71766	-1.21808	1.52982e-09
569	NM_022090	C5orf54	0.539752	1.22281	2.11688	-0.894069	1.53288e-09
570	NM_014288	ITGB3BP	0.762146	3.50287	4.76478	-1.26191	1.53782e-09
571	NM_001202485	HSPE1-MOB4	0.283142	3.86364	4.33108	-0.467437	1.5407e-09
572	NM_001080431	SLC45A4	0.616772	0.773641	1.90912	-1.13548	1.54267e-09
573	TCONS_00019162	linc-C11orf35	0.391759	0.351678	1.01117	-0.659497	1.54399e-09
574	NM_006264	PTPN13	1.14735	0.56899	2.48248	-1.91349	1.54692e-09
575	NR_028347	FAM183B	0.0850125	0.016731	0.157224	-0.140493	1.55393e-09
576	NM_015044	GGA2	0.396691	3.41857	4.08656	-0.667986	1.55422e-09
577	NM_173082	SHPRH	0.325376	1.65722	2.23357	-0.576349	1.55948e-09
578	TCONS_00028435	linc-TMEM189-5	0.401248	0.0922844	0.759505	-0.667221	1.56578e-09
579	TCONS_00015189	linc-LY6H	0.337769	0.584177	1.14314	-0.558962	1.56647e-09
580	NM_144684	ZNF480	0.373412	2.35162	3.01368	-0.662061	1.56744e-09
581	NM_001004304	ZNF740	0.337695	2.9152	3.52696	-0.61176	1.57602e-09
582	NM_002794	PSMB2	0.355224	4.54804	5.19696	-0.648918	1.58069e-09
583	NM_001079516	ASAH2B	0.512059	0.619541	1.46484	-0.8453	1.58403e-09
584	ENST00000424566	RP5-955M13.4	1.02277	0.121904	1.81081	-1.68891	1.59997e-09
585	NM_013442	STOML2	0.550948	4.61295	5.62104	-1.00809	1.60009e-09
586	NM_001039614	C15orf59	1.29497	0.131024	2.2692	-2.13818	1.60975e-09
587	NM_022068	PIEZO2	1.16967	0.489883	2.54473	-2.05484	1.61004e-09
588	NM_001105578	SYCE2	0.518297	0.642953	1.56279	-0.919839	1.61486e-09
589	NM_023922	TAS2R14	0.436884	0.763673	1.49361	-0.729934	1.61887e-09
590	NM_017848	FAM120C	0.532547	1.59325	2.47516	-0.881905	1.6226e-09
591	NM_001859	SLC31A1	0.55639	3.12421	4.07546	-0.951244	1.62645e-09
592	NM_005701	SNUPN	0.456664	3.11644	3.87067	-0.754227	1.63318e-09
593	NM_007171	POMT1	0.470944	3.14101	3.9865	-0.845488	1.63486e-09
594	NR_026967	LOC143666	0.390254	0.349559	0.995904	-0.646345	1.63596e-09
595	NM_018235	CNDP2	0.478267	3.82325	4.69192	-0.868677	1.65059e-09
596	NM_002164	IDO1	1.86726	2.12517	5.49671	-3.37154	1.65081e-09
597	TCONS_00019374	linc-NADSYN1-1	0.608678	0.238528	1.25196	-1.01343	1.65943e-09
598	NM_145167	PIGM	0.359174	1.36021	1.98191	-0.621699	1.66657e-09
599	NM_005338	HIP1	0.428575	2.27858	2.98571	-0.707127	1.66838e-09
600	NM_001100829	TMEM170B	0.510209	0.833411	1.68621	-0.852797	1.66966e-09
601	NM_053279	FAM167A	1.28983	0.246048	2.37096	-2.12491	1.67763e-09
602	NM_002197	ACO1	0.572192	2.97684	4.10205	-1.12521	1.70543e-09
603	NM_015193	ARC	0.535677	0.157263	1.04093	-0.883665	1.70945e-09
604	NM_006386	DDX17	0.292036	6.1688	6.67681	-0.50801	1.71491e-09
605	NM_001761	CCNF	0.508212	1.78323	2.67953	-0.896296	1.71531e-09
606	ENST00000398804	RP11-184I16.2	0.242248	0.123059	0.549548	-0.426489	1.71653e-09
607	NM_005541	INPP5D	0.748823	2.28396	3.63765	-1.35368	1.74568e-09
608	NM_005843	STAM2	0.259309	3.08753	3.56266	-0.475127	1.7552e-09
609	NM_001154	ANXA5	0.525242	8.11288	9.01774	-0.904865	1.75869e-09
610	TCONS_00029696	linc-ELFN2	0.407496	0.245218	0.91519	-0.669972	1.77156e-09
611	ENST00000434233	LINC00339	0.423761	2.74208	3.51512	-0.773039	1.77745e-09
612	NR_037157	BVES-AS1	0.41441	0.106256	0.788286	-0.68203	1.78746e-09
613	NM_024077	SECISBP2	0.281469	3.40551	3.87998	-0.474467	1.78775e-09
614	NM_002036	DARC	1.58036	0.247332	2.90378	-2.65645	1.78967e-09
615	NM_032160	DSEL	1.00926	1.20731	3.03628	-1.82897	1.7899e-09
616	NM_031942	CDCA7	0.87228	0.750047	2.44503	-1.69498	1.80141e-09
617	NM_003923	FOXH1	0.544078	0.493249	1.39375	-0.900497	1.8116e-09
618	NM_032636	PSRC1	0.824746	2.12373	3.60453	-1.4808	1.82821e-09
619	NM_031934	RAB34	0.568047	4.79468	5.73673	-0.942053	1.83155e-09
620	NM_002612	PDK4	1.49605	1.29711	3.89409	-2.59698	1.83177e-09
621	NM_033439	IL33	1.96307	1.22996	4.75074	-3.52077	1.83191e-09
622	NM_003310	TSSC1	0.386946	2.94624	3.59663	-0.650386	1.83611e-09
623	NM_004374	COX6C	0.491266	5.87739	6.68423	-0.806837	1.84361e-09
624	NM_138433	KLHDC7B	1.53309	0.560049	3.11212	-2.55207	1.85112e-09
625	NM_019021	C11orf71	0.603401	0.886883	2.06035	-1.17346	1.8512e-09
626	NR_027354	LOC645166	0.895239	1.44615	2.93344	-1.48729	1.86264e-09
627	NM_005692	ABCF2	0.478127	3.76977	4.64003	-0.870254	1.86583e-09
628	NM_003901	SGPL1	0.476327	2.46807	3.26818	-0.800105	1.86997e-09
629	NM_001017998	GNG10	0.536523	5.64161	6.52777	-0.886159	1.87096e-09
630	NM_005570	LMAN1	0.639551	4.39553	5.51624	-1.12072	1.87421e-09
631	NM_053050	MRPL53	0.441454	4.28481	5.07987	-0.795059	1.87583e-09
632	NM_015602	TOR1AIP1	0.425562	3.80576	4.50757	-0.701804	1.88231e-09
633	NM_001380	DOCK1	0.455724	2.81325	3.66282	-0.849577	1.88355e-09
634	NM_002957	RXRA	0.44657	3.34411	4.08234	-0.738228	1.88605e-09
635	NM_018944	MIS18A	0.573036	2.27027	3.24756	-0.977291	1.8913e-09
636	NM_182981	OSGIN1	0.718842	1.12322	2.33561	-1.21239	1.89498e-09
637	TCONS_00018230	linc-CDH23	0.175299	0.0704016	0.358268	-0.287866	1.89502e-09
638	NM_004298	NUP155	0.651253	2.01577	3.15567	-1.1399	1.90092e-09
639	NM_001011657	ZMAT1	0.902119	0.658775	2.24569	-1.58692	1.90616e-09
640	NM_012445	SPON2	1.89918	2.27196	5.65717	-3.38521	1.90937e-09
641	NM_018194	HHAT	0.445925	0.250685	1.03703	-0.786343	1.91151e-09
642	NM_023037	FRY	0.609728	0.597176	1.61916	-1.02198	1.91192e-09
643	TCONS_00020555	linc-TCP11L2-2	0.498072	0.300571	1.16682	-0.866247	1.9171e-09
644	NM_025211	GKAP1	0.62693	1.02976	2.05994	-1.03018	1.91711e-09
645	NM_000548	TSC2	0.338524	3.78312	4.34619	-0.563068	1.93845e-09
646	NM_002482	NASP	0.564199	4.70815	5.65794	-0.949798	1.94523e-09
647	NM_002819	PTBP1	0.262263	5.93722	6.42456	-0.487343	1.95098e-09
648	NM_025104	DBF4B	0.376198	1.47025	2.11197	-0.641714	1.95125e-09
649	NM_005845	ABCC4	0.853619	0.367728	1.79297	-1.42525	1.95251e-09
650	NM_032509	MAK16	0.455913	2.68762	3.49965	-0.812024	1.95321e-09
651	NM_030810	TXNDC5	0.628466	5.57527	6.68899	-1.11372	1.95514e-09
652	NM_014744	TBC1D5	0.394225	2.62692	3.28314	-0.656223	1.95747e-09
653	ENST00000422049	C6orf47-AS1	0.353098	2.51478	3.16186	-0.647075	1.95758e-09
654	NM_001080481	USP45	0.362695	1.04527	1.68592	-0.640653	1.95894e-09
655	NM_018945	PDE7B	0.953687	0.894148	2.53465	-1.6405	1.96403e-09
656	NM_018196	TMLHE	0.374158	1.90003	2.54516	-0.645138	1.9797e-09
657	NM_015610	WIPI2	0.410977	4.03519	4.71196	-0.676766	1.98027e-09
658	NR_038237	RAB11B-AS1	0.385179	1.29311	1.97705	-0.683937	1.98715e-09
659	NM_001571	IRF3	0.487346	4.22317	5.06163	-0.838459	1.98767e-09
660	NM_006042	HS3ST3A1	1.60874	0.270637	2.91284	-2.6422	2.00401e-09
661	NM_005535	IL12RB1	0.87761	0.619241	2.11516	-1.49592	2.01049e-09
662	NM_021078	KAT2A	0.42252	4.46273	5.16004	-0.697309	2.02077e-09
663	NM_001096	ACLY	0.453254	5.1091	5.88487	-0.775761	2.02596e-09
664	NM_001029874	REP15	0.725584	0.266039	1.49543	-1.22939	2.04801e-09
665	NM_144968	RIBC1	0.20835	0.140097	0.48558	-0.345483	2.0566e-09
666	ENST00000435932	CTB-51J22.1	0.793978	0.485234	1.81365	-1.32841	2.06342e-09
667	NM_003902	FUBP1	0.346699	4.38579	4.98385	-0.59806	2.06777e-09
668	NM_015630	EPC2	0.31474	2.88664	3.42337	-0.53673	2.07034e-09
669	NM_003268	TLR5	0.531728	0.712258	1.61893	-0.906673	2.07529e-09
670	NM_014363	SACS	0.613035	1.66091	2.73212	-1.07122	2.07657e-09
671	NM_032747	USMG5	0.534145	4.3461	5.29818	-0.952072	2.07678e-09
672	NM_014376	CYFIP2	0.82942	0.797732	2.27017	-1.47244	2.09085e-09
673	ENST00000529369	RP11-660L16.2	0.632568	0.241824	1.2901	-1.04828	2.09413e-09
674	NM_001135580	C19orf71	0.358211	0.550605	1.18191	-0.631301	2.09609e-09
675	NM_006691	LYVE1	1.75329	1.55794	4.95588	-3.39795	2.09854e-09
676	NM_001136003	C2CD4D	0.176954	0.011608	0.301691	-0.290083	2.10328e-09
677	NM_016307	PRRX2	1.79967	0.652712	3.64213	-2.98942	2.11856e-09
678	NM_203453	PPAPDC2	0.539008	1.47025	2.44155	-0.971295	2.12087e-09
679	NM_016350	NIN	0.500893	2.56835	3.4923	-0.923946	2.12661e-09
680	NM_015677	SH3YL1	0.563368	2.09798	3.0199	-0.921927	2.1314e-09
681	NM_001033551	TOM1L2	0.591981	2.98724	4.032	-1.04476	2.13834e-09
682	NM_018111	C19orf73	0.528394	0.23417	1.10152	-0.867354	2.1544e-09
683	ENST00000444872	RP11-32B11.2	0.208105	0.0338231	0.395145	-0.361322	2.15932e-09
684	NM_002960	S100A3	1.41403	2.22073	4.55225	-2.33152	2.16172e-09
685	NR_027456	LINC00894	0.457997	0.675208	1.50864	-0.833435	2.16211e-09
686	NM_004125	DNAJC25-GNG10	0.5433	5.31418	6.21446	-0.90028	2.1739e-09
687	ENST00000528887	AP003068.9	0.617967	3.54719	4.5575	-1.01031	2.18569e-09
688	NM_173601	GXYLT1	0.443495	2.11138	2.83741	-0.726037	2.18623e-09
689	NM_016522	NTM	1.11815	0.41678	2.25545	-1.83867	2.19064e-09
690	NM_004791	ITGBL1	1.89141	0.824334	4.53351	-3.70918	2.1913e-09
691	NR_004846	LOC100134868	0.369792	0.192548	0.796957	-0.604409	2.19475e-09
692	NM_138425	C12orf57	0.425488	6.29382	7.07138	-0.777565	2.20461e-09
693	NM_013285	GNL2	0.571062	4.54939	5.53777	-0.988385	2.21204e-09
694	NM_014286	NCS1	0.73912	2.55292	3.76505	-1.21214	2.23263e-09
695	NM_005273	GNB2	0.32698	6.48186	7.01791	-0.536051	2.24098e-09
696	NM_014362	HIBCH	0.355745	2.359	2.9684	-0.609398	2.24543e-09
697	NM_002355	M6PR	0.414635	5.19667	5.98043	-0.783762	2.25268e-09
698	NM_018211	RAVER2	0.738122	0.909437	2.22648	-1.31704	2.25872e-09
699	NM_003845	DYRK4	0.782183	2.21409	3.50903	-1.29494	2.27067e-09
700	NR_033827	KDM4A-AS1	0.187211	0.220284	0.532395	-0.31211	2.27439e-09
701	NM_021163	RBAK	0.438843	2.48849	3.2233	-0.734813	2.2763e-09
702	NM_014882	ARHGAP25	0.801942	2.54456	3.9194	-1.37484	2.28907e-09
703	NM_153606	FAM71A	0.0254196	0	0.0421366	-0.0421366	2.29044e-09
704	NM_024800	NEK11	0.499539	1.35753	2.23542	-0.877892	2.29217e-09
705	NM_003786	ABCC3	0.753629	0.299415	1.53342	-1.234	2.29359e-09
706	ENST00000550206	RP11-780K2.1	0.103068	0	0.170836	-0.170836	2.29638e-09
707	NM_016086	STYXL1	0.462669	3.33104	4.12065	-0.789616	2.29644e-09
708	NM_017812	CHCHD3	0.380366	5.39874	6.02526	-0.626528	2.29796e-09
709	ENST00000510185	KB-1608C10.2	0.519849	1.21945	2.06835	-0.848901	2.33844e-09
710	NM_004774	MED1	0.491764	2.63709	3.45032	-0.813232	2.33929e-09
711	NM_004514	FOXK2	0.414274	3.59891	4.30031	-0.701394	2.34297e-09
712	NM_018441	PECR	0.567447	0.841329	1.78247	-0.941141	2.36084e-09
713	NM_031905	ARMC10	0.290864	3.52624	4.00199	-0.475747	2.3683e-09
714	NM_153697	ANKRD44	0.525412	0.73381	1.64803	-0.914225	2.36911e-09
715	NM_001199864	BCL2L2-PABPN1	0.371228	5.00574	5.62334	-0.617606	2.37565e-09
716	NM_022350	ERAP2	1.54276	1.37841	3.89782	-2.51941	2.3803e-09
717	NM_006397	RNASEH2A	0.679237	4.07814	5.25116	-1.17302	2.38101e-09
718	ENST00000424630	RP5-981O7.2	0.305854	0.291089	0.796975	-0.505886	2.39034e-09
719	NM_006060	IKZF1	0.961805	1.06601	2.73295	-1.66694	2.39596e-09
720	NM_003666	BLZF1	0.434949	2.84901	3.55825	-0.709246	2.39888e-09
721	NM_005837	POP7	0.433244	4.53896	5.24597	-0.707005	2.40172e-09
722	NM_005047	PSMD5	0.293744	4.16027	4.68156	-0.521285	2.40871e-09
723	NR_073584	IPO11-LRRC70	0.295498	3.17262	3.71212	-0.539497	2.4233e-09
724	NM_012393	PFAS	0.424369	2.44205	3.15297	-0.710919	2.43078e-09
725	NM_025201	PLEKHO2	0.467845	4.60932	5.43607	-0.826746	2.45169e-09
726	NM_033414	ZNF622	0.566687	3.88764	4.95037	-1.06273	2.45903e-09
727	NR_077236	LOC101241902	0.401064	0.188477	0.851738	-0.663261	2.46102e-09
728	NM_001527	HDAC2	0.551809	3.58183	4.54598	-0.964145	2.46765e-09
729	NM_014824	FCHSD2	0.378055	3.80931	4.51194	-0.702632	2.47152e-09
730	NM_005132	REC8	0.87287	1.09933	2.56756	-1.46823	2.47238e-09
731	NM_024927	PLEKHH3	0.513716	2.30543	3.14806	-0.842631	2.47597e-09
732	NR_003654	SCAND2P	0.354419	1.89812	2.48667	-0.588552	2.47678e-09
733	NR_045126	LOC100652739	0.558584	0.798423	1.76385	-0.965431	2.47943e-09
734	ENST00000428641	RP11-66D17.5	0.295846	0.0855959	0.599911	-0.514315	2.48887e-09
735	TCONS_00000647	linc-CRABP2	0.295846	0.0855959	0.599911	-0.514315	2.48887e-09
736	NM_014296	CAPN7	0.472518	2.96635	3.78431	-0.81796	2.50209e-09
737	TCONS_00029172	linc-CSTB-6	0.509687	0.779875	1.61976	-0.839887	2.50861e-09
738	NM_002579	PALM	2.18955	0.778607	4.34463	-3.56602	2.51126e-09
739	NR_024467	LOC100188947	0.208673	0.151236	0.493881	-0.342645	2.52606e-09
740	NM_032017	STK40	0.499331	3.47621	4.35631	-0.8801	2.53868e-09
741	NM_017437	CPSF2	0.317541	3.46536	4.04664	-0.58128	2.54733e-09
742	ENST00000427524	RP1-117O3.2	0.0499966	0.00400245	0.0863771	-0.0823746	2.56151e-09
743	NM_206895	C2orf82	0.279262	0.10456	0.57304	-0.468479	2.56343e-09
744	NM_005085	NUP214	0.336569	3.35152	3.95387	-0.602349	2.5651e-09
745	NR_038278	LINC00665	0.528927	0.461344	1.32218	-0.860835	2.56793e-09
746	NM_005224	ARID3A	0.545805	1.74311	2.77588	-1.03278	2.58396e-09
747	NM_025244	TSGA10	0.139218	0.141735	0.370697	-0.228962	2.59007e-09
748	NR_102759	LOC100507602	0.592209	2.33318	3.30164	-0.968467	2.59644e-09
749	NM_001693	ATP6V1B2	0.567554	4.21143	5.14728	-0.935844	2.59801e-09
750	NR_033374	LOC100289019	0.39056	0.86923	1.54349	-0.674261	2.60165e-09
751	NM_002124	HLA-DRB1	2.02906	3.82091	7.21186	-3.39095	2.60195e-09
752	NM_002430	MN1	1.12763	1.02083	3.07013	-2.0493	2.6085e-09
753	TCONS_00024442	linc-AGRP-AS	0.371917	0.339889	0.958548	-0.618659	2.61029e-09
754	NM_032630	CINP	0.466452	4.13743	4.94868	-0.811247	2.61817e-09
755	NM_021082	SLC15A2	0.344845	0.25694	0.895878	-0.638938	2.61829e-09
756	NM_032047	B3GNT5	0.768828	1.71799	2.97859	-1.26061	2.62406e-09
757	NM_000725	CACNB3	0.705747	1.49795	2.68557	-1.18762	2.62801e-09
758	NM_015134	MPRIP	0.607857	3.52684	4.58054	-1.0537	2.63159e-09
759	NM_019051	MRPL50	0.458085	4.05157	4.96045	-0.90888	2.6326e-09
760	NM_080662	PEX11G	0.579881	0.681212	1.70382	-1.02261	2.6385e-09
761	NM_000938	POLR2B	0.451784	4.31396	5.08566	-0.771699	2.67562e-09
762	NR_015363	MGC21881	0.367748	0.738682	1.33656	-0.597876	2.68957e-09
763	NM_002847	PTPRN2	0.532176	1.041	1.90594	-0.864937	2.69812e-09
764	NM_198853	TRIM74	0.458791	0.322778	1.08413	-0.76135	2.71019e-09
765	NM_021159	RAP1GDS1	0.479087	2.49506	3.3766	-0.881538	2.72688e-09
766	NM_152730	C6orf170	0.447231	0.580116	1.33344	-0.753321	2.76094e-09
767	NM_002375	MAP4	0.434949	5.40817	6.11614	-0.707971	2.77114e-09
768	NM_021109	TMSB4X	0.510427	10.1133	11.0412	-0.927867	2.77341e-09
769	NM_003326	TNFSF4	1.13018	1.45994	3.36483	-1.90488	2.77601e-09
770	NM_000700	ANXA1	0.637207	7.62865	8.73495	-1.1063	2.77836e-09
771	NM_152491	PM20D1	0.175664	0.0670283	0.357762	-0.290734	2.7865e-09
772	NM_022361	POPDC3	1.62188	0.238959	2.88394	-2.64498	2.79147e-09
773	NM_003838	FPGT	0.349535	1.64617	2.2306	-0.584422	2.79684e-09
774	NM_005011	NRF1	0.257142	2.56347	2.99122	-0.427753	2.79839e-09
775	NM_173529	C18orf54	0.716555	1.09583	2.48974	-1.39392	2.8006e-09
776	NM_014487	ZNF330	0.425362	3.71238	4.40802	-0.695632	2.8191e-09
777	NM_016219	MAN1B1	0.489637	4.64511	5.44331	-0.798194	2.82815e-09
778	NM_139246	TSTD2	0.442618	2.85522	3.58032	-0.725099	2.83103e-09
779	NM_014957	DENND3	0.696323	2.07986	3.31913	-1.23927	2.83967e-09
780	ENST00000495081	AC007620.3	0.554473	1.08729	1.99418	-0.906885	2.84235e-09
781	TCONS_00000305	linc-FCGR1A-3	0.3906	0.362819	1.02909	-0.666275	2.85357e-09
782	NM_018013	SOBP	1.04913	0.52924	2.24255	-1.71331	2.85495e-09
783	NM_024111	CHAC1	1.07259	0.32358	2.07452	-1.75094	2.85717e-09
784	NM_001040431	COA3	0.355473	4.84479	5.42215	-0.577357	2.87695e-09
785	NM_025205	MED28	0.421323	3.15684	3.87736	-0.720528	2.88609e-09
786	TCONS_00023024	linc-FLRT2-1	0.568546	0.401544	1.4071	-1.00556	2.89006e-09
787	NM_000722	CACNA2D1	1.11847	0.517277	2.45093	-1.93365	2.89047e-09
788	NM_006870	DSTN	0.545761	5.61485	6.5963	-0.98145	2.90129e-09
789	NM_152734	C6orf89	0.406036	3.58218	4.27725	-0.695076	2.90222e-09
790	NM_018081	WRAP53	0.968646	0.742693	2.31869	-1.57599	2.91216e-09
791	TCONS_00000396	linc-MIA3-1	0.322949	0.27151	0.808201	-0.536692	2.91345e-09
792	NM_000401	EXT2	0.500489	4.22733	5.04216	-0.814828	2.92657e-09
793	ENST00000527113	RP11-496I9.1	0.198396	0.0372835	0.365299	-0.328015	2.94049e-09
794	NM_016532	INPP5K	0.363563	3.3236	4.04271	-0.719109	2.94433e-09
795	NR_024237	LOC100132111	0.891432	0.109541	1.55438	-1.44484	2.98502e-09
796	NM_152999	STEAP2	0.975318	0.120566	1.70569	-1.58512	2.98535e-09
797	NM_173567	EPHX4	0.368885	0.159672	0.758703	-0.599031	2.99876e-09
798	NM_007360	KLRK1	1.69829	1.00182	3.80991	-2.80809	3.00538e-09
799	ENST00000511543	RP11-496N17.2	0.404167	1.2019	1.94699	-0.745091	3.00895e-09
800	NM_004587	RRBP1	0.707205	5.57791	6.83095	-1.25305	3.00941e-09
801	NM_015941	ATP6V1H	0.368937	3.61609	4.31406	-0.697971	3.01784e-09
802	NM_001356	DDX3X	0.345012	5.42262	5.98261	-0.559997	3.0184e-09
803	NM_030792	GDPD5	0.673651	2.11149	3.33367	-1.22218	3.02738e-09
804	NM_138375	CABLES1	0.850293	1.31777	2.74366	-1.42589	3.03221e-09
805	NM_025247	ACAD10	0.364721	2.77956	3.38025	-0.600687	3.03535e-09
806	NM_016475	JKAMP	0.30854	3.88295	4.40971	-0.526762	3.03782e-09
807	NM_016027	LACTB2	0.639703	3.01575	4.06196	-1.04621	3.04299e-09
808	NM_152433	KBTBD3	0.210899	0.227714	0.574019	-0.346306	3.06595e-09
809	ENST00000454104	RP11-84A14.5	0.286021	0.0526164	0.523424	-0.470808	3.06743e-09
810	NM_004551	NDUFS3	0.46452	4.85652	5.68657	-0.830053	3.07267e-09
811	NM_016073	HDGFRP3	0.63098	3.85912	4.93152	-1.0724	3.07336e-09
812	NM_020928	ZSWIM6	0.356456	2.51453	3.12183	-0.607299	3.07944e-09
813	NM_021008	DEAF1	0.509142	3.14668	3.99214	-0.845457	3.10932e-09
814	NM_022111	CLSPN	0.73927	1.0062	2.31476	-1.30855	3.11122e-09
815	NM_003801	GPAA1	0.48381	4.52994	5.42235	-0.892408	3.11384e-09
816	NM_018960	GNMT	0.424192	0.325408	1.03916	-0.713753	3.12857e-09
817	NM_006646	WASF3	0.639873	0.85898	1.89607	-1.03709	3.14383e-09
818	TCONS_00027907	linc-RIN2	0.271815	0.0225353	0.469235	-0.4467	3.15267e-09
819	NM_006666	RUVBL2	0.352963	5.48993	6.1092	-0.619269	3.16094e-09
820	TCONS_00009573	linc-CCDC127	0.168385	0	0.276421	-0.276421	3.16677e-09
821	TCONS_00025460	linc-RGS9-1	0.80897	0.722725	2.18066	-1.45794	3.18384e-09
822	NM_020457	THAP11	0.342517	3.59611	4.16179	-0.565686	3.19953e-09
823	NM_001199805	KLRC4-KLRK1	1.62027	0.850098	3.4925	-2.6424	3.20761e-09
824	NM_173468	MOB1B	0.497825	2.63983	3.48558	-0.845753	3.21093e-09
825	ENST00000415176	LA16c-395F10.1	0.296558	0.14168	0.652586	-0.510906	3.21506e-09
826	NM_030643	APOL4	0.966079	1.74733	3.31651	-1.56918	3.22842e-09
827	NM_014676	PUM1	0.207066	4.12234	4.51351	-0.391174	3.23028e-09
828	NM_012243	SLC35A3	0.484098	2.28202	3.0856	-0.803577	3.2333e-09
829	NM_001010853	PM20D2	0.814858	1.20292	2.52615	-1.32323	3.24555e-09
830	NM_006717	SPIN1	0.4737	3.95829	4.81585	-0.857565	3.24702e-09
831	NM_004956	ETV1	1.23251	0.760997	2.80162	-2.04063	3.25027e-09
832	ENST00000442055	RP1-317E23.3	0.268633	0.551277	1.01998	-0.468706	3.25563e-09
833	NM_005432	XRCC3	0.4664	2.60527	3.43255	-0.827278	3.25678e-09
834	NM_003639	IKBKG	0.55117	4.03799	5.04521	-1.00722	3.26441e-09
835	NM_032314	COQ5	0.322665	3.68051	4.26863	-0.588118	3.26557e-09
836	NM_014473	DIMT1	0.335197	4.27637	4.82102	-0.544647	3.26881e-09
837	NM_033542	SYS1	0.387242	3.2323	3.87946	-0.647166	3.27021e-09
838	ENST00000442524	AC019221.4	0.17877	0.107987	0.422366	-0.314378	3.27206e-09
839	NM_014421	DKK2	0.665406	0.323222	1.39879	-1.07557	3.2776e-09
840	NM_024637	GAL3ST4	0.873866	2.56555	3.9779	-1.41235	3.28147e-09
841	NM_020918	GPAM	0.519514	1.04493	1.93342	-0.888487	3.28486e-09
842	ENST00000400768	AC114730.8	0.422216	0.531871	1.26202	-0.730148	3.30063e-09
843	NM_016370	RAB9B	0.623012	0.146303	1.16023	-1.01393	3.30102e-09
844	NR_027123	KTN1-AS1	0.18023	0.1493	0.441027	-0.291727	3.30715e-09
845	NM_002768	CHMP1A	0.458884	4.20411	4.96712	-0.763012	3.31776e-09
846	NM_002971	SATB1	0.786572	1.29689	2.60161	-1.30472	3.32217e-09
847	NM_006877	GMPR	0.910401	1.37151	2.94422	-1.57271	3.32233e-09
848	NM_005796	NUTF2	0.504387	5.58844	6.46664	-0.878202	3.32258e-09
849	NM_015253	WSCD1	0.525845	0.274012	1.1485	-0.874484	3.32525e-09
850	TCONS_00025824	linc-NLGN2	0.446131	0.805502	1.52747	-0.721969	3.32533e-09
851	NM_003072	SMARCA4	0.435859	4.11792	4.84545	-0.727529	3.32583e-09
852	NM_018390	PLCXD1	0.481815	1.55207	2.33797	-0.785902	3.3291e-09
853	NM_001010891	MTX3	0.468173	1.91368	2.72307	-0.809389	3.3405e-09
854	NM_018710	TMEM55A	0.515879	2.60312	3.45843	-0.855307	3.35887e-09
855	NM_003297	NR2C1	0.53103	2.60159	3.48735	-0.885759	3.36655e-09
856	NM_001010862	SPIN3	0.569166	1.31555	2.28718	-0.971632	3.37517e-09
857	TCONS_00004339	linc-FAHD2B-2	0.206703	0.138135	0.478718	-0.340584	3.3811e-09
858	NM_001193621	PINLYP	1.01818	0.362756	2.00794	-1.64518	3.3813e-09
859	ENST00000435287	RP11-69I8.3	0.549227	0.148047	1.04004	-0.891995	3.38891e-09
860	TCONS_00017250	linc-ZNF449-2	0.59722	0.783696	1.79359	-1.00989	3.39541e-09
861	NM_001613	ACTA2	0.833622	5.63878	7.06363	-1.42485	3.40242e-09
862	NM_032355	MON1A	0.321978	2.60625	3.14166	-0.535416	3.40765e-09
863	NM_001348	DAPK3	0.584976	4.33744	5.29063	-0.953187	3.41219e-09
864	NM_018976	SLC38A2	0.711533	4.72015	6.04365	-1.3235	3.41719e-09
865	ENST00000423716	RP11-110G21.1	0.401864	0.467934	1.13077	-0.662836	3.41982e-09
866	TCONS_00026763	linc-PEPD-1	0.465784	0.169359	0.939708	-0.770349	3.45034e-09
867	NM_003202	TCF7	1.22251	0.979863	3.00608	-2.02622	3.46203e-09
868	NM_024021	MS4A4A	0.906316	3.88932	5.43557	-1.54625	3.47036e-09
869	NM_003035	STIL	0.616041	1.32536	2.3781	-1.05274	3.47807e-09
870	NR_034104	LOC79015	0.948319	0.287328	1.85771	-1.57038	3.48036e-09
871	NM_015261	NCAPD3	0.466662	1.93705	2.78424	-0.847197	3.48575e-09
872	NM_005950	MT1G	1.59839	0.218828	2.81121	-2.59238	3.48587e-09
873	NM_017891	C1orf159	0.446174	2.45619	3.20824	-0.752053	3.49504e-09
874	NM_138284	IL17D	1.09099	0.473535	2.26137	-1.78783	3.49675e-09
875	NM_000983	RPL22	0.441544	7.08514	7.84612	-0.760977	3.50522e-09
876	NM_004673	ANGPTL1	1.20915	0.139316	2.09161	-1.9523	3.51142e-09
877	NM_182603	ANKRD42	0.631774	1.23733	2.26823	-1.0309	3.51451e-09
878	NM_004869	VPS4B	0.500422	3.51777	4.4278	-0.910036	3.51593e-09
879	NM_020191	MRPS22	0.338512	4.52478	5.13884	-0.614059	3.52014e-09
880	NM_032732	IL17RC	0.45897	2.73932	3.51856	-0.779236	3.52695e-09
881	NM_030576	LIMD2	0.780733	2.5443	3.80362	-1.25932	3.54704e-09
882	ENST00000440456	RP3-400N23.6	0.199419	0.0435895	0.381119	-0.337529	3.54793e-09
883	ENST00000553638	RP11-404P21.3	0.189275	0	0.309614	-0.309614	3.55737e-09
884	NM_021226	ARHGAP22	1.56478	1.00217	3.5258	-2.52362	3.55906e-09
885	NM_144641	PPM1M	0.635246	3.32442	4.53634	-1.21192	3.56203e-09
886	NR_027620	SCGB1B2P	0.457884	0.164781	0.920191	-0.75541	3.56696e-09
887	NM_002872	RAC2	1.15737	3.53394	5.52784	-1.9939	3.56988e-09
888	NM_014924	ATG14	0.373836	2.7109	3.33538	-0.624477	3.57276e-09
889	NM_152547	BTNL9	1.33566	0.964111	3.12675	-2.16264	3.58193e-09
890	NM_001202509	CKLF-CMTM1	0.371467	1.76785	2.37765	-0.609795	3.59445e-09
891	ENST00000413148	RP11-807G9.2	0.465025	1.50161	2.38963	-0.888021	3.59952e-09
892	NM_021238	FAM60A	0.852865	1.4181	2.81302	-1.39492	3.61645e-09
893	NM_006398	UBD	2.33686	0.672685	4.44138	-3.76869	3.61668e-09
894	NM_002834	PTPN11	0.448109	4.02487	4.8861	-0.861225	3.62193e-09
895	NM_025212	CXXC4	0.0754297	0.0490828	0.171538	-0.122455	3.62484e-09
896	NM_153690	FAM43A	0.880891	2.14234	3.64087	-1.49852	3.62718e-09
897	NM_006263	PSME1	0.559897	6.2993	7.36812	-1.06882	3.6483e-09
898	NM_005481	MED16	0.516723	3.86158	4.70329	-0.84171	3.67122e-09
899	NM_013450	BAZ2B	0.298966	2.0037	2.54068	-0.53698	3.67154e-09
900	NM_002104	GZMK	2.1791	0.970777	4.56578	-3.59501	3.68049e-09
901	TCONS_00007633	linc-CCRN4L-9	0.245696	0.0270668	0.423044	-0.395977	3.68185e-09
902	NM_004431	EPHA2	0.755885	1.35562	2.58026	-1.22464	3.69401e-09
903	TCONS_00013673	linc-SNX8	0.380379	0.146164	0.778233	-0.63207	3.69541e-09
904	NM_007371	BRD3	0.409166	2.63039	3.29035	-0.659961	3.71495e-09
905	NM_145060	SKA1	0.954672	1.47345	3.05664	-1.58318	3.73849e-09
906	TCONS_00001679	linc-SEMA6C	0.221384	0.130287	0.487138	-0.356851	3.74383e-09
907	NM_016128	COPG1	0.34742	5.63772	6.20754	-0.569818	3.74628e-09
908	NM_002222	ITPR1	0.696566	0.994572	2.13932	-1.14475	3.75937e-09
909	NM_016326	CKLF	0.42717	1.88471	2.5841	-0.699397	3.76533e-09
910	NM_032206	NLRC5	0.825253	2.50043	3.82952	-1.32909	3.76739e-09
911	NM_018226	RNPEPL1	0.526046	3.77413	4.72042	-0.946292	3.77545e-09
912	ENST00000422153	RP11-126K1.8	0.607875	1.8881	2.86761	-0.979518	3.79932e-09
913	ENST00000455866	AC092171.2	0.149686	0.0318157	0.284131	-0.252316	3.80012e-09
914	NM_002725	PRELP	1.56409	0.348328	2.86622	-2.51789	3.81867e-09
915	NM_178566	ZDHHC21	0.53692	0.577968	1.57332	-0.995347	3.81918e-09
916	NM_001204173	C8orf44-SGK3	0.467851	1.83102	2.65008	-0.819054	3.82664e-09
917	NM_030934	TRMT1L	0.33661	2.54007	3.09996	-0.559893	3.83418e-09
918	TCONS_00025785	linc-SECTM1-3	0.343567	0.0587514	0.617566	-0.558815	3.83623e-09
919	NM_002940	ABCE1	0.575419	3.87167	4.88279	-1.01113	3.83714e-09
920	NM_144970	CXorf38	0.322888	2.77974	3.30955	-0.529804	3.8538e-09
921	TCONS_00015886	linc-NAIF1	0.38637	0.866078	1.52542	-0.659341	3.85477e-09
922	NM_152772	TCP11L2	0.448753	1.65896	2.387	-0.728045	3.87485e-09
923	NM_006627	POP4	0.367675	3.67919	4.27075	-0.591563	3.87703e-09
924	ENST00000421904	DNAJC27-AS1	0.125084	0	0.20406	-0.20406	3.88414e-09
925	NM_001256686	CSNK2A3	0.485562	2.48053	3.34394	-0.863409	3.8866e-09
926	NM_002529	NTRK1	0.725171	0.223044	1.39016	-1.16711	3.93821e-09
927	NM_002611	PDK2	0.471258	3.30781	4.07982	-0.772013	3.94389e-09
928	ENST00000393507	AC138150.4	0.341056	0.0931728	0.672872	-0.5797	3.94541e-09
929	TCONS_00027944	linc-CEBPB-3	0.480062	0.131016	0.91683	-0.785815	3.95426e-09
930	NR_038361	RSBN1L-AS1	0.469995	1.5209	2.28328	-0.762378	3.96264e-09
931	ENST00000413077	AC012146.7	0.832982	0.955462	2.29447	-1.33901	3.96646e-09
932	NM_182972	IRF2BP2	0.4266	4.66023	5.37157	-0.711338	3.967e-09
933	NM_014949	KIAA0907	0.357234	3.50108	4.07704	-0.575965	3.96949e-09
934	NR_039980	LOC286437	0.400111	1.1432	1.79143	-0.648227	3.97241e-09
935	NM_005688	ABCC5	0.504178	2.39457	3.28805	-0.89348	3.97381e-09
936	NM_015122	FCHO1	0.728834	0.573026	1.75209	-1.17906	3.98175e-09
937	ENST00000552675	RP11-521B24.5	0.664112	2.03927	3.15218	-1.11291	3.98237e-09
938	NM_002808	PSMD2	0.458534	5.49715	6.23429	-0.737143	3.98568e-09
939	TCONS_00001648	linc-NOTCH2-3	0.173487	0.0682388	0.352874	-0.284635	3.9988e-09
940	NM_016044	FAHD2A	0.427728	3.56398	4.29009	-0.726109	4.00211e-09
941	NM_144586	LYPD1	0.957836	1.42349	2.96355	-1.54005	4.00466e-09
942	NM_003713	PPAP2B	0.911907	4.5505	6.01729	-1.4668	4.05476e-09
943	NR_002473	LOC440354	0.31953	2.2811	2.82528	-0.544181	4.06307e-09
944	NM_001012301	ARSI	0.998922	0.431546	2.04204	-1.61049	4.07021e-09
945	NM_005000	NDUFA5	0.341349	3.49584	4.06011	-0.564267	4.07327e-09
946	NM_017567	NAGK	0.506472	4.4576	5.30239	-0.844791	4.08483e-09
947	NM_001875	CPS1	0.772329	0.427182	1.85432	-1.42714	4.09045e-09
948	NM_003107	SOX4	0.93506	2.51658	4.23636	-1.71978	4.11062e-09
949	TCONS_00021065	linc-PRH2-1	0.286575	0.463144	0.936527	-0.473383	4.11239e-09
950	NM_005689	ABCB6	0.506817	2.56632	3.47258	-0.906259	4.11409e-09
951	NM_002185	IL7R	1.63105	0.476043	3.09467	-2.61863	4.11671e-09
952	ENST00000421759	AC073283.7	0.105977	0.0336099	0.215329	-0.181719	4.12059e-09
953	NM_002613	PDPK1	0.35445	2.56116	3.13107	-0.56991	4.13304e-09
954	NR_038429	LOC100506054	0.652086	1.41756	2.53629	-1.11873	4.14823e-09
955	NM_144593	RHEBL1	0.461553	0.809722	1.60806	-0.798338	4.17432e-09
956	NM_015302	HAUS5	0.488289	2.5149	3.30806	-0.793163	4.17531e-09
957	NM_005300	GPR34	0.8134	2.66523	4.07568	-1.41045	4.17592e-09
958	NM_006413	RPP30	0.386284	2.76873	3.41599	-0.647259	4.1907e-09
959	NM_015971	MRPS7	0.239512	4.57383	4.96004	-0.386212	4.196e-09
960	NM_021170	HES4	1.1467	0.810589	2.66683	-1.85624	4.19631e-09
961	NM_019100	DMAP1	0.522757	3.43307	4.33437	-0.901299	4.1985e-09
962	NM_152295	TARS	0.559141	5.11678	6.03472	-0.917941	4.2006e-09
963	NM_000574	CD55	0.822605	4.45426	5.78274	-1.32847	4.20218e-09
964	NM_015068	PEG10	1.94137	0.284836	3.42509	-3.14026	4.21065e-09
965	NM_004054	C3AR1	0.877207	3.41756	4.91926	-1.5017	4.21645e-09
966	NM_001768	CD8A	1.89235	0.527489	3.56746	-3.03997	4.21822e-09
967	NM_003865	HESX1	0.481168	0.561891	1.37568	-0.813788	4.21901e-09
968	NM_018122	DARS2	0.552044	2.28177	3.1952	-0.913425	4.23685e-09
969	NR_003502	ZNRF2P1	0.252299	0.265963	0.680746	-0.414783	4.24348e-09
970	NM_198988	LENG9	0.534606	1.85004	2.76212	-0.912086	4.25293e-09
971	NM_022100	MRPS14	0.451846	3.2351	3.96644	-0.731336	4.25504e-09
972	NM_178517	PIGW	0.541077	1.77538	2.67523	-0.899846	4.25745e-09
973	NM_004435	ENDOG	0.4939	3.26301	4.07765	-0.814638	4.28991e-09
974	NM_000544	TAP2	0.752363	3.44672	4.79751	-1.3508	4.33764e-09
975	NM_004841	RASAL2	0.520516	2.1797	3.09211	-0.912408	4.34254e-09
976	NM_139162	SMCR7	0.493194	1.89047	2.70902	-0.818553	4.34411e-09
977	NM_152406	AFAP1L1	0.878496	2.26709	3.70808	-1.44099	4.35327e-09
978	ENST00000437930	RP11-399O19.5	0.83273	2.06806	3.40278	-1.33472	4.3567e-09
979	NM_198924	TRIM73	0.466306	0.33043	1.09114	-0.760713	4.36251e-09
980	NM_021255	PELI2	0.649468	0.829704	1.97024	-1.14054	4.36526e-09
981	NM_001955	EDN1	0.689669	0.489727	1.63427	-1.14454	4.36734e-09
982	NM_144709	PUS10	0.311905	0.852103	1.40911	-0.557002	4.41154e-09
983	NM_005608	PTPRCAP	1.76882	1.98805	4.94275	-2.95471	4.41471e-09
984	NM_014777	URB2	0.361691	0.921813	1.56048	-0.638665	4.4356e-09
985	NM_016466	ANKRD39	0.444735	2.25311	3.00084	-0.747733	4.43621e-09
986	NM_004863	SPTLC2	0.304116	2.66492	3.15305	-0.488129	4.44464e-09
987	NM_013410	AK4	1.22236	0.64942	2.663	-2.01358	4.44483e-09
988	NM_144987	U2AF1L4	0.68158	2.45447	3.60666	-1.15219	4.45503e-09
989	NM_014450	SIT1	1.36555	0.431972	2.6199	-2.18792	4.45824e-09
990	NM_022904	RASAL3	1.03954	1.26769	2.93725	-1.66956	4.48007e-09
991	NM_018843	SLC25A40	0.472106	2.38088	3.15656	-0.775678	4.49588e-09
992	NR_046217	ZRANB2-AS2	0.164337	0.0299373	0.296815	-0.266878	4.50226e-09
993	NM_024839	RPP21	0.47276	4.35188	5.11511	-0.763228	4.50704e-09
994	TCONS_00023472	linc-IDH3A	0.0903913	0	0.14677	-0.14677	4.52145e-09
995	NM_000878	IL2RB	1.26123	0.970657	3.1109	-2.14024	4.52466e-09
996	NM_015530	GORASP2	0.391796	4.81881	5.51918	-0.700374	4.52588e-09
997	NM_006328	RBM14	0.217403	3.31188	3.65994	-0.348058	4.54088e-09
998	NM_015506	MMACHC	0.455025	1.08079	1.80958	-0.728792	4.54544e-09
999	NM_001039960	SLC4A8	0.286001	0.210273	0.668535	-0.458262	4.56036e-09
1000	NM_000124	ERCC6	0.369898	0.847356	1.44359	-0.596235	4.56498e-09
1001	NM_198527	HDDC3	0.434156	2.97271	3.79608	-0.823369	4.56573e-09
1002	NM_080745	TRIM69	0.578502	0.405602	1.43063	-1.02503	4.57037e-09
1003	NM_033212	CCDC102A	0.783554	0.808659	2.15786	-1.3492	4.57314e-09
1004	NM_024600	TMEM204	0.942186	2.07173	3.6801	-1.60838	4.58078e-09
1005	NM_001244038	ZNF726	0.403361	0.393342	1.08056	-0.687219	4.58499e-09
1006	NM_138484	SGOL1	0.797108	0.674706	2.08608	-1.41138	4.59547e-09
1007	NM_001001732	CC2D2B	0.215253	0.125829	0.474988	-0.349158	4.60377e-09
1008	NM_024923	NUP210	0.905783	0.474864	1.94474	-1.46988	4.60685e-09
1009	TCONS_00013170	linc-FIGNL1	0.375172	0.166144	0.773643	-0.607498	4.60988e-09
1010	NM_017654	SAMD9	0.786192	3.13276	4.51892	-1.38616	4.62721e-09
1011	NM_005681	TAF1A	0.427431	1.32068	2.01485	-0.694169	4.65288e-09
1012	NM_005275	GNL1	0.473084	2.98685	3.74684	-0.759988	4.66328e-09
1013	NM_002458	MUC5B	0.0190905	0.00500242	0.0361348	-0.0311324	4.67036e-09
1014	NM_006758	U2AF1	0.451265	5.40093	6.16276	-0.761829	4.69015e-09
1015	TCONS_00024229	linc-KIAA0182-2	0.0884368	0.0132749	0.159847	-0.146572	4.69958e-09
1016	NM_052940	LRRC42	0.618635	3.20703	4.20804	-1.00101	4.69989e-09
1017	NM_006143	GPR19	0.29704	0.259609	0.739524	-0.479916	4.70066e-09
1018	NM_145249	IFI27L1	0.667629	2.37641	3.46877	-1.09236	4.70428e-09
1019	NM_017593	BMP2K	0.525043	2.67311	3.66376	-0.990657	4.71275e-09
1020	NR_033984	LOC400548	0.0877214	0.0131579	0.158508	-0.14535	4.71416e-09
1021	NM_000138	FBN1	1.14375	4.97651	6.98696	-2.01045	4.71708e-09
1022	NM_021147	CCNO	0.76764	0.213006	1.44089	-1.22788	4.7292e-09
1023	NM_018262	IFT122	0.511173	1.95562	2.77597	-0.820353	4.73e-09
1024	NM_021131	PPP2R4	0.294463	4.83959	5.37259	-0.533005	4.73931e-09
1025	NM_001864	COX7A1	1.12057	2.09116	4.20801	-2.11686	4.73958e-09
1026	NM_000919	PAM	0.960114	3.91473	5.55483	-1.64009	4.7557e-09
1027	NM_005281	GPR3	0.54972	1.09805	2.05377	-0.955718	4.75953e-09
1028	NM_138371	PCED1B	1.05049	1.17003	2.84974	-1.6797	4.75978e-09
1029	NM_014753	BMS1	0.379449	2.82898	3.46813	-0.639153	4.76959e-09
1030	NM_015480	PVRL3	0.967127	0.701819	2.31298	-1.61116	4.76971e-09
1031	NM_001242	CD27	1.83222	0.637795	3.56683	-2.92904	4.77083e-09
1032	TCONS_00019303	linc-CLP1	0.125328	0	0.203157	-0.203157	4.77097e-09
1033	NM_001252657	PP2D1	0.0542025	0.011195	0.100731	-0.0895355	4.77455e-09
1034	NM_003132	SRM	0.695642	5.81901	6.95141	-1.1324	4.77709e-09
1035	NM_025218	ULBP1	1.18607	0.412105	2.34054	-1.92843	4.78409e-09
1036	NM_001838	CCR7	1.19894	0.350379	2.27751	-1.92713	4.79478e-09
1037	NM_020798	USP35	0.583587	1.71698	2.65589	-0.938909	4.81174e-09
1038	NM_000688	ALAS1	0.376863	3.83348	4.5509	-0.717419	4.81736e-09
1039	NM_002893	RBBP7	0.419986	5.69345	6.39535	-0.701905	4.85969e-09
1040	NM_002131	HMGA1	1.85771	3.51164	6.48418	-2.97254	4.86848e-09
1041	ENST00000432294	RP4-714D9.2	0.436582	0.292394	0.990795	-0.698401	4.86876e-09
1042	NR_027447	LOC100289341	0.508318	0.696561	1.51071	-0.814152	4.87449e-09
1043	TCONS_00015353	linc-EFR3A-7	0.437274	0.988537	1.69989	-0.711358	4.88332e-09
1044	NM_152341	PAQR4	0.651734	2.80299	3.94807	-1.14508	4.88381e-09
1045	NM_001001660	LYRM5	0.494402	3.12564	3.93583	-0.810192	4.89957e-09
1046	NM_173491	LSM11	0.410278	0.629816	1.30476	-0.674948	4.93812e-09
1047	TCONS_00011649	linc-FAM136B	0.409157	0.615344	1.2866	-0.671259	4.94061e-09
1048	NM_032283	ZDHHC18	0.489752	3.5019	4.29227	-0.790366	4.9414e-09
1049	NM_019893	ASAH2	0.315491	0.264298	0.768761	-0.504463	4.94558e-09
1050	NM_015939	TRMT6	0.51188	2.56794	3.40548	-0.837541	4.95775e-09
1051	NM_015455	CNOT6	0.356417	2.50706	3.08457	-0.577508	4.97998e-09
1052	NM_018338	WDR52	0.323193	0.247923	0.766948	-0.519025	4.98042e-09
1053	NM_145048	PACRGL	0.397001	1.90934	2.5476	-0.638257	4.99114e-09
1054	NM_004153	ORC1	0.750992	1.09997	2.38985	-1.28988	4.9962e-09
1055	NM_006576	AVIL	0.917913	1.40657	2.98292	-1.57634	5.00587e-09
1056	NM_022783	DEPTOR	1.03288	1.66803	3.42689	-1.75886	5.01228e-09
1057	TCONS_00008193	linc-SEC24B-2	0.234349	0.140857	0.532767	-0.39191	5.01586e-09
1058	NM_001907	CTRL	0.554109	0.49718	1.39306	-0.895878	5.01786e-09
1059	NM_194325	ZNF30	0.510742	0.682647	1.53517	-0.852524	5.03568e-09
1060	ENST00000415964	RP11-73O6.3	0.189457	0.133721	0.436106	-0.302384	5.03587e-09
1061	NM_001080410	FBXO41	0.525777	0.337404	1.2113	-0.873891	5.05718e-09
1062	ENST00000529883	RP11-152H18.3	0.814199	2.81829	4.19908	-1.3808	5.07077e-09
1063	NM_020345	NKIRAS1	0.53553	2.29121	3.22885	-0.937636	5.07104e-09
1064	NM_002439	MSH3	0.258438	2.31028	2.73787	-0.427585	5.07572e-09
1065	NM_012248	SEPHS2	0.425937	4.16165	4.88589	-0.724235	5.08016e-09
1066	ENST00000462717	RP11-245J9.4	0.317785	0.160668	0.674992	-0.514323	5.12052e-09
1067	NM_005901	SMAD2	0.474921	2.42755	3.18582	-0.758269	5.12229e-09
1068	NM_017868	TTC12	0.563098	0.985512	2.04348	-1.05797	5.13314e-09
1069	NM_022078	GPATCH3	0.320788	2.60147	3.18616	-0.584694	5.13327e-09
1070	NM_002401	MAP3K3	0.329368	4.14619	4.74213	-0.595948	5.17952e-09
1071	NR_033934	MRPL45P2	0.306937	0.796053	1.33988	-0.543824	5.18779e-09
1072	ENST00000551849	RP11-256L6.3	0.195426	0.149223	0.460846	-0.311623	5.20559e-09
1073	ENST00000414435	RP3-404F18.5	0.305083	0.0390345	0.531786	-0.492751	5.20998e-09
1074	NM_012238	SIRT1	0.363933	2.4802	3.06617	-0.585972	5.21196e-09
1075	NM_014976	PDCD11	0.409296	2.66684	3.35831	-0.691468	5.25963e-09
1076	NM_152673	MUC20	0.707009	0.366705	1.5131	-1.1464	5.26084e-09
1077	NM_001010895	ERCC6L2	0.373187	0.664022	1.26236	-0.598341	5.29451e-09
1078	NM_020143	PNO1	0.41288	2.93426	3.6712	-0.736937	5.31001e-09
1079	NM_012268	PLD3	0.611368	6.1254	7.19784	-1.07244	5.31235e-09
1080	NR_002453	LOC595101	0.350057	2.22386	2.81798	-0.594119	5.31672e-09
1081	NM_005546	ITK	1.10588	0.252045	2.01853	-1.76649	5.31856e-09
1082	ENST00000528407	RP11-350N15.4	0.875067	1.15485	2.5602	-1.40536	5.31987e-09
1083	NM_007042	RPP14	0.405356	2.23052	2.93525	-0.704729	5.32201e-09
1084	NM_018052	VAC14	0.456918	3.50393	4.24802	-0.744095	5.32445e-09
1085	NM_001033002	RPAIN	0.432156	2.95348	3.72282	-0.769337	5.33099e-09
1086	ENST00000412712	AC011747.7	0.140116	0.0458447	0.270468	-0.224624	5.35425e-09
1087	NM_000922	PDE3B	0.642176	0.395112	1.44424	-1.04912	5.38706e-09
1088	NM_139242	MTFMT	0.348158	2.21851	2.78394	-0.565434	5.41481e-09
1089	NR_026998	LOC91450	0.257229	0.148137	0.57313	-0.424993	5.41719e-09
1090	NM_005562	LAMC2	0.918541	0.736009	2.20301	-1.46701	5.44318e-09
1091	TCONS_00016944	linc-SPRY3-1	0.244098	0.0590774	0.451756	-0.392679	5.44587e-09
1092	NM_145295	ZNF627	0.385838	2.0365	2.67486	-0.638358	5.45661e-09
1093	ENST00000447347	RP11-218L14.4	0.243765	0.0589739	0.451072	-0.392098	5.46142e-09
1094	ENST00000454228	ARMCX3-AS1	0.332233	0.417403	0.995958	-0.578555	5.49659e-09
1095	NM_033386	MICALL1	0.554728	3.16526	4.06828	-0.903014	5.51994e-09
1096	NM_003615	SLC4A7	0.542973	2.40454	3.36783	-0.963286	5.52105e-09
1097	NM_017769	G2E3	0.524504	1.91364	2.88895	-0.975306	5.52302e-09
1098	NM_006770	MARCO	1.86051	1.06277	4.02565	-2.96288	5.53612e-09
1099	NM_033388	ATG16L2	0.716827	2.73837	3.88382	-1.14545	5.54171e-09
1100	NM_024784	ZBTB3	0.301181	1.18243	1.6633	-0.480873	5.57966e-09
1101	ENST00000517384	RP11-582J16.3	0.444263	0.423911	1.13328	-0.709372	5.58106e-09
1102	TCONS_00002684	linc-RPS7-1	0.671992	1.5432	2.69827	-1.15508	5.59485e-09
1103	NM_001145268	FAM185A	0.27957	1.65364	2.09963	-0.445996	5.59705e-09
1104	NM_021823	PPCDC	0.407031	1.7663	2.50551	-0.739205	5.59831e-09
1105	NM_138773	SLC25A46	0.330709	4.01841	4.54467	-0.526267	5.60097e-09
1106	NM_182565	UBALD2	0.635409	4.65802	5.70357	-1.04555	5.60249e-09
1107	NR_002822	MGC72080	0.812207	2.27231	3.60788	-1.33557	5.64498e-09
1108	ENST00000520562	RP11-10N23.2	0.217136	0.284373	0.647204	-0.362832	5.64661e-09
1109	NM_207318	FAM199X	0.367387	2.097	2.80232	-0.705321	5.67181e-09
1110	NM_025058	TRIM46	0.415475	0.299676	0.961236	-0.66156	5.67444e-09
1111	NM_018238	AGK	0.296043	3.39117	3.90492	-0.513742	5.67996e-09
1112	NM_006813	PNRC1	0.575719	4.78517	5.70494	-0.919768	5.69302e-09
1113	NM_031918	KLF16	0.597724	2.52246	3.48984	-0.967386	5.72781e-09
1114	NM_057175	NAA15	0.486463	3.15657	3.95357	-0.797006	5.76683e-09
1115	NM_017824	2017-03-05	0.338695	2.84765	3.40331	-0.555658	5.77284e-09
1116	NM_014498	GOLIM4	0.649147	4.08566	5.21292	-1.12725	5.81199e-09
1117	NM_020211	RGMA	1.28716	0.670507	2.74164	-2.07114	5.81303e-09
1118	NM_023083	CAPN10	0.481913	2.00768	2.88391	-0.876233	5.81653e-09
1119	NM_001012754	NHLRC3	0.479555	2.76738	3.57924	-0.811861	5.82404e-09
1120	NM_138381	OXNAD1	0.423522	1.62945	2.33796	-0.708502	5.83005e-09
1121	NM_018284	GBP3	0.923369	3.60707	5.14811	-1.54104	5.83061e-09
1122	NM_020235	BBX	0.44243	2.53339	3.27165	-0.738259	5.8338e-09
1123	NR_038458	TOB1-AS1	0.31694	0.316535	0.821742	-0.505207	5.83642e-09
1124	ENST00000434182	AL450992.2	0.92652	0.143801	1.62669	-1.48289	5.88396e-09
1125	NM_019885	CYP26B1	1.15445	0.686787	2.64703	-1.96025	5.92663e-09
1126	NM_005049	PWP2	0.482132	3.14878	4.00521	-0.856429	5.9279e-09
1127	NM_001987	ETV6	0.444668	2.61143	3.338	-0.726576	5.93217e-09
1128	NM_014326	DAPK2	0.752845	0.92032	2.13591	-1.21559	5.93384e-09
1129	NM_031935	HMCN1	1.03392	0.375631	2.02107	-1.64544	6.00218e-09
1130	NR_027322	LOC283070	0.659316	2.33257	3.38254	-1.04997	6.00826e-09
1131	NM_017779	DEPDC1	1.31726	1.49069	3.90597	-2.41528	6.02011e-09
1132	NM_006344	CLEC10A	1.33674	0.968429	3.09047	-2.12204	6.02702e-09
1133	NM_014452	TNFRSF21	0.667453	2.66917	3.74914	-1.07996	6.03302e-09
1134	NM_025138	PROSER1	0.426737	2.6392	3.40052	-0.76132	6.0933e-09
1135	NM_005763	AASS	0.56968	2.28138	3.18586	-0.90448	6.09977e-09
1136	NM_003950	F2RL3	0.677593	0.230967	1.32558	-1.09461	6.11834e-09
1137	TCONS_00014530	linc-TMEM65	0.11849	0.0939289	0.292959	-0.19903	6.12124e-09
1138	TCONS_00002934	linc-TET3	0.174395	0	0.280456	-0.280456	6.13678e-09
1139	TCONS_00012047	linc-MYLK4	0.104664	0	0.168309	-0.168309	6.14677e-09
1140	NR_024580	KIAA1984-AS1	0.210876	0.245415	0.601804	-0.356389	6.1535e-09
1141	NM_030568	KHDC1	0.505037	0.158014	1.01275	-0.854733	6.17447e-09
1142	NM_001024	RPS21	0.516415	7.00233	7.88246	-0.88013	6.18082e-09
1143	NM_017641	KIF21A	0.871606	0.295388	1.70515	-1.40976	6.18785e-09
1144	NM_017776	KRBOX4	0.374676	2.95831	3.59816	-0.639847	6.18854e-09
1145	NM_003978	PSTPIP1	1.07774	1.60832	3.46891	-1.86059	6.20323e-09
1146	TCONS_00011938	linc-GJA1-2	0.22526	0	0.3621	-0.3621	6.2204e-09
1147	TCONS_00012865	linc-LFNG	0.4066	0.7774	1.45645	-0.679046	6.22047e-09
1148	NM_001449	FHL1	1.5507	3.13785	5.73863	-2.60078	6.24305e-09
1149	NM_145236	B3GNT7	0.749281	0.859178	2.15063	-1.29145	6.26744e-09
1150	NM_002003	FCN1	1.50338	0.753424	3.17895	-2.42552	6.31273e-09
1151	NM_024528	NKAP	0.427994	3.35977	4.06616	-0.706397	6.31335e-09
1152	NM_020919	ALS2	0.277717	2.09867	2.5396	-0.440935	6.32701e-09
1153	NM_144577	CCDC114	0.172562	0.0769878	0.352672	-0.275684	6.33306e-09
1154	NM_007001	SLC35D2	0.371982	3.63638	4.23638	-0.600001	6.36192e-09
1155	NM_015204	THSD7A	0.487822	0.34079	1.11484	-0.774047	6.36339e-09
1156	NM_020853	KIAA1467	0.360871	1.39369	1.97123	-0.577541	6.36749e-09
1157	ENST00000455607	RP11-350J20.5	0.570543	0.267076	1.17224	-0.905164	6.37644e-09
1158	NM_001080506	TMEM150C	0.584085	0.39777	1.38328	-0.985507	6.38599e-09
1159	NM_017837	PIGV	0.385527	1.8063	2.43312	-0.62682	6.39657e-09
1160	NM_002047	GARS	0.497455	5.45682	6.34955	-0.892733	6.41065e-09
1161	NM_001004737	OR5K2	0.104504	0.0289719	0.199212	-0.17024	6.41848e-09
1162	NM_032128	SLC10A7	0.272961	0.568878	1.0152	-0.446323	6.42368e-09
1163	ENST00000438554	RP11-342M3.5	0.730801	2.00559	3.20213	-1.19655	6.43718e-09
1164	NM_176894	P2RY13	1.1194	0.912466	2.70483	-1.79237	6.44647e-09
1165	NM_005660	SLC35A2	0.536351	2.72318	3.65195	-0.928763	6.45241e-09
1166	NM_003364	UPP1	0.765877	2.81959	4.07769	-1.2581	6.52523e-09
1167	NM_153329	ALDH16A1	0.657606	2.99423	4.16161	-1.16739	6.54132e-09
1168	NM_032902	PPP1R16A	0.575299	2.81494	3.78025	-0.965313	6.55722e-09
1169	TCONS_00013423	linc-CDK13-1	0.666185	0.959958	2.01532	-1.05536	6.57125e-09
1170	NM_014341	MTCH1	0.353751	5.81513	6.43679	-0.621665	6.58671e-09
1171	NM_015136	STAB1	0.719111	4.79515	5.9393	-1.14415	6.59368e-09
1172	NM_006013	RPL10	0.479714	7.56385	8.35313	-0.789285	6.609e-09
1173	TCONS_00029173	linc-CSTB-2	0.261656	0	0.419776	-0.419776	6.61684e-09
1174	NM_004542	NDUFA3	0.556717	5.17132	6.10028	-0.928959	6.61717e-09
1175	ENST00000432395	RP5-943J3.1	0.387409	0.255855	0.888579	-0.632724	6.6176e-09
1176	TCONS_00000245	linc-LRRC8D-1	0.387409	0.255855	0.888579	-0.632724	6.6176e-09
1177	NM_002414	CD99	0.586475	7.84987	8.85817	-1.0083	6.62161e-09
1178	TCONS_00019588	linc-UEVLD	0.179015	0.216453	0.516656	-0.300203	6.62924e-09
1179	NM_017771	PXK	0.521843	3.56482	4.48067	-0.915845	6.64666e-09
1180	NM_004286	GTPBP1	0.360725	3.40225	3.97891	-0.576663	6.65942e-09
1181	NM_006995	BTN2A2	0.703705	1.98729	3.12589	-1.13861	6.66535e-09
1182	NM_144624	UHMK1	0.442455	2.96795	3.67809	-0.710146	6.66823e-09
1183	NM_173810	TTC9C	0.368927	3.72885	4.32475	-0.595897	6.68465e-09
1184	NM_024039	MIS12	0.440268	2.69912	3.45758	-0.758452	6.71257e-09
1185	NM_003420	ZNF35	0.379707	1.40141	2.00226	-0.600843	6.71539e-09
1186	NR_038910	PCOLCE-AS1	0.579372	1.88808	2.90057	-1.01249	6.72549e-09
1187	NM_032832	LRP11	0.627516	3.87645	4.95634	-1.07989	6.73806e-09
1188	NM_052942	GBP5	1.90529	1.41327	5.03041	-3.61715	6.74368e-09
1189	NM_002341	LTB	1.61069	1.27152	3.98567	-2.71415	6.75615e-09
1190	NM_003215	TEC	0.536144	0.696464	1.56415	-0.867688	6.78612e-09
1191	NM_001029869	PLAC8L1	0.420882	0.130515	0.814834	-0.684319	6.8087e-09
1192	NM_032023	RASSF4	1.02345	3.90923	5.58197	-1.67274	6.80908e-09
1193	NM_017622	C17orf59	0.362806	2.65215	3.2346	-0.582457	6.84035e-09
1194	NM_001195131	TSTD3	0.30917	0.605883	1.13337	-0.527487	6.85548e-09
1195	NM_013329	PAXBP1	0.391901	2.73355	3.36743	-0.63388	6.87044e-09
1196	NM_017541	CRYGS	0.547096	0.879525	1.77745	-0.897928	6.88059e-09
1197	ENST00000524818	RP11-522I20.3	0.334252	0.450637	1.06824	-0.617608	6.95141e-09
1198	NM_015017	USP33	0.414984	3.7496	4.41238	-0.662779	6.95408e-09
1199	NM_025263	PRR3	0.424927	2.33795	3.07397	-0.736017	6.96621e-09
1200	NM_001126334	FOXD4L5	0.0835007	0.0253404	0.158307	-0.132967	6.97912e-09
1201	NM_001164478	C5orf63	0.411292	0.114218	0.76518	-0.650962	6.99562e-09
1202	NM_004927	MRPL49	0.348471	4.31541	4.89564	-0.580229	7.01457e-09
1203	NM_032045	KREMEN1	0.664685	0.669157	1.81171	-1.14255	7.02421e-09
1204	NM_015681	B9D1	0.633266	1.67437	2.68137	-1.007	7.05911e-09
1205	NM_003175	XCL2	1.23323	0.2307	2.19032	-1.95962	7.07326e-09
1206	NM_004573	PLCB2	0.887947	2.38095	3.91753	-1.53658	7.09366e-09
1207	NM_024898	DENND1C	1.0705	1.30479	3.15089	-1.8461	7.11594e-09
1208	NM_018430	TSNAXIP1	0.343447	0.235494	0.783063	-0.547568	7.11913e-09
1209	NM_000581	GPX1	0.663821	7.07985	8.15561	-1.07576	7.14435e-09
1210	NM_000982	RPL21	0.411676	8.81691	9.46999	-0.65308	7.17696e-09
1211	ENST00000527288	RP11-265D17.2	1.35924	1.36458	3.58821	-2.22363	7.17763e-09
1212	NM_018386	PCID2	0.597865	2.97505	3.92475	-0.949696	7.18205e-09
1213	NM_152320	ZNF641	0.43699	1.74697	2.52502	-0.778045	7.2232e-09
1214	NM_001442	FABP4	2.0522	0.82108	4.65715	-3.83607	7.22427e-09
1215	NM_000984	RPL23A	0.450127	7.86097	8.62215	-0.761174	7.22772e-09
1216	NM_032319	PRADC1	0.443612	3.4226	4.12503	-0.702431	7.23274e-09
1217	NM_153340	ATXN7L2	0.532911	1.48292	2.35172	-0.868795	7.23964e-09
1218	NM_030973	MED25	0.326876	3.61839	4.13443	-0.516042	7.24495e-09
1219	NM_014230	SRP68	0.329628	4.64505	5.19896	-0.553902	7.26011e-09
1220	NM_003683	RRP1	0.442356	3.88101	4.60188	-0.720876	7.28294e-09
1221	NM_014407	KCNMB3	0.521389	0.347202	1.22089	-0.873687	7.29275e-09
1222	TCONS_00020239	linc-MLXIP-1	0.282945	0.0417864	0.488903	-0.447116	7.29324e-09
1223	NM_000319	PEX5	0.420721	2.69655	3.36232	-0.665769	7.3148e-09
1224	NM_006585	CCT8	0.441629	5.8173	6.55511	-0.737808	7.3267e-09
1225	NM_017780	CHD7	0.420325	0.636555	1.40408	-0.767525	7.33367e-09
1226	NM_002758	MAP2K6	0.544166	0.477504	1.36043	-0.882927	7.34e-09
1227	NM_001014985	GLTPD2	0.150665	0.111307	0.350204	-0.238897	7.35887e-09
1228	NM_006748	SLA	0.901307	2.29379	3.90299	-1.6092	7.37105e-09
1229	NM_001993	F3	1.51324	1.40803	3.83481	-2.42679	7.37286e-09
1230	NM_001640	APEH	0.353681	3.82707	4.417	-0.589936	7.38501e-09
1231	NM_006305	ANP32A	0.335036	4.97909	5.51546	-0.536365	7.40433e-09
1232	NM_014303	PES1	0.623757	4.94544	5.93187	-0.986433	7.41086e-09
1233	NM_144566	ZNF700	0.423833	2.6595	3.33792	-0.678427	7.41586e-09
1234	NM_001164463	RGPD8	0.562415	3.2735	4.19084	-0.91734	7.4253e-09
1235	NM_032146	ARL6	0.39261	0.879465	1.50397	-0.624502	7.43548e-09
1236	NM_138428	SMIM12	0.304852	2.5134	3.00907	-0.495664	7.4513e-09
1237	NM_015653	RIBC2	0.80628	0.158415	1.43776	-1.27934	7.46639e-09
1238	NM_138440	VASN	0.912254	5.24773	6.73026	-1.48253	7.47538e-09
1239	NM_080593	HIST1H2BK	1.24168	4.30573	6.29359	-1.98786	7.47837e-09
1240	NM_014265	ADAM28	1.00411	0.557513	2.16953	-1.61202	7.48945e-09
1241	NM_001039548	KLHL35	0.772479	0.213581	1.43219	-1.21861	7.49627e-09
1242	NM_002797	PSMB5	0.336711	5.31389	5.90664	-0.592744	7.51206e-09
1243	NM_000330	RS1	0.0320115	0.00683117	0.0591387	-0.0523075	7.52871e-09
1244	TCONS_00000481	linc-HSPG2	0.206906	0.0228479	0.350326	-0.327479	7.53629e-09
1245	NM_006226	PLCL1	0.508819	0.400482	1.22134	-0.820858	7.54926e-09
1246	NM_017858	TIPIN	0.65422	2.00285	3.14295	-1.1401	7.551e-09
1247	NM_006805	HNRNPA0	0.28535	4.78166	5.23269	-0.451032	7.55303e-09
1248	ENST00000425802	RP11-91A18.4	0.296139	0.664216	1.14875	-0.484534	7.55997e-09
1249	NM_020200	PRTFDC1	0.81751	1.35122	2.78023	-1.429	7.58276e-09
1250	NM_018683	RNF114	0.440757	4.61107	5.39607	-0.785003	7.59749e-09
1251	ENST00000554537	RP11-638I2.4	0.200417	0	0.320103	-0.320103	7.59759e-09
1252	TCONS_00014132	linc-VWC2-3	0.168728	0	0.269476	-0.269476	7.60886e-09
1253	NM_019117	KLHL4	1.17766	0.14873	2.00652	-1.85779	7.64629e-09
1254	NR_027238	LOC654342	1.00565	2.97436	4.83236	-1.858	7.65117e-09
1255	NM_001010855	PIK3R6	0.54706	1.25622	2.16022	-0.904005	7.70863e-09
1256	NM_030877	CTNNBL1	0.425329	4.47656	5.16541	-0.688849	7.72074e-09
1257	TCONS_00023546	linc-SYNM-2	0.0534423	0	0.0853082	-0.0853082	7.73316e-09
1258	NM_153218	LACC1	0.654862	1.88038	2.93306	-1.05269	7.73379e-09
1259	NM_080722	ADAMTS14	1.15907	0.581413	2.4535	-1.87208	7.73742e-09
1260	NM_203298	CHCHD1	0.442717	3.44625	4.2138	-0.767544	7.76336e-09
1261	NM_000857	GUCY1B3	1.01272	2.00076	3.89016	-1.8894	7.77774e-09
1262	NM_006378	SEMA4D	1.13212	0.925344	2.87744	-1.9521	7.78722e-09
1263	ENST00000450713	RP11-656D10.3	0.265447	0.0824305	0.52334	-0.440909	7.81512e-09
1264	NM_001911	CTSG	1.60785	0.0648963	2.61906	-2.55416	7.81972e-09
1265	TCONS_00006528	linc-LRIG1-1	0.289765	0.140967	0.598168	-0.457201	7.82518e-09
1266	NM_006821	ACOT2	0.371422	3.06914	3.75856	-0.689423	7.8329e-09
1267	NM_145640	APOL3	0.785344	4.76822	6.13068	-1.36247	7.83339e-09
1268	ENST00000537616	RP11-705C15.3	0.41869	0.795052	1.45507	-0.660021	7.83844e-09
1269	NM_080742	B3GAT2	0.33652	0.304337	0.840356	-0.536019	7.8385e-09
1270	NM_006091	CORO2B	1.36563	1.40493	3.98806	-2.58312	7.85072e-09
1271	ENST00000427154	RP1-184J9.2	0.212813	0.146104	0.503516	-0.357412	7.85366e-09
1272	NM_003768	PEA15	0.329689	6.95077	7.47417	-0.523398	7.86264e-09
1273	NM_014568	GALNT5	1.03234	0.177515	1.80493	-1.62742	7.86632e-09
1274	NM_003079	SMARCE1	0.30646	5.49631	5.97982	-0.483512	7.86861e-09
1275	NM_017856	GEMIN8	0.506187	1.88854	2.765	-0.876462	7.89232e-09
1276	NM_004294	MTRF1	0.537505	1.58139	2.52605	-0.944663	7.90311e-09
1277	NM_016026	RDH11	0.37965	4.33403	5.01386	-0.679828	7.91951e-09
1278	NM_016355	DDX47	0.387565	4.27207	4.88438	-0.612314	7.93529e-09
1279	ENST00000519323	RP11-6I2.3	0.387625	0.241752	0.852291	-0.610539	7.95511e-09
1280	NM_024819	DCAKD	0.341986	3.19567	3.81098	-0.61531	7.95892e-09
1281	TCONS_00016338	linc-CBWD3-2	0.225752	0.0606489	0.425745	-0.365096	7.96039e-09
1282	NM_198544	APITD1-CORT	0.456406	1.00388	1.82024	-0.816363	7.96125e-09
1283	NM_005439	MLF2	0.477431	6.24779	7.04977	-0.801983	8.02763e-09
1284	NM_000573	CR1	1.02177	1.04605	2.71256	-1.66652	8.02976e-09
1285	NM_014848	SV2B	0.335576	0.12234	0.651839	-0.529498	8.04013e-09
1286	NM_016025	METTL9	0.337767	4.42298	4.96658	-0.543599	8.04057e-09
1287	NM_003947	KALRN	0.331149	0.229156	0.758595	-0.52944	8.07726e-09
1288	NR_046241	RPS16P5	0.0490267	0.0370833	0.117247	-0.0801637	8.09396e-09
1289	NM_005131	THOC1	0.42548	3.59653	4.34403	-0.747502	8.10208e-09
1290	NM_000615	NCAM1	1.38849	0.523068	2.71274	-2.18968	8.11619e-09
1291	NM_021999	ITM2B	0.463041	7.26008	8.09178	-0.831695	8.12823e-09
1292	NM_005456	MAPK8IP1	0.716673	2.12942	3.36699	-1.23757	8.14798e-09
1293	NM_024700	SNIP1	0.288985	1.94162	2.40802	-0.466405	8.16132e-09
1294	NR_033839	FLJ39051	0.667809	1.0248	2.07871	-1.05391	8.16472e-09
1295	TCONS_00024725	linc-ZFHX3-1	0.188865	0	0.30091	-0.30091	8.19771e-09
1296	ENST00000526456	RP11-732A19.5	1.15376	2.05314	3.87494	-1.8218	8.20345e-09
1297	NM_001363	DKC1	0.569998	4.36033	5.36842	-1.00808	8.22257e-09
1298	NM_153369	KIAA1919	0.420937	0.936155	1.60488	-0.668725	8.23836e-09
1299	TCONS_00003079	linc-CASP10-2	0.700776	1.66439	2.98515	-1.32076	8.25055e-09
1300	NM_003064	SLPI	2.10028	0.364217	3.67547	-3.31125	8.27703e-09
1301	NM_152522	ARL6IP6	0.320529	2.65754	3.16447	-0.506933	8.29693e-09
1302	NM_004337	OSGIN2	0.493047	2.39335	3.27723	-0.883876	8.30139e-09
1303	NR_026891	FLJ10038	0.464258	1.84687	2.58881	-0.74194	8.30714e-09
1304	NM_138352	SAMD1	0.397333	3.66605	4.31989	-0.653846	8.35422e-09
1305	NM_201548	CERKL	0.952304	1.85238	3.43067	-1.57829	8.35631e-09
1306	NM_005137	DGCR2	0.373103	4.12733	4.75202	-0.624694	8.36376e-09
1307	NM_080626	BRI3BP	0.44973	1.15916	1.87733	-0.718165	8.36524e-09
1308	NM_000613	HPX	0.518096	0.252697	1.0673	-0.814602	8.38002e-09
1309	NM_152348	WDR81	0.401373	3.36299	4.00833	-0.645343	8.39246e-09
1310	NM_153244	C10orf111	0.0679065	0.0467837	0.155637	-0.108853	8.4006e-09
1311	NM_016612	SLC25A37	0.837095	2.22624	3.59276	-1.36652	8.48128e-09
1312	NM_000376	VDR	0.813914	1.50425	2.881	-1.37675	8.48253e-09
1313	NM_006419	CXCL13	2.15685	0.290522	3.68237	-3.39185	8.49044e-09
1314	NM_032368	LZIC	0.530916	2.90517	3.80262	-0.897453	8.49049e-09
1315	NR_033874	FLJ20021	0.442243	1.95273	2.66191	-0.709185	8.50905e-09
1316	NM_012241	SIRT5	0.289306	1.50754	2.0041	-0.496555	8.54504e-09
1317	NR_037859	PIR-FIGF	1.60884	1.0021	3.71175	-2.70966	8.54873e-09
1318	NM_024665	TBL1XR1	0.355211	3.9219	4.58816	-0.666262	8.55034e-09
1319	NR_015415	DICER1-AS1	0.492918	0.441891	1.25838	-0.816488	8.56086e-09
1320	NM_030630	HID1	0.768129	0.365663	1.60978	-1.24412	8.56386e-09
1321	NM_198282	TMEM173	0.831369	3.70517	5.18714	-1.48196	8.60505e-09
1322	NM_014456	PDCD4	0.46103	3.97108	4.80658	-0.835501	8.66075e-09
1323	NM_017530	ZNF821	0.475907	1.62045	2.44158	-0.821124	8.66138e-09
1324	NM_004103	PTK2B	0.84035	1.84236	3.37775	-1.53539	8.66493e-09
1325	NM_153208	IQCK	0.602056	2.72284	3.67549	-0.952651	8.71068e-09
1326	NM_001414	EIF2B1	0.260188	4.80006	5.20894	-0.408884	8.73708e-09
1327	NM_144977	DENND1B	0.207329	0.180192	0.506312	-0.32612	8.76307e-09
1328	NM_014793	LCMT2	0.489142	2.09778	2.8958	-0.798021	8.77188e-09
1329	NM_152523	CCNYL1	0.372876	2.80488	3.53825	-0.733364	8.78405e-09
1330	NM_005438	FOSL1	1.98096	2.35657	5.93617	-3.5796	8.79728e-09
1331	NM_030783	PTDSS2	0.497814	3.13536	3.9766	-0.841239	8.81938e-09
1332	ENST00000455257	RP11-525G13.2	0.2631	0.0905157	0.50343	-0.412914	8.84141e-09
1333	NM_018360	TXLNG	0.432348	2.56396	3.317	-0.753045	8.86106e-09
1334	NM_016016	SLC25A39	0.38763	5.61648	6.31091	-0.694433	8.86134e-09
1335	NM_033117	RBM18	0.338632	2.9605	3.53991	-0.579407	8.86136e-09
1336	TCONS_00000324	linc-FCGR2A	0.49775	0.991723	1.79659	-0.804872	8.88088e-09
1337	NM_032140	ENKD1	0.496826	2.92638	3.75314	-0.826764	8.8962e-09
1338	ENST00000538062	RP11-273B20.1	0.543393	0.610604	1.51462	-0.904018	8.92084e-09
1339	NM_012233	RAB3GAP1	0.315211	3.37955	3.90544	-0.525889	8.98063e-09
1340	NM_014042	ANAPC15	0.501539	4.00131	4.80634	-0.805028	8.99466e-09
1341	ENST00000424915	NICN1-AS1	0.527772	1.22453	2.1369	-0.912366	9.00137e-09
1342	NM_001554	CYR61	0.956254	5.22252	6.905	-1.68248	9.00511e-09
1343	NM_144721	THAP6	0.417472	1.67351	2.33565	-0.662146	9.02185e-09
1344	NM_001035235	SRA1	0.460627	3.82354	4.58212	-0.758584	9.041e-09
1345	NM_001277348	LOC100996485	0.359997	1.49311	2.10432	-0.611212	9.04481e-09
1346	NM_000593	TAP1	0.895571	4.39897	5.91389	-1.51492	9.0493e-09
1347	ENST00000448494	LINC00342	0.549493	2.0536	3.02182	-0.968222	9.05074e-09
1348	NM_015272	RPGRIP1L	0.436867	1.14074	1.91252	-0.771778	9.10189e-09
1349	NM_015027	PDXDC1	0.343297	4.22897	4.78622	-0.557254	9.10542e-09
1350	NM_005356	LCK	1.61355	0.812631	3.41206	-2.59943	9.10938e-09
1351	NM_198517	TBC1D10C	1.5072	0.724237	3.087	-2.36276	9.11644e-09
1352	NM_013441	RCAN3	0.910823	0.284777	1.71661	-1.43184	9.11731e-09
1353	NM_006714	SMPDL3A	0.736933	2.81846	4.15797	-1.33951	9.12061e-09
1354	NM_004056	CA8	0.260856	0.16515	0.58374	-0.41859	9.12255e-09
1355	NM_001009608	SLX4IP	0.391199	0.325819	0.940599	-0.61478	9.134e-09
1356	NM_001605	AARS	0.52907	5.04226	6.0122	-0.969942	9.13537e-09
1357	NM_004269	MED27	0.473006	3.8923	4.66983	-0.77753	9.15159e-09
1358	NM_015446	AHCTF1	0.374546	2.88919	3.56459	-0.675403	9.16674e-09
1359	NM_001017373	SAMD3	1.0923	0.312745	2.03383	-1.72108	9.16787e-09
1360	NM_003855	IL18R1	0.787739	0.461659	1.70094	-1.23928	9.16982e-09
1361	ENST00000437833	RP11-122G18.5	0.500346	0.983037	1.78415	-0.801116	9.16998e-09
1362	NM_021907	DTNB	0.454588	1.5965	2.34177	-0.745275	9.19684e-09
1363	TCONS_00003916	linc-UPP2	0.277368	0.0502782	0.527646	-0.477368	9.20615e-09
1364	NM_001013625	C1orf192	0.352813	0.158075	0.710961	-0.552886	9.24745e-09
1365	NM_145858	CRYZL1	0.328227	2.85778	3.37235	-0.514573	9.24817e-09
1366	NM_017789	SEMA4C	0.578113	2.94477	4.00577	-1.061	9.2944e-09
1367	NM_001975	ENO2	0.948626	3.06619	4.58333	-1.51713	9.3002e-09
1368	NM_012286	MORF4L2	0.494737	6.35642	7.16271	-0.806288	9.32999e-09
1369	NM_030819	GFOD2	0.40191	2.31842	3.02682	-0.7084	9.33232e-09
1370	NM_018396	METTL2B	0.48192	2.70495	3.56865	-0.863698	9.33474e-09
1371	NM_020201	NT5M	0.664081	1.05764	2.14877	-1.09113	9.34873e-09
1372	NM_032862	TIGD5	0.494599	1.88624	2.66419	-0.777957	9.35694e-09
1373	NM_005100	AKAP12	1.57455	1.99065	4.9217	-2.93106	9.36266e-09
1374	NM_014347	ZNF324	0.355979	1.48281	2.08138	-0.598562	9.41996e-09
1375	NM_007263	COPE	0.494901	6.4873	7.26367	-0.776373	9.42346e-09
1376	NM_001415	EIF2S3	0.451395	5.31166	6.0357	-0.724034	9.42564e-09
1377	NM_003737	DCHS1	1.0377	1.45133	3.13891	-1.68758	9.44492e-09
1378	NM_006777	ZBTB33	0.438869	2.65227	3.38115	-0.728878	9.45725e-09
1379	NM_004095	EIF4EBP1	0.772484	4.80474	6.15199	-1.34725	9.4936e-09
1380	NM_000889	ITGB7	1.1797	0.977803	2.86869	-1.89089	9.50802e-09
1381	NM_002360	MAFK	0.697277	4.06345	5.17554	-1.11209	9.53019e-09
1382	NM_020485	RHCE	0.279812	0.0803587	0.521033	-0.440674	9.59775e-09
1383	NM_006070	TFG	0.358343	5.49123	6.10757	-0.616341	9.60291e-09
1384	NM_030780	SLC25A32	0.558016	3.23957	4.18422	-0.944653	9.62631e-09
1385	NM_022570	CLEC7A	1.12521	1.57123	3.5431	-1.97187	9.62651e-09
1386	TCONS_00014541	linc-C8orf22-3	0.326811	0.0961383	0.607793	-0.511655	9.62847e-09
1387	NM_148962	OXER1	0.871846	0.553478	1.91854	-1.36506	9.6443e-09
1388	TCONS_00025519	linc-C1QTNF1-1	0.12935	0	0.204982	-0.204982	9.6601e-09
1389	NM_017831	RNF125	0.575087	0.881505	1.78477	-0.903266	9.67055e-09
1390	NM_005691	ABCC9	0.896694	1.02659	2.4822	-1.45561	9.68499e-09
1391	NM_022143	LRRC4	0.398013	1.20189	1.88418	-0.682288	9.68743e-09
1392	NM_001165	BIRC3	1.50475	0.94935	3.53631	-2.58696	9.69587e-09
1393	NM_014207	CD5	1.04277	0.197425	1.8295	-1.63207	9.69616e-09
1394	NM_013337	TIMM22	0.519152	3.55917	4.40268	-0.843508	9.7066e-09
1395	NM_002221	ITPKB	0.564581	2.10168	3.19341	-1.09172	9.72018e-09
1396	TCONS_00000587	linc-DBT-3	0.243486	0.0198735	0.40591	-0.386036	9.72904e-09
1397	NM_032256	TMEM117	0.440279	1.88245	2.57529	-0.692839	9.76067e-09
1398	NM_030924	ACSBG2	0.0454071	0.0116068	0.083776	-0.0721693	9.76915e-09
1399	ENST00000424306	RP11-308D16.4	0.345515	0.447435	0.988671	-0.541236	9.78247e-09
1400	NM_004456	EZH2	0.624058	2.81723	3.89815	-1.08091	9.78449e-09
1401	NM_003844	TNFRSF10A	0.642658	0.836393	1.85321	-1.01682	9.80405e-09
1402	NM_018988	GFOD1	0.376329	0.502856	1.09326	-0.590403	9.8232e-09
1403	NM_024628	SLC12A8	1.48662	0.564292	2.88934	-2.32505	9.83366e-09
1404	NR_034114	LOC100288123	0.231787	0.383448	0.749431	-0.365983	9.85197e-09
1405	NM_145260	OSR1	1.51375	0.696325	3.06895	-2.37263	9.85587e-09
1406	NM_130468	CHST14	0.508514	3.42089	4.27423	-0.853334	9.85728e-09
1407	ENST00000439562	RP11-261C10.5	0.505471	1.152	1.97504	-0.82304	9.86501e-09
1408	NM_020710	LRRC47	0.438437	4.13625	4.84101	-0.704766	9.87191e-09
1409	NM_006617	NES	1.11962	3.05832	4.98244	-1.92411	9.88171e-09
1410	NM_015179	RRP12	0.553656	2.5663	3.45492	-0.888619	9.89436e-09
1411	NM_001040284	PAPD5	0.44164	1.4592	2.17069	-0.711493	9.92049e-09
1412	NM_198581	ZC3H6	0.30637	1.14668	1.66126	-0.514578	9.94007e-09
1413	NM_000268	NF2	0.483671	3.1453	3.94935	-0.804049	9.94106e-09
1414	NM_000733	CD3E	1.90096	1.1267	4.43638	-3.30968	9.9572e-09
1415	NM_005933	KMT2A	0.422991	1.95175	2.62231	-0.670556	9.95943e-09
1416	TCONS_00006009	linc-KLHL18-3	0.259576	0.174122	0.605712	-0.43159	9.97245e-09
1417	NM_022368	PJA1	0.840828	2.47167	3.79022	-1.31856	9.97617e-09
1418	NR_038843	GOLGA8S	0.41852	0.821374	1.49977	-0.678391	9.97829e-09
1419	NM_014518	ZNF229	0.659565	0.245622	1.30748	-1.06186	9.99421e-09
1420	ENST00000443642	RUSC1-AS1	0.272408	0.384819	0.82327	-0.438451	9.99931e-09
1421	ENST00000390329	AP000346.2	0.580214	0.88056	1.79537	-0.91481	1.00218e-08
1422	TCONS_00028042	linc-GHRH	0.189684	0.0492106	0.351781	-0.302571	1.00333e-08
1423	NM_001039355	SLC25A29	0.928875	1.9703	3.56277	-1.59247	1.00806e-08
1424	NM_032758	PHF5A	0.530788	4.84345	5.72847	-0.885025	1.0101e-08
1425	NM_003588	CUL4B	0.369795	4.03728	4.61647	-0.579189	1.01112e-08
1426	NM_198276	TMEM17	0.375854	0.593741	1.19406	-0.600318	1.01164e-08
1427	NM_207015	NAALADL2	0.49521	0.089677	0.864981	-0.775304	1.01607e-08
1428	NM_001098612	SIGLEC14	0.750284	0.339401	1.54822	-1.20882	1.01777e-08
1429	NM_001361	DHODH	0.490049	1.47283	2.27853	-0.805701	1.01994e-08
1430	ENST00000433997	RP11-92C4.3	0.526249	0.288101	1.12307	-0.834969	1.02006e-08
1431	NM_004272	HOMER1	0.579041	0.441985	1.38176	-0.939779	1.02073e-08
1432	NM_003033	ST3GAL1	0.528548	3.29433	4.12571	-0.831382	1.0208e-08
1433	TCONS_00026166	linc-SRSF2-3	0.410235	0.777319	1.45114	-0.673821	1.02178e-08
1434	NM_000266	NDP	1.13127	0.205348	1.97693	-1.77158	1.02237e-08
1435	NM_032819	ZNF341	0.240534	1.24462	1.63235	-0.387727	1.02487e-08
1436	NM_001444	FABP5	0.930333	4.33795	5.85987	-1.52191	1.02651e-08
1437	NM_005468	NAALADL1	0.535384	0.359323	1.24699	-0.88767	1.02886e-08
1438	NM_022823	FNDC4	1.15978	0.789809	2.70977	-1.91997	1.0289e-08
1439	NM_002535	OAS2	0.894928	2.72871	4.20639	-1.47769	1.0304e-08
1440	NM_004730	ETF1	0.296479	4.59138	5.05598	-0.4646	1.03136e-08
1441	NM_004643	PABPN1	0.364985	4.63931	5.23573	-0.596418	1.03187e-08
1442	NM_004350	RUNX3	1.14106	0.510647	2.3212	-1.81056	1.03259e-08
1443	NM_018003	UACA	0.58173	3.96277	4.97509	-1.01233	1.03357e-08
1444	NM_004489	GPS2	0.386596	5.45552	6.11627	-0.660751	1.03739e-08
1445	ENST00000521596	AC025442.3	0.295708	0.299295	0.799054	-0.499759	1.03896e-08
1446	NM_017975	ZWILCH	0.724058	2.55408	3.79644	-1.24235	1.04606e-08
1447	NM_020705	TBC1D24	0.389946	1.9598	2.56862	-0.608815	1.0478e-08
1448	NM_000713	BLVRB	0.624885	5.54933	6.56593	-1.0166	1.04804e-08
1449	NM_033408	TMEM205	0.521944	4.49701	5.47734	-0.98033	1.04973e-08
1450	NM_019083	TRMT13	0.446088	2.66911	3.45007	-0.78096	1.04995e-08
1451	NM_012334	MYO10	0.830928	1.09249	2.49074	-1.39825	1.05262e-08
1452	NM_152540	SCFD2	0.514599	2.31601	3.12191	-0.805899	1.05662e-08
1453	NM_014550	CARD10	0.969441	1.15653	2.78046	-1.62393	1.05673e-08
1454	NM_001947	DUSP7	0.519122	3.48378	4.35063	-0.86685	1.05813e-08
1455	NM_003653	COPS3	0.525381	4.81025	5.7517	-0.941454	1.06455e-08
1456	NM_015199	ANKRD28	0.719955	2.60054	3.89447	-1.29393	1.06543e-08
1457	ENST00000447289	AC007563.5	1.39722	0.383124	2.56329	-2.18017	1.06555e-08
1458	TCONS_00029322	linc-HSCB-11	0.711329	0.20446	1.31428	-1.10982	1.06641e-08
1459	NM_018010	IFT57	0.475728	3.952	4.76872	-0.816716	1.06687e-08
1460	NM_031446	C18orf21	0.358176	3.66621	4.35335	-0.68715	1.06829e-08
1461	NM_012119	CDK20	0.741119	0.87285	2.25631	-1.38346	1.06876e-08
1462	NM_144711	KLHL23	0.428143	0.590376	1.26704	-0.676661	1.07009e-08
1463	NM_017902	HIF1AN	0.356644	2.24751	2.80446	-0.556953	1.07071e-08
1464	NM_020199	C5orf15	0.428728	4.99812	5.6733	-0.675184	1.07156e-08
1465	NM_002892	ARID4A	0.292364	2.55711	3.07416	-0.517051	1.07337e-08
1466	NM_198484	ZNF621	0.471431	2.19497	2.97048	-0.775512	1.07457e-08
1467	NM_001011724	HNRNPA1L2	0.408268	4.47289	5.12535	-0.652465	1.07722e-08
1468	TCONS_00009933	linc-ZNF131-6	0.0998709	0.0157779	0.172239	-0.156461	1.07722e-08
1469	NM_021021	SNTB1	0.772896	2.11009	3.32859	-1.21849	1.07925e-08
1470	NR_027435	ARRDC3-AS1	0.107651	0.140269	0.321097	-0.180828	1.07989e-08
1471	NM_014878	KIAA0020	0.750022	3.42011	4.59206	-1.17195	1.0827e-08
1472	NM_000672	ADH6	0.0575759	0	0.0908975	-0.0908975	1.0829e-08
1473	NM_020183	ARNTL2	1.22494	1.29723	3.45151	-2.15428	1.08656e-08
1474	NM_004920	AATK	0.372275	0.463236	1.04425	-0.581019	1.08666e-08
1475	NR_027037	MBNL1-AS1	0.692915	0.647998	1.73911	-1.09112	1.0881e-08
1476	NM_203425	C17orf82	0.279853	0.201823	0.638131	-0.436307	1.08879e-08
1477	NM_004721	MAP3K13	0.221316	0.317555	0.67616	-0.358605	1.08953e-08
1478	NM_012429	SEC14L2	0.911162	0.76802	2.19906	-1.43104	1.09103e-08
1479	NM_031946	AGAP3	0.391806	4.37951	5.06326	-0.683753	1.09299e-08
1480	TCONS_00004327	linc-EIF2AK3-1	0.20313	0.101661	0.418463	-0.316801	1.09378e-08
1481	NM_032649	CNDP1	0.0385029	0	0.0607628	-0.0607628	1.09549e-08
1482	NM_031207	HYI	0.545423	2.65274	3.53031	-0.87757	1.09555e-08
1483	ENST00000421534	AC021188.4	0.352874	0.0841791	0.634572	-0.550393	1.09614e-08
1484	NR_037618	EEF1E1-MUTED	0.329142	2.91096	3.44732	-0.536362	1.0962e-08
1485	NM_001966	EHHADH	0.431345	0.621753	1.29886	-0.677107	1.09776e-08
1486	NM_003500	ACOX2	1.07518	0.793319	2.60112	-1.8078	1.09789e-08
1487	NM_014583	LMCD1	1.17186	2.94408	4.8912	-1.94712	1.09941e-08
1488	TCONS_00014543	linc-FZD6	0.457395	0.201337	0.914214	-0.712877	1.09966e-08
1489	NM_006934	SLC6A9	0.90355	0.907383	2.54403	-1.63665	1.10054e-08
1490	NM_018370	DRAM1	0.901419	3.56439	5.12543	-1.56104	1.10322e-08
1491	NM_018913	PCDHGA10	0.650196	4.8742	6.0542	-1.18	1.1084e-08
1492	NM_006526	ZNF217	0.371015	3.694	4.27584	-0.581836	1.10845e-08
1493	NM_001561	TNFRSF9	0.906058	0.173183	1.58716	-1.41397	1.10923e-08
1494	NR_029193	SH3RF3-AS1	0.466447	0.248675	0.978641	-0.729966	1.10924e-08
1495	NM_004664	LIN7A	0.892169	0.541793	2.16118	-1.61939	1.11328e-08
1496	ENST00000422366	HCG25	0.240528	0.246945	0.645846	-0.398901	1.11394e-08
1497	NM_001039617	ZDHHC19	0.129278	0.0311387	0.235581	-0.204442	1.11439e-08
1498	TCONS_00010083	linc-MEGF10	0.245326	0.0189443	0.404508	-0.385564	1.11675e-08
1499	NM_004059	CCBL1	0.431162	1.55587	2.23466	-0.678789	1.11796e-08
1500	NM_032496	ARHGAP9	1.02139	2.13222	3.89904	-1.76683	1.11961e-08
1501	NR_027442	LOC100288842	0.490481	0.260412	1.06209	-0.801676	1.12039e-08
1502	TCONS_00015557	linc-CEP110-2	0.490481	0.260412	1.06209	-0.801676	1.12039e-08
1503	ENST00000373604	RP4-622L5.7	0.338593	0.416346	0.952594	-0.536248	1.12047e-08
1504	NM_015263	DMXL2	0.45252	2.07309	2.85951	-0.786412	1.12138e-08
1505	ENST00000554608	RP11-671J11.4	0.0678274	0.0063983	0.115518	-0.10912	1.12564e-08
1506	NR_038269	LOC100506844	0.485576	2.88724	3.68254	-0.795298	1.1286e-08
1507	NM_018116	MSTO1	0.320643	3.87409	4.37345	-0.499365	1.13012e-08
1508	NM_005716	GIPC1	0.438334	4.93761	5.63891	-0.701296	1.13226e-08
1509	NM_012210	TRIM32	0.505222	2.19924	2.99715	-0.797906	1.13301e-08
1510	ENST00000434741	RP1-302D9.3	0.176436	0.0247465	0.305848	-0.281101	1.13453e-08
1511	TCONS_00029417	linc-ISX-3	0.176436	0.0247465	0.305848	-0.281101	1.13453e-08
1512	NM_020962	IGDCC4	1.1895	0.379304	2.23248	-1.85317	1.13504e-08
1513	NM_018452	TMEM242	0.385185	2.07246	2.77066	-0.698203	1.13672e-08
1514	NM_001217	CA11	0.849342	1.15722	2.51019	-1.35298	1.13764e-08
1515	NM_133452	RAVER1	0.493821	3.96896	4.83372	-0.864764	1.1378e-08
1516	NM_013232	PDCD6	0.445994	5.1518	5.97571	-0.823913	1.13832e-08
1517	NM_016023	OTUD6B	0.497283	1.7749	2.67822	-0.903316	1.1425e-08
1518	NM_002959	SORT1	0.840681	1.88635	3.24791	-1.36156	1.146e-08
1519	NM_004087	DLG1	0.479052	2.99028	3.77959	-0.789313	1.15018e-08
1520	TCONS_00008192	linc-SEC24B-3	0.105894	0.0240799	0.189981	-0.165901	1.15062e-08
1521	NM_024731	KLHL36	0.297168	2.23035	2.69304	-0.462689	1.1526e-08
1522	NM_207380	C15orf52	0.765107	0.797964	2.01937	-1.22141	1.15262e-08
1523	NM_015291	DNAJC16	0.298285	2.06911	2.54294	-0.473825	1.15269e-08
1524	NM_021973	HAND2	1.15417	0.107114	1.9212	-1.81408	1.15436e-08
1525	NM_012255	XRN2	0.438543	4.19162	4.9945	-0.802883	1.15566e-08
1526	NM_006474	PDPN	1.83235	1.37593	4.50964	-3.13371	1.15571e-08
1527	NM_002868	RAB5B	0.330553	4.68496	5.22175	-0.536795	1.15578e-08
1528	NM_152912	MTIF3	0.404951	5.14586	5.79593	-0.650068	1.15632e-08
1529	NM_016144	COMMD10	0.349391	3.04072	3.6463	-0.605584	1.15634e-08
1530	NR_046368	HP07349	0.682937	0.768809	1.89605	-1.12724	1.15858e-08
1531	NM_139076	FAM175A	0.617098	2.16119	3.1484	-0.987212	1.16232e-08
1532	NM_015690	STK36	0.534424	2.08897	2.96264	-0.873673	1.16398e-08
1533	TCONS_00027426	linc-ZNF582	0.520891	0.148334	0.967989	-0.819655	1.165e-08
1534	NM_013254	TBK1	0.289395	3.85603	4.33564	-0.479603	1.16745e-08
1535	NM_152468	TMC8	1.00756	1.7053	3.30335	-1.59806	1.16846e-08
1536	NM_006951	TAF5	0.312593	1.52767	2.08414	-0.556465	1.16872e-08
1537	NM_153698	AAED1	0.411683	3.57409	4.26798	-0.693894	1.17019e-08
1538	NM_002138	HNRNPD	0.347672	5.8082	6.4877	-0.679499	1.17122e-08
1539	NM_178511	PRR24	1.08565	2.923	4.63389	-1.71089	1.17176e-08
1540	NM_014703	VPRBP	0.440426	2.43567	3.12505	-0.689374	1.17409e-08
1541	NM_015104	ATG2A	0.375954	2.18264	2.78566	-0.603022	1.17653e-08
1542	NM_052864	TIFA	0.511435	1.72359	2.59296	-0.869373	1.1766e-08
1543	NM_005012	ROR1	1.11239	1.342	3.13728	-1.79527	1.18176e-08
1544	NM_016021	UBE2J1	0.535502	4.14681	4.98792	-0.841112	1.18198e-08
1545	NM_181900	STARD5	0.544583	1.56879	2.41937	-0.85058	1.18416e-08
1546	NM_017886	ULK4	0.306374	0.603773	1.09468	-0.490908	1.18654e-08
1547	NR_039997	LOC100506083	0.302018	0.172568	0.646211	-0.473642	1.18688e-08
1548	ENST00000424106	KPNA3-IT1	0.0696087	0.0137111	0.126907	-0.113196	1.188e-08
1549	ENST00000534162	RP11-872D17.4	0.43528	1.45751	2.1544	-0.696895	1.18814e-08
1550	NM_012204	GTF3C4	0.593601	1.73937	2.71881	-0.979439	1.18854e-08
1551	NM_080820	DTD1	0.594421	4.01904	5.01432	-0.995276	1.18863e-08
1552	NM_080655	MSANTD3	0.746222	3.6251	4.78512	-1.16002	1.19354e-08
1553	NM_003541	HIST1H4K	0.790045	0.554931	1.82563	-1.2707	1.19493e-08
1554	NM_003792	EDF1	0.491408	7.03659	7.86842	-0.831827	1.19595e-08
1555	NM_022373	HERPUD2	0.338179	4.01375	4.5434	-0.529649	1.19963e-08
1556	NM_006888	CALM1	0.360412	5.86084	6.45368	-0.592845	1.19997e-08
1557	ENST00000424215	RP3-395M20.9	0.310699	0.157229	0.640281	-0.483051	1.2002e-08
1558	NM_024612	DHX40	0.382354	3.36778	4.08797	-0.720192	1.20314e-08
1559	TCONS_00023374	linc-BAHD1	0.677363	1.04699	2.09968	-1.05269	1.20362e-08
1560	ENST00000451485	RP11-24F11.2	0.279216	0.0849874	0.602354	-0.517366	1.20538e-08
1561	NM_006041	HS3ST3B1	1.33376	0.414629	2.53438	-2.11976	1.20669e-08
1562	NM_145309	LRTOMT	0.344548	0.969784	1.50536	-0.535577	1.20727e-08
1563	TCONS_00001109	linc-MAGI3	0.569817	1.48796	2.51529	-1.02733	1.20857e-08
1564	NM_032701	SUV420H2	0.411817	1.55414	2.24502	-0.690883	1.2102e-08
1565	NM_001998	FBLN2	1.6109	3.9465	6.82507	-2.87857	1.21325e-08
1566	NM_016223	PACSIN3	1.45356	1.07631	3.37363	-2.29732	1.21819e-08
1567	NM_003889	NR1I2	0.0382896	0.0141538	0.0748558	-0.060702	1.22251e-08
1568	NM_017628	TET2	0.27898	0.599669	1.08698	-0.487314	1.22668e-08
1569	NR_002332	ST7-OT3	0.169496	0.159581	0.42392	-0.264339	1.2281e-08
1570	NR_002212	NUDT4P1	0.459402	4.23787	5.04088	-0.803006	1.22862e-08
1571	NM_000824	GLRB	0.889315	0.407011	2.04969	-1.64268	1.23234e-08
1572	NM_005480	TROAP	0.7427	2.25432	3.55444	-1.30012	1.23275e-08
1573	NM_013387	UQCR10	0.50772	5.10342	6.08004	-0.976626	1.23419e-08
1574	NM_002532	NUP88	0.432941	3.64606	4.35925	-0.713187	1.2351e-08
1575	NM_006254	PRKCD	0.655259	3.13411	4.28498	-1.15087	1.23579e-08
1576	ENST00000421943	RP11-426L16.3	0.119992	0	0.188601	-0.188601	1.2363e-08
1577	NM_005898	CAPRIN1	0.449029	5.15179	5.86485	-0.713055	1.23904e-08
1578	ENST00000450671	RP3-475N16.1	0.2979	0.424344	0.917371	-0.493028	1.2395e-08
1579	NM_007139	ZNF92	0.443192	2.20299	2.99233	-0.789346	1.23977e-08
1580	NM_003763	STX16	0.351035	4.07482	4.67631	-0.601496	1.24049e-08
1581	NM_001039887	C19orf55	0.400348	1.69966	2.39841	-0.698752	1.24182e-08
1582	NM_207356	C1orf174	0.47329	3.66041	4.49811	-0.837697	1.243e-08
1583	TCONS_00027504	linc-ZNF726-3	0.302516	0.0233363	0.49712	-0.473784	1.24459e-08
1584	NR_038311	ITGB2-AS1	1.06202	0.4443	2.09365	-1.64935	1.24537e-08
1585	NR_027051	THAP7-AS1	0.454882	0.828079	1.55607	-0.727988	1.24791e-08
1586	TCONS_00026864	linc-CIRBP	0.227297	0.0687173	0.440805	-0.372087	1.24796e-08
1587	NM_002416	CXCL9	2.46722	1.50729	6.07096	-4.56367	1.25016e-08
1588	NM_145261	DNAJC19	0.326215	3.49066	4.04699	-0.556322	1.25182e-08
1589	ENST00000430222	AC090587.4	0.265576	0.0498677	0.468871	-0.419003	1.25286e-08
1590	TCONS_00019138	linc-STIM1	0.265576	0.0498677	0.468871	-0.419003	1.25286e-08
1591	NM_004493	HSD17B10	0.624206	5.12846	6.10421	-0.975748	1.25427e-08
1592	NM_138820	HIGD2A	0.445277	5.46028	6.24617	-0.78589	1.25752e-08
1593	NM_016120	RLIM	0.425492	2.78893	3.48985	-0.70092	1.25945e-08
1594	ENST00000554623	RP11-566K11.4	0.835063	1.56786	2.87708	-1.30922	1.25956e-08
1595	NM_024953	NAA25	0.329214	2.5344	3.10642	-0.572019	1.2608e-08
1596	NM_002250	KCNN4	1.49374	1.19911	3.53021	-2.33111	1.26182e-08
1597	NM_004925	AQP3	1.03882	0.776137	2.46549	-1.68935	1.26213e-08
1598	NR_103446	FLJ37798	0.602321	1.43964	2.38771	-0.948069	1.26622e-08
1599	NM_005412	SHMT2	0.58383	4.73928	5.64514	-0.90586	1.26756e-08
1600	NM_001037277	GGPS1	0.320606	2.83897	3.3806	-0.541629	1.26763e-08
1601	NM_017984	ZCWPW1	0.610807	1.16906	2.15834	-0.989281	1.26962e-08
1602	NM_007168	ABCA8	1.59479	0.746254	3.69573	-2.94947	1.2708e-08
1603	NM_002858	ABCD3	0.526552	3.22232	4.20652	-0.984194	1.27116e-08
1604	NM_173636	WDR62	0.663932	1.673	3.03419	-1.36119	1.27176e-08
1605	NR_037888	LOC100507266	0.154678	0.245735	0.501288	-0.255553	1.2726e-08
1606	NM_018433	KDM3A	0.480211	3.28761	4.05359	-0.765975	1.27376e-08
1607	NM_018072	HEATR1	0.425192	2.60211	3.33468	-0.732566	1.27384e-08
1608	NM_003853	IL18RAP	0.478895	0.14981	0.95611	-0.8063	1.27384e-08
1609	NM_003485	GPR68	1.01083	0.521571	2.09217	-1.5706	1.27406e-08
1610	NR_003148	TPM3P9	0.650336	1.75959	2.85566	-1.09607	1.27579e-08
1611	NM_006726	LRBA	0.467053	1.38172	2.12278	-0.741059	1.27583e-08
1612	NM_024666	AAGAB	0.416655	3.76611	4.43727	-0.671161	1.28022e-08
1613	NM_006214	PHYH	0.686588	3.06672	4.18504	-1.11831	1.28094e-08
1614	NM_153335	STRADA	0.298069	3.35897	3.82837	-0.469395	1.28409e-08
1615	NM_015942	MTERFD1	0.490409	3.87735	4.64764	-0.770284	1.28694e-08
1616	NM_004546	NDUFB2	0.383426	5.29477	5.9273	-0.63253	1.28899e-08
1617	NM_018190	BBS7	0.442006	2.26448	2.95987	-0.695398	1.2904e-08
1618	NM_004776	B4GALT5	0.502356	3.88559	4.66802	-0.782424	1.2916e-08
1619	NM_004244	CD163	1.03049	4.4405	6.4307	-1.9902	1.29201e-08
1620	NM_032673	PCGF1	0.373581	3.29957	3.89744	-0.597875	1.29521e-08
1621	TCONS_00005258	linc-LY75	0.45878	0.193526	0.9054	-0.711873	1.29987e-08
1622	NM_005471	GNPDA1	0.415812	3.6566	4.41391	-0.757313	1.30087e-08
1623	NM_032534	KRBA1	0.590042	0.493837	1.5517	-1.05787	1.30102e-08
1624	NM_001040455	SIDT2	0.416422	2.60713	3.39361	-0.786475	1.3018e-08
1625	NM_012406	PRDM4	0.368293	3.65766	4.23731	-0.579647	1.30398e-08
1626	ENST00000460421	AL355861.1	0.161257	0	0.252991	-0.252991	1.3065e-08
1627	NM_022449	RAB17	0.330655	0.0973169	0.616341	-0.519025	1.30889e-08
1628	NM_002157	HSPE1	0.488379	5.80485	6.67213	-0.867285	1.30944e-08
1629	NM_001269	RCC1	0.66351	3.74955	4.81918	-1.06963	1.31032e-08
1630	NM_002018	FLII	0.561912	5.37655	6.2477	-0.871142	1.31114e-08
1631	NM_030937	CCNL2	0.579053	4.83115	5.78145	-0.950305	1.31122e-08
1632	NM_032536	NTNG2	0.635546	0.50376	1.50807	-1.00431	1.31128e-08
1633	NM_000449	RFX5	0.436233	3.51179	4.21377	-0.701988	1.31418e-08
1634	NR_037600	LOC100507217	0.42559	4.08614	4.75823	-0.672091	1.31448e-08
1635	NM_018475	TMEM165	0.483178	4.72945	5.54714	-0.817689	1.31553e-08
1636	NM_152778	MFSD8	0.297062	1.96153	2.45576	-0.494237	1.31672e-08
1637	NM_019613	WDR45B	0.503103	4.62223	5.45954	-0.837317	1.31681e-08
1638	NM_194249	DND1	0.325514	2.1179	2.64992	-0.532025	1.31829e-08
1639	NM_005109	OXSR1	0.514156	3.33897	4.17899	-0.840027	1.31899e-08
1640	NM_000850	GSTM4	0.527587	2.85966	3.6803	-0.820639	1.3232e-08
1641	NM_016605	FAM53C	0.40406	2.99832	3.64308	-0.644761	1.32446e-08
1642	TCONS_00008017	linc-STIM2-2	0.261653	0.198547	0.605722	-0.407175	1.32524e-08
1643	NM_006309	LRRFIP2	0.6674	3.61923	4.67395	-1.05473	1.32582e-08
1644	NM_018042	SLFN12	0.485968	1.23786	2.0883	-0.850437	1.32596e-08
1645	NM_152281	GORAB	0.416951	2.72616	3.37802	-0.651862	1.32818e-08
1646	NM_004647	DPF1	0.462576	0.108728	0.830097	-0.721369	1.32966e-08
1647	ENST00000553394	RP3-414A15.11	0.0941641	0.0223302	0.179979	-0.157649	1.33156e-08
1648	NM_002933	RNASE1	0.798502	7.86461	9.30017	-1.43556	1.33581e-08
1649	NM_014573	TMEM97	0.693285	2.83509	3.98281	-1.14772	1.33714e-08
1650	NM_144567	ANGEL2	0.334473	2.09526	2.69855	-0.603287	1.33777e-08
1651	NM_007130	ZNF41	0.41737	2.15483	2.81191	-0.657083	1.34664e-08
1652	NM_003442	ZNF143	0.198004	2.66681	2.98026	-0.313449	1.35041e-08
1653	NM_005110	GFPT2	0.871837	4.99741	6.37646	-1.37905	1.35296e-08
1654	NM_015020	PHLPP2	0.37396	1.09038	1.78043	-0.690053	1.3602e-08
1655	TCONS_00007517	linc-WDR19	0.378597	0.304891	0.894989	-0.590098	1.36108e-08
1656	NM_153331	KCTD6	0.428229	1.86178	2.6008	-0.739018	1.36184e-08
1657	NM_004741	NOLC1	0.556147	3.94172	4.89806	-0.95634	1.36268e-08
1658	NM_002386	MC1R	0.767501	1.3115	2.50982	-1.19832	1.36826e-08
1659	NM_014828	TOX4	0.356654	4.18678	4.7408	-0.554014	1.36913e-08
1660	NM_017970	NRDE2	0.280419	1.72534	2.22164	-0.496302	1.3726e-08
1661	NM_015355	SUZ12	0.481445	3.34745	4.093	-0.745551	1.37623e-08
1662	ENST00000427373	NCRNA00266-4P	0.127684	0.0256058	0.228102	-0.202497	1.3775e-08
1663	NM_022138	SMOC2	1.74023	0.836309	3.54412	-2.70781	1.38037e-08
1664	NM_024599	RHBDF2	0.701683	2.43019	3.7096	-1.2794	1.3869e-08
1665	NM_016476	ANAPC11	0.404672	3.95569	4.72694	-0.771247	1.38703e-08
1666	NM_006628	ARPP19	0.41549	4.45886	5.17199	-0.71313	1.38742e-08
1667	NM_025092	ATHL1	0.964795	2.34056	4.10023	-1.75967	1.38772e-08
1668	ENST00000555580	RP11-597A11.6	0.0869329	0	0.136104	-0.136104	1.38911e-08
1669	TCONS_00021206	linc-TCP11L2-1	0.349069	0.430954	0.98008	-0.549127	1.38985e-08
1670	NM_006350	FST	1.62123	0.372933	2.88169	-2.50876	1.39018e-08
1671	NM_014494	TNRC6A	0.386864	2.72545	3.44064	-0.715194	1.39091e-08
1672	NM_002387	MCC	0.98645	1.32418	2.90135	-1.57717	1.39293e-08
1673	NM_005641	TAF6	0.483871	4.05537	4.80423	-0.74886	1.39303e-08
1674	NM_004723	ARHGEF2	0.400019	5.24381	5.86428	-0.620464	1.39361e-08
1675	NM_002661	PLCG2	0.665219	1.26279	2.30186	-1.03907	1.39468e-08
1676	NM_174942	GAS2L3	0.772928	1.5751	2.98859	-1.41349	1.39932e-08
1677	ENST00000448389	RP11-575L7.8	0.568742	1.66873	2.65906	-0.990327	1.4018e-08
1678	TCONS_00024437	linc-CES2-2	0.0723704	0.0090717	0.122217	-0.113146	1.40396e-08
1679	NR_046251	FGD5-AS1	0.472936	4.78623	5.55599	-0.769763	1.40398e-08
1680	NM_174931	GPATCH11	0.417109	2.69284	3.33896	-0.646121	1.40473e-08
1681	NM_033130	SIGLEC10	1.01245	0.549586	2.18381	-1.63423	1.40884e-08
1682	NM_024686	TTLL7	0.815555	0.594996	2.1233	-1.5283	1.40962e-08
1683	NM_012234	RYBP	0.609248	3.11094	4.1432	-1.03226	1.41012e-08
1684	TCONS_00002818	linc-ATP6V1C2-3	0.267233	0.369186	0.817888	-0.448702	1.41222e-08
1685	NM_152542	PPM1K	0.448065	1.46988	2.19341	-0.723529	1.41238e-08
1686	NM_018453	EAPP	0.358513	4.77364	5.35105	-0.57741	1.41722e-08
1687	NM_016642	SPTBN5	0.443071	0.588089	1.27619	-0.688105	1.42121e-08
1688	NM_152412	ZNF572	0.27901	0.757014	1.21012	-0.45311	1.42287e-08
1689	NR_040027	ZNF790-AS1	0.472578	0.776999	1.52074	-0.743744	1.42449e-08
1690	TCONS_00026839	linc-ZNF625	0.32287	0.648292	1.19915	-0.550859	1.42691e-08
1691	NM_033087	ALG2	0.380816	3.62573	4.25232	-0.626586	1.43123e-08
1692	ENST00000526017	CTA-797E19.2	0.279945	0.0433467	0.493392	-0.450045	1.43217e-08
1693	NM_002983	CCL3	1.15244	2.59391	4.49973	-1.90581	1.43226e-08
1694	NM_015069	ZNF423	1.57421	0.443339	2.87706	-2.43372	1.43292e-08
1695	NM_001136265	IFFO2	0.416914	1.85077	2.54456	-0.693793	1.43386e-08
1696	NM_022770	GINS3	0.574217	1.96032	2.86197	-0.901652	1.43439e-08
1697	ENST00000522190	RP11-503E24.2	0.425605	0.347778	1.022	-0.674225	1.43793e-08
1698	NM_138378	FDXACB1	0.311896	0.484217	0.994031	-0.509814	1.44398e-08
1699	NM_006352	ZBTB18	0.481866	1.5766	2.35382	-0.777222	1.44648e-08
1700	NM_030652	EGFL8	0.822694	2.03674	3.40517	-1.36843	1.44797e-08
1701	NM_024103	SLC25A23	1.05709	0.885317	2.52755	-1.64223	1.4488e-08
1702	NM_004329	BMPR1A	0.593889	2.54332	3.48913	-0.945813	1.44883e-08
1703	NM_001901	CTGF	1.21685	4.38467	6.50673	-2.12206	1.44899e-08
1704	NM_005731	ARPC2	0.412141	7.12197	7.78911	-0.667141	1.44945e-08
1705	NM_016269	LEF1	0.772452	0.56546	1.80727	-1.24181	1.44953e-08
1706	NM_133473	ZNF431	0.338996	1.68126	2.20536	-0.524106	1.44953e-08
1707	ENST00000539811	BRWD1-IT2	0.267794	0.034673	0.454012	-0.419339	1.45006e-08
1708	NM_001145045	ZNF286B	0.43024	0.915273	1.58007	-0.664795	1.45073e-08
1709	NM_015953	NOSIP	0.446627	4.53128	5.24303	-0.711755	1.45124e-08
1710	ENST00000454058	AC009950.2	0.316518	0.130007	0.63196	-0.501953	1.4513e-08
1711	NM_014762	DHCR24	1.19376	2.30037	4.14997	-1.8496	1.45976e-08
1712	NM_019101	APOM	0.356388	0.370256	0.925398	-0.555141	1.46052e-08
1713	NM_013248	NXT1	0.558927	3.64746	4.51358	-0.866123	1.46138e-08
1714	NM_005250	FOXL1	1.60085	0.209583	2.69879	-2.48921	1.4639e-08
1715	NM_001393	ECM2	1.24099	1.56791	3.76349	-2.19558	1.46482e-08
1716	ENST00000441575	AC069363.1	0.813183	0.183065	1.4715	-1.28844	1.46526e-08
1717	TCONS_00017353	linc-GLA-1	0.300014	0.167828	0.631162	-0.463333	1.46674e-08
1718	NM_020385	REXO4	0.381072	3.86758	4.45671	-0.589133	1.47083e-08
1719	NR_040585	STAG3L4	0.448142	1.87515	2.5927	-0.717556	1.47563e-08
1720	TCONS_00024562	linc-CREBBP	0.237585	0.0798005	0.454781	-0.37498	1.47839e-08
1721	NM_032251	CCDC88B	1.06345	1.36681	3.15976	-1.79294	1.47872e-08
1722	NM_031903	MRPL32	0.445862	4.85533	5.61004	-0.754706	1.47921e-08
1723	NM_001013647	FAM227A	0.278867	0.196425	0.627003	-0.430578	1.48217e-08
1724	NM_018107	RBM23	0.331787	4.29425	4.8162	-0.521958	1.48253e-08
1725	NM_032410	HOOK3	0.42219	2.16057	2.81269	-0.652124	1.48278e-08
1726	NM_006099	PIAS3	0.494182	3.4958	4.26027	-0.764464	1.48952e-08
1727	NM_014611	MDN1	0.434773	1.3472	2.05168	-0.704479	1.49036e-08
1728	NM_015621	CCDC69	1.02765	2.11583	3.87034	-1.7545	1.49042e-08
1729	NM_014887	N4BP2L2	0.438155	3.46062	4.27974	-0.819115	1.4915e-08
1730	NM_021931	DHX35	0.310558	2.23998	2.74668	-0.506702	1.49621e-08
1731	NM_005240	ETV3	0.275397	0.665216	1.09026	-0.425045	1.49766e-08
1732	NM_007062	PWP1	0.303901	4.74553	5.24928	-0.503749	1.50326e-08
1733	NM_001145199	C12orf75	1.04717	3.0879	5.02039	-1.9325	1.50789e-08
1734	NM_080661	GLYATL1	0.536715	0.391961	1.22079	-0.828833	1.51057e-08
1735	NM_020189	ENY2	0.422944	4.11723	4.79114	-0.673911	1.51096e-08
1736	NM_007267	TMC6	0.820021	2.31986	3.79208	-1.47223	1.51139e-08
1737	NM_033415	ARMC6	0.530416	3.24568	4.11575	-0.870065	1.5114e-08
1738	NM_000208	INSR	0.564658	2.70775	3.61797	-0.910221	1.51383e-08
1739	NM_198991	KCTD1	0.866532	0.928363	2.27287	-1.34451	1.51666e-08
1740	NM_013257	SGK3	0.492608	1.817	2.68224	-0.865239	1.51866e-08
1741	NM_016598	ZDHHC3	0.308361	2.45682	2.9584	-0.50158	1.51985e-08
1742	NM_025000	DCAF17	0.343749	2.02786	2.59952	-0.571663	1.5258e-08
1743	ENST00000479766	HOXA11-AS1	0.711118	0.363804	1.46299	-1.09918	1.53072e-08
1744	NR_047550	LOC100506082	0.254239	0.0145801	0.40672	-0.39214	1.53114e-08
1745	NR_026858	ULK4P1	0.284798	0.114865	0.555401	-0.440535	1.53289e-08
1746	NR_027470	ULK4P2	0.284798	0.114865	0.555401	-0.440535	1.53289e-08
1747	NM_006470	TRIM16	0.727116	2.03896	3.35561	-1.31665	1.53356e-08
1748	NM_024006	VKORC1	0.35561	5.9067	6.50103	-0.594331	1.53413e-08
1749	NM_015693	INTU	0.523509	0.867131	1.67671	-0.809581	1.53845e-08
1750	NM_021204	ENOPH1	0.386436	3.64103	4.24024	-0.599204	1.5406e-08
1751	NM_001080398	KIAA0368	0.268532	4.35069	4.78357	-0.432886	1.54305e-08
1752	NM_001199290	PHOSPHO2-KLHL23	0.420076	0.599028	1.25755	-0.658519	1.54578e-08
1753	NM_000382	ALDH3A2	0.643422	3.30465	4.49099	-1.18634	1.54747e-08
1754	NM_018645	HES6	0.628286	0.668978	1.65087	-0.981889	1.55044e-08
1755	NM_173664	ARL10	0.450921	0.593835	1.28914	-0.695302	1.55881e-08
1756	NM_018471	ZC3H15	0.384731	4.75813	5.42407	-0.665939	1.55959e-08
1757	NM_001268	RCBTB2	0.515559	1.83778	2.71216	-0.874379	1.56453e-08
1758	NM_003877	SOCS2	0.581646	1.73072	2.62794	-0.897221	1.56594e-08
1759	NM_001017991	H2AFB2	0.25958	0.132682	0.58637	-0.453688	1.56903e-08
1760	NM_001127	AP1B1	0.443465	4.55384	5.26776	-0.713915	1.57084e-08
1761	NM_001505	GPER	1.12481	0.7623	2.52862	-1.76632	1.57204e-08
1762	NM_014716	ACAP1	1.34874	0.777826	2.91896	-2.14113	1.57813e-08
1763	NM_017556	FBLIM1	1.19114	1.26665	3.27766	-2.011	1.57878e-08
1764	NM_207307	EFCAB12	0.105295	0.0173115	0.179624	-0.162312	1.57887e-08
1765	NM_020824	ARHGAP21	0.723561	3.36322	4.5676	-1.20438	1.581e-08
1766	TCONS_00021343	linc-MDM1-1	0.257976	0.0443228	0.44654	-0.402217	1.58114e-08
1767	NM_024886	C10orf95	0.0925077	0.060641	0.20507	-0.144429	1.58132e-08
1768	NM_018002	OXR1	0.651512	2.08749	3.37381	-1.28632	1.58433e-08
1769	TCONS_00014564	linc-FAM84B-1	0.0387295	0	0.0603639	-0.0603639	1.5857e-08
1770	NM_032294	CAMKK1	0.868666	1.47348	2.84422	-1.37073	1.5861e-08
1771	NM_032134	QRICH2	0.489158	0.619957	1.39759	-0.777637	1.58714e-08
1772	TCONS_00017040	linc-FAM9C-2	1.93047	0.28014	3.26168	-2.98154	1.58953e-08
1773	NM_024097	C1orf50	0.43032	2.18415	2.85149	-0.667344	1.59092e-08
1774	NM_002692	POLE2	0.667572	1.58409	2.74744	-1.16335	1.59147e-08
1775	NM_014167	CCDC59	0.413645	4.11779	4.78752	-0.669727	1.5923e-08
1776	ENST00000514002	RP11-118M9.3	0.139045	0	0.216681	-0.216681	1.59324e-08
1777	NR_033373	KIF9-AS1	0.238524	0.199624	0.589871	-0.390247	1.59603e-08
1778	NM_001080825	TMEM120B	0.366867	2.05924	2.62692	-0.567684	1.59651e-08
1779	NM_007275	TUSC2	0.392431	3.30483	4.06495	-0.760124	1.59827e-08
1780	NM_006504	PTPRE	0.522835	2.15859	3.10006	-0.941475	1.59855e-08
1781	NM_139164	STARD4	0.780599	1.13703	2.40442	-1.26739	1.59901e-08
1782	NM_001164440	ANKRD33B	0.998345	0.476054	2.01357	-1.53751	1.59996e-08
1783	NM_000417	IL2RA	1.09869	1.74919	3.44977	-1.70058	1.6001e-08
1784	TCONS_00023891	linc-APBA2-3	0.710559	1.69907	2.98803	-1.28896	1.60276e-08
1785	ENST00000525594	RP11-91P24.7	0.187033	0.0117957	0.300127	-0.288331	1.60342e-08
1786	NM_001017921	VMAC	0.564896	1.4681	2.4236	-0.955494	1.60374e-08
1787	NM_016135	ETV7	0.995036	0.421071	1.96994	-1.54887	1.6057e-08
1788	NM_024549	TCTN1	0.546623	2.73021	3.67687	-0.946663	1.60795e-08
1789	NM_053276	VIT	1.63288	0.491212	3.08807	-2.59686	1.61148e-08
1790	ENST00000414042	RP11-157P1.4	0.68712	1.02869	2.10759	-1.0789	1.61782e-08
1791	NM_152519	KANSL1L	0.281298	2.50767	2.94079	-0.433113	1.61878e-08
1792	NM_153757	NAP1L5	1.12729	0.892452	2.64191	-1.74946	1.62041e-08
1793	NR_003521	WHAMMP3	0.531938	0.823932	1.64699	-0.823061	1.62508e-08
1794	NM_153756	FNDC5	1.67842	0.386752	2.98219	-2.59544	1.62607e-08
1795	NM_001753	CAV1	1.20232	5.73224	7.84692	-2.11467	1.62702e-08
1796	NM_207310	CCDC74B	0.86879	1.1062	2.58764	-1.48143	1.63466e-08
1797	NM_032336	GINS4	0.620272	1.14042	2.35018	-1.20976	1.63577e-08
1798	ENST00000531886	RP11-110I1.6	0.687518	2.79238	3.9361	-1.14372	1.63687e-08
1799	NR_102424	LOC101409256	0.0836826	0.0162062	0.145107	-0.1289	1.63954e-08
1800	NM_182492	LRP5L	0.47981	0.713938	1.45825	-0.744317	1.63973e-08
1801	NM_012239	SIRT3	0.405416	2.49036	3.11641	-0.626057	1.64242e-08
1802	NM_001076781	ZNF391	0.461873	0.239485	0.995165	-0.75568	1.64381e-08
1803	NM_004258	CD101	0.577802	0.251184	1.1554	-0.904214	1.64457e-08
1804	ENST00000519782	CTD-2292P10.2	0.537624	0.235513	1.06279	-0.827279	1.64462e-08
1805	NM_000501	ELN	2.52191	1.50451	5.79232	-4.28781	1.64474e-08
1806	TCONS_00002486	linc-ADAR	0.385121	0.0751118	0.667772	-0.59266	1.64587e-08
1807	ENST00000546566	RP11-983P16.4	0.49633	1.21672	2.0089	-0.792184	1.64678e-08
1808	ENST00000419852	HLA-DQB1-AS1	1.10746	0	1.72367	-1.72367	1.6522e-08
1809	NM_003455	ZNF202	0.431736	1.78355	2.48632	-0.702764	1.65239e-08
1810	NM_001011720	XKR9	0.244306	0.5914	0.969701	-0.378301	1.65421e-08
1811	NM_016948	PARD6A	0.711013	0.679471	1.7737	-1.09422	1.65825e-08
1812	NR_046084	SH3BP5-AS1	0.714752	2.80492	4.00732	-1.2024	1.66532e-08
1813	NM_002069	GNAI1	0.918255	1.87156	3.48646	-1.6149	1.67021e-08
1814	NM_004524	LLGL2	0.516747	0.400656	1.20417	-0.803517	1.67189e-08
1815	NM_001130446	C10orf131	0.0992883	0.0384807	0.196953	-0.158472	1.67294e-08
1816	NM_198463	C3orf67	0.796227	0.443457	1.73815	-1.29469	1.67476e-08
1817	NM_001918	DBT	0.432275	1.18875	1.94868	-0.759929	1.68338e-08
1818	NM_018969	GPR173	0.857947	1.31353	2.72373	-1.4102	1.68997e-08
1819	NM_015476	TPGS2	0.67061	3.06851	4.14909	-1.08058	1.6916e-08
1820	NM_018294	CWF19L1	0.353241	3.05103	3.63069	-0.579652	1.69598e-08
1821	NM_014863	CHST15	0.727256	1.28954	2.41178	-1.12224	1.69848e-08
1822	NM_001920	DCN	0.956942	8.10562	9.64565	-1.54004	1.6988e-08
1823	ENST00000419211	AC015987.1	0.106597	0	0.165751	-0.165751	1.69908e-08
1824	NR_033908	LOC100288069	0.40874	1.231	1.90539	-0.674392	1.70345e-08
1825	NM_001656	TRIM23	0.30918	2.10391	2.62758	-0.523668	1.70888e-08
1826	NM_004218	RAB11B	0.390703	5.80858	6.41994	-0.611365	1.71042e-08
1827	NM_002881	RALB	0.281453	5.17296	5.6484	-0.47544	1.71223e-08
1828	NM_145804	ABTB2	0.815541	1.37951	2.90079	-1.52128	1.71559e-08
1829	NM_006425	SLU7	0.277777	4.17478	4.63573	-0.460947	1.71599e-08
1830	NM_022082	SLC17A9	1.49675	0.913312	3.21553	-2.30222	1.71893e-08
1831	NM_152267	RNF185	0.357451	3.96554	4.57801	-0.612473	1.72423e-08
1832	NM_003337	UBE2B	0.278754	4.40335	4.83327	-0.429928	1.72472e-08
1833	NM_005031	FXYD1	1.79049	0.690202	3.44456	-2.75436	1.73151e-08
1834	NM_005789	PSME3	0.362249	4.67257	5.22908	-0.556512	1.73164e-08
1835	NM_030622	CYP2S1	0.740614	0.57753	1.72123	-1.1437	1.73253e-08
1836	NM_006006	ZBTB16	1.15324	0.233033	2.00446	-1.77142	1.73629e-08
1837	NM_007366	PLA2R1	0.842754	0.32214	1.69019	-1.36805	1.7382e-08
1838	NM_003758	EIF3J	0.443534	4.40556	5.08704	-0.681475	1.74007e-08
1839	NM_002014	FKBP4	0.79075	3.64867	4.91409	-1.26542	1.7403e-08
1840	NM_000572	IL10	0.805912	0.439026	1.69824	-1.25921	1.74308e-08
1841	NM_001873	CPE	1.35152	2.84327	4.98564	-2.14237	1.74613e-08
1842	TCONS_00006601	linc-CBLB-8	0.135545	0.0917817	0.305768	-0.213987	1.75119e-08
1843	NM_024881	SLC35E1	0.451501	3.65689	4.41346	-0.75657	1.75602e-08
1844	NM_001244	TNFSF8	0.615154	1.08019	2.1532	-1.07301	1.76228e-08
1845	NM_005893	CCIN	0.494871	0.176545	0.996944	-0.820399	1.76522e-08
1846	NM_181723	MICU3	0.687665	0.352239	1.42478	-1.07254	1.76669e-08
1847	NM_021798	IL21R	1.24045	0.459828	2.40188	-1.94205	1.76926e-08
1848	NM_000546	TP53	1.17886	2.12075	3.96994	-1.84919	1.76933e-08
1849	NM_139247	ADCY4	0.93078	1.40857	2.86715	-1.45858	1.7705e-08
1850	NM_031910	C1QTNF6	1.13652	2.28247	4.08856	-1.80609	1.77122e-08
1851	NM_016943	TAS2R3	0.064409	0	0.100008	-0.100008	1.77126e-08
1852	NM_006793	PRDX3	0.518366	4.51305	5.41611	-0.903061	1.77152e-08
1853	NM_005401	PTPN14	0.721563	1.1765	2.30725	-1.13075	1.77771e-08
1854	TCONS_00012614	linc-UTRN	0.398106	0.391071	1.00269	-0.611618	1.78021e-08
1855	NM_017613	DONSON	0.516892	2.75191	3.68281	-0.930898	1.78151e-08
1856	NM_194281	INO80C	0.49919	2.93756	3.72417	-0.786609	1.78235e-08
1857	NM_172069	PLEKHH2	0.928691	0.527508	2.05399	-1.52648	1.78392e-08
1858	NM_032333	FAM213A	0.731351	2.70841	3.93842	-1.23001	1.78411e-08
1859	NM_022836	DCLRE1B	0.622156	1.92373	3.0198	-1.09607	1.78438e-08
1860	NM_017691	LRRC49	0.642786	1.52016	2.54316	-1.023	1.79077e-08
1861	NM_003726	SKAP1	1.19928	0.522436	2.37341	-1.85097	1.7944e-08
1862	ENST00000369884	CYP17A1-AS1	0.277391	0.0565545	0.493892	-0.437337	1.79629e-08
1863	NM_032300	TCHP	0.417251	2.97806	3.6189	-0.640834	1.80362e-08
1864	NM_004317	ASNA1	0.494804	5.71958	6.53614	-0.816552	1.80594e-08
1865	NM_003866	INPP4B	0.568603	0.615396	1.48859	-0.873193	1.8091e-08
1866	NM_001010887	ACER2	0.43891	0.308537	0.997002	-0.688465	1.81101e-08
1867	NM_022902	SLC30A5	0.351616	3.60757	4.23412	-0.626555	1.81344e-08
1868	NM_024709	C1orf115	0.893438	0.538834	1.96373	-1.4249	1.81577e-08
1869	NM_000595	LTA	0.823656	0.292717	1.56135	-1.26863	1.81608e-08
1870	NM_007002	ADRM1	0.415475	5.7745	6.433	-0.658506	1.81826e-08
1871	TCONS_00023239	linc-BLM	0.088487	0.0157053	0.152881	-0.137175	1.82173e-08
1872	NM_152261	C12orf23	0.33613	4.84402	5.36176	-0.51774	1.82283e-08
1873	NM_020695	REXO1	0.410435	3.2165	3.90014	-0.683644	1.82731e-08
1874	NM_014281	PUF60	0.437198	5.32586	5.99659	-0.670729	1.82896e-08
1875	NR_038879	PAXBP1-AS1	0.263754	0.516387	0.937586	-0.421199	1.82946e-08
1876	NM_006725	CD6	1.17836	0.252343	2.06167	-1.80933	1.83358e-08
1877	NM_138431	MFSD3	0.46994	1.47014	2.22375	-0.753603	1.83742e-08
1878	NM_022073	EGLN3	1.10364	0.504416	2.29133	-1.78692	1.84343e-08
1879	ENST00000333765	GRIK1-AS2	0.117036	0.00621303	0.185622	-0.179409	1.8472e-08
1880	TCONS_00015847	linc-DIRAS2-6	0.199679	0.0130249	0.319642	-0.306618	1.84907e-08
1881	NM_003776	MRPL40	0.584021	4.64983	5.62256	-0.972729	1.85279e-08
1882	NM_031490	LONP2	0.429276	2.96054	3.69746	-0.736918	1.85317e-08
1883	NM_004163	RAB27B	1.01643	0.409171	1.97412	-1.56495	1.85484e-08
1884	NM_002936	RNASEH1	0.448149	2.70203	3.46986	-0.767831	1.85603e-08
1885	NM_016322	RAB14	0.278828	4.41836	4.87077	-0.452403	1.85607e-08
1886	NR_036475	LOC100289656	0.144464	0.0782154	0.300874	-0.222658	1.8581e-08
1887	NM_005702	ERAL1	0.403609	4.27182	4.89866	-0.626833	1.85834e-08
1888	NM_177403	RAB7B	0.686496	1.4223	2.51594	-1.09364	1.86031e-08
1889	NM_203288	RP9	0.479512	3.66566	4.50037	-0.834715	1.86064e-08
1890	ENST00000423733	RP3-511B24.5	0.278775	0.0148327	0.442051	-0.427218	1.86404e-08
1891	ENST00000453549	AP000266.5	0.117785	0	0.182556	-0.182556	1.86626e-08
1892	NM_001242939	FAM47E-STBD1	0.783893	0.969736	2.25683	-1.28709	1.86816e-08
1893	NM_020648	TWSG1	0.609597	3.77275	4.76015	-0.987398	1.87317e-08
1894	NM_002204	ITGA3	1.22798	1.5861	3.49215	-1.90605	1.87372e-08
1895	NM_014329	EDC4	0.394084	3.50559	4.20888	-0.703289	1.88223e-08
1896	NM_003760	EIF4G3	0.393958	3.83072	4.45932	-0.628594	1.88348e-08
1897	NM_001912	CTSL1	0.817991	6.94241	8.27632	-1.33392	1.88392e-08
1898	NM_006223	PIN4	0.544308	3.51142	4.49233	-0.980916	1.8851e-08
1899	TCONS_00017274	linc-DUSP9-2	0.602813	0.31537	1.26301	-0.947638	1.88573e-08
1900	NM_144660	SAMD8	0.391114	2.51604	3.11967	-0.60363	1.88871e-08
1901	NM_000975	RPL11	0.506113	9.2706	10.051	-0.780383	1.88993e-08
1902	NM_003821	RIPK2	0.666781	3.45253	4.60208	-1.14955	1.89206e-08
1903	NM_020651	PELI1	0.392508	2.44726	3.13009	-0.682825	1.89222e-08
1904	NM_005484	PARP2	0.488716	3.53245	4.35664	-0.824195	1.89434e-08
1905	NR_002834	DUSP5P1	0.320978	0.107532	0.614923	-0.507391	1.89733e-08
1906	ENST00000557373	RP11-73E17.2	0.431632	1.2817	1.9513	-0.669604	1.90468e-08
1907	ENST00000421863	ZMYM2-IT1	0.120976	0	0.187357	-0.187357	1.90847e-08
1908	NM_001967	EIF4A2	0.390452	6.23018	6.85504	-0.624859	1.91428e-08
1909	NM_005266	GJA5	1.23947	0.976995	2.87472	-1.89772	1.91632e-08
1910	NM_015012	TMEM41B	0.377007	2.92416	3.54943	-0.62527	1.92275e-08
1911	NM_017444	CHRAC1	0.522475	3.83296	4.6759	-0.842942	1.92396e-08
1912	NM_001144013	RGPD3	0.434023	1.85776	2.59511	-0.737351	1.9244e-08
1913	NM_006278	ST3GAL4	0.80382	3.20045	4.45968	-1.25923	1.92473e-08
1914	NM_003427	ZNF76	0.379691	3.01391	3.71024	-0.69633	1.93124e-08
1915	NM_015401	HDAC7	0.558623	4.68353	5.62106	-0.93753	1.93135e-08
1916	TCONS_00020446	linc-XRCC6BP1	0.184852	0.0394786	0.34292	-0.303441	1.93148e-08
1917	NM_006009	TUBA1A	0.623665	6.8127	7.8213	-1.0086	1.93342e-08
1918	NM_174933	PHYHD1	0.980988	0.421501	2.02476	-1.60326	1.93594e-08
1919	NM_005261	GEM	1.11393	3.03249	4.93413	-1.90164	1.94408e-08
1920	ENST00000515055	RP4-622L5.2	0.405983	2.32546	2.96331	-0.63785	1.9454e-08
1921	NM_032429	LZTS2	0.467618	4.40342	5.27618	-0.872767	1.95123e-08
1922	NM_001159	AOX1	1.52124	1.65759	4.19955	-2.54196	1.95308e-08
1923	ENST00000451760	RP11-96C23.10	0.479982	0.299364	1.09075	-0.79139	1.95435e-08
1924	ENST00000460796	RP11-550I24.2	0.261138	0.0139576	0.413524	-0.399566	1.95489e-08
1925	TCONS_00017170	linc-GAGE10	0.511796	0.424397	1.26083	-0.836434	1.95729e-08
1926	NM_001124	ADM	1.34076	3.97718	6.04604	-2.06886	1.95736e-08
1927	NM_006494	ERF	0.349127	4.19321	4.72787	-0.534658	1.96281e-08
1928	NM_053042	ZNF518B	0.693296	0.491502	1.56713	-1.07563	1.96465e-08
1929	NM_019030	DHX29	0.392679	3.28965	3.9914	-0.701744	1.96522e-08
1930	NM_001256795	LOC100129083	0.344559	0.106719	0.65182	-0.545101	1.96828e-08
1931	NM_145756	ZNF396	0.298727	0.209298	0.669878	-0.46058	1.96841e-08
1932	NM_004990	MARS	0.444897	4.93741	5.75016	-0.812745	1.96885e-08
1933	NM_001326	CSTF3	0.423226	3.02706	3.7373	-0.710244	1.97025e-08
1934	NM_033342	TRIM7	1.00359	0.240681	1.78041	-1.53973	1.97445e-08
1935	NM_002738	PRKCB	0.860874	0.626573	1.95784	-1.33127	1.97542e-08
1936	NM_203394	E2F7	1.104	0.913181	2.64035	-1.72717	1.98213e-08
1937	TCONS_00021393	linc-ARL1-2	0.146472	0.0327449	0.256957	-0.224212	1.98392e-08
1938	NM_006333	C1D	0.334729	3.42333	3.97865	-0.555316	1.99065e-08
1939	NM_001031712	TRMT11	0.49987	2.53458	3.34427	-0.809683	1.99111e-08
1940	NM_173505	ANKRD29	1.03184	1.25371	2.91866	-1.66494	1.99642e-08
1941	TCONS_00013553	linc-ZKSCAN1-1	0.178823	0	0.276509	-0.276509	1.99729e-08
1942	NM_017744	ST7L	0.766558	1.89116	3.11739	-1.22624	2.00039e-08
1943	NM_144671	FAM109A	0.46029	1.94308	2.72724	-0.784158	2.00201e-08
1944	NM_019056	NDUFB11	0.430651	5.10724	5.89883	-0.791586	2.00207e-08
1945	NM_002618	PEX13	0.235726	2.47627	2.86145	-0.385174	2.00571e-08
1946	NM_020354	ENTPD7	0.488512	1.06689	1.87682	-0.809928	2.00593e-08
1947	NM_032505	KBTBD8	0.669049	0.45999	1.50237	-1.04238	2.00705e-08
1948	NM_014874	MFN2	0.392786	4.4239	5.07183	-0.647932	2.01164e-08
1949	NM_032482	DOT1L	0.382627	2.82144	3.44292	-0.621477	2.01254e-08
1950	NM_001031689	PLAA	0.505301	2.66085	3.51459	-0.853744	2.01671e-08
1951	NM_001080417	ZNF629	0.309282	2.33909	2.83953	-0.500439	2.0191e-08
1952	ENST00000427050	AC009505.2	0.353724	0.533711	1.09642	-0.562711	2.01961e-08
1953	NM_004385	VCAN	0.872701	4.74047	6.16798	-1.42751	2.02705e-08
1954	NM_003611	OFD1	0.407423	3.22866	3.86582	-0.637155	2.03306e-08
1955	NR_003554	USP32P2	1.15615	0.573173	2.37513	-1.80196	2.03879e-08
1956	NM_004618	TOP3A	0.494071	2.84619	3.78321	-0.937018	2.0392e-08
1957	NM_018412	ST7	0.36493	3.09392	3.71412	-0.620193	2.03967e-08
1958	ENST00000504539	RP11-256P1.1	0.64609	2.76396	3.77266	-1.00871	2.04083e-08
1959	NM_004231	ATP6V1F	0.508542	6.64461	7.48308	-0.838469	2.04199e-08
1960	NM_052831	SLC18B1	0.539299	1.95662	2.78905	-0.83243	2.04589e-08
1961	NM_014060	MCTS1	0.385832	2.13912	2.81987	-0.680755	2.04613e-08
1962	NM_019556	MOSPD1	0.509603	2.11057	3.07546	-0.964892	2.05067e-08
1963	NM_133496	SLC30A7	0.572828	2.67523	3.61835	-0.943126	2.05113e-08
1964	NR_003671	LOC728024	0.677161	0.255047	1.29027	-1.03522	2.05176e-08
1965	NM_001126049	KLLN	0.138179	0.145867	0.37437	-0.228503	2.05274e-08
1966	NM_031209	QTRT1	0.477241	4.44304	5.27239	-0.829355	2.05626e-08
1967	NR_029407	LOC642361	0.302056	1.43727	1.90106	-0.463785	2.06172e-08
1968	NM_020240	CDC42SE2	0.587541	3.60281	4.51556	-0.912757	2.06217e-08
1969	NM_007018	CNTRL	0.429652	2.30419	3.02126	-0.717069	2.06834e-08
1970	NM_001114132	NBEAL1	0.241117	0.43036	0.856006	-0.425645	2.06843e-08
1971	NM_005312	RAPGEF1	0.395414	4.24475	4.90427	-0.659527	2.07007e-08
1972	NM_018323	PI4K2B	0.607049	2.78897	3.82225	-1.03328	2.07135e-08
1973	NM_000635	RFX2	0.544262	1.31945	2.16983	-0.850375	2.07594e-08
1974	NM_001271700	ANKRD61	0.228971	0.240764	0.630116	-0.389352	2.077e-08
1975	NR_026975	LOC286467	0.473959	0.218738	0.951385	-0.732648	2.07957e-08
1976	NM_021800	DNAJC12	0.813638	0.276044	1.52052	-1.24447	2.08052e-08
1977	NM_006389	HYOU1	0.644246	4.09703	5.12587	-1.02885	2.08497e-08
1978	NM_001037	SCN1B	0.783581	2.64891	3.86461	-1.2157	2.08898e-08
1979	NR_028330	C15orf37	0.533731	0.281647	1.28904	-1.0074	2.09171e-08
1980	NM_003808	TNFSF13	0.895664	3.25179	4.64033	-1.38854	2.09574e-08
1981	ENST00000447691	ZNF197-AS1	0.136644	0	0.210926	-0.210926	2.09844e-08
1982	NM_002952	RPS2	0.644226	8.77488	9.97626	-1.20138	2.10031e-08
1983	NM_004209	SYNGR3	0.327607	0.135141	0.635324	-0.500182	2.10082e-08
1984	NM_018690	APOBR	0.843962	0.948839	2.39612	-1.44728	2.10146e-08
1985	NM_032932	RAB11FIP4	0.472408	0.150464	0.879299	-0.728835	2.10268e-08
1986	NM_175852	TXLNA	0.354715	4.39306	4.99883	-0.605772	2.10832e-08
1987	NM_006293	TYRO3	0.674666	1.40212	2.47897	-1.07685	2.10908e-08
1988	NM_181705	LYRM7	0.404741	1.6484	2.36419	-0.71579	2.11722e-08
1989	ENST00000511929	RP11-1149O23.4	0.342525	0.104393	0.629103	-0.52471	2.11739e-08
1990	NR_038923	LOC254100	0.220583	0.707494	1.06124	-0.353749	2.12067e-08
1991	TCONS_00014552	linc-TNFRSF10A	0.343216	0.104393	0.630087	-0.525694	2.12188e-08
1992	NM_003489	NRIP1	0.388883	2.95248	3.55886	-0.606374	2.12392e-08
1993	NM_016103	SAR1B	0.334602	2.83525	3.38079	-0.545543	2.12433e-08
1994	NM_015361	R3HDM1	0.35318	2.7613	3.39381	-0.632512	2.12738e-08
1995	NM_017913	CDC37L1	0.678457	2.78566	3.82212	-1.03645	2.13166e-08
1996	NM_004672	MAP3K6	0.488752	3.08952	3.91923	-0.829706	2.13258e-08
1997	ENST00000452647	RP1-199J3.3	0.427858	0.746684	1.51479	-0.76811	2.1345e-08
1998	NM_006621	AHCYL1	0.430063	4.6227	5.32534	-0.702646	2.13514e-08
[truncated: 19,922 more rows]
