# Supplementary material for: Integrated genetic and epigenetic analysis of myxofibrosarcoma
Source: Nat Commun. 2018 Jul 17;9:2765. doi: 10.1038/s41467-018-03891-9 (PMC6050269; doi:10.1038/s41467-018-03891-9)
Supplement: Supplementary file 8 — Supplementary Data 5 [file 41467_2018_3891_MOESM8_ESM.xls]

## Sheet: DataS5
Supplementary Data 5. Significant hypermethylated genes (q < 0.2).
Cluster B compared with Cluster A	Cluster C compared with Cluster A	Cluster C compared with Cluster B
LRRC33	DRD4	EBF2
FHIT	EBF2	ZIC4
ANKRD44	ZIC4	ATXN7
IGDCC4	AMN	WDR90
T	TPPP3	HOXD12
STBD1	ZDHHC1	C6orf125
ZNF814	STBD1	GPR176
HAND2	C6orf227	GLI3
NFATC1	HOXD12	PRKCZ
ITGA11	SPEG	C1orf161
MAP1D	MYEOV2	TPPP3
TNFRSF6B	AMH	ZDHHC1
CYTH4	ZIC4	DUT
CYP2S1	KIAA1191	MUC1
CD5	MAP1D	NBLA00301
C6orf227	ZSWIM2	C21orf33
HOXD3	SELPLG	GPR25
GAS7	TAOK3	TIMP2
SDHA	ANKRD44	CPT1B
RUNX3	LOC146880	CHKB-CPT1B
ARHGAP30	SDHA	PRDM8
NBLA00301	RASA3	LOC146880
LHX9	TNFRSF6B	RNF19A
ZIC4	MEIS2	AMN
PTPRJ	MEIS2	GMPPA
LOC100188949	KCNA3	C11orf46
FLJ42709	NBLA00301	MEIS2
WAS	CYP2S1	TPST2
UBE4A	HSF2BP	ABCG4
TBXAS1	SKI	KCNA3
PAX9	ATXN7	FKBP1B
HSF2BP	ASAM	SELPLG
MAP3K1	ITGA11	SKI
CMIP	CDK6	DRD4
SPOCK2	PIP4K2A	CD8A
RPH3AL	TPPP3	PRRT1
NCKAP5	SOAT2	FLJ42709
C7orf20	UBE4A	PIP4K2A
HCCA2	FLJ42709	TNNC2
DUSP8	PCDHGA4	RNF207
RUNX1	PCDHGA11	ZFPM1
NEK6	PCDHGA9	APOLD1
SPEG	PCDHGA1	LGR6
ZIC4	PCDHGB1	STK35
IGSF21	PCDHGB6	NBEA
MAD1L1	PCDHGA12	DBF4
KIAA1191	PCDHGB3	SLC25A40
DRD4	PCDHGB7	ZBTB45
STX1A	PCDHGA6	MYEOV2
ASAM	PCDHGA8	ASAM
ALX4	PCDHGA10	HMSD
LOC404266	PCDHGA5	PCDHGA4
HOXB5	PCDHGB4	PCDHGA11
UBXN10	PCDHGA3	PCDHGA9
SLC38A5	PCDHGA2	PCDHGA1
TAOK3	PCDHGA7	PCDHGB8P
TIGIT	PCDHGB2	PCDHGB1
ARID3C	PCDHGB5	PCDHGB6
NRP1	HSF4	PCDHGB3
COL4A1	FBXL8	PCDHGB7
IGF2AS	PIM3	PCDHGA6
INS-IGF2	GPR176	PCDHGA8
IGF2	DCK	PCDHGA10
GATS	LGR6	PCDHGA5
PVRIG	C1orf161	PCDHGB4
PAX6	ABCG4	PCDHGA3
LHX6	ZNF814	PCDHGA2
KCNA3	CYTH4	PCDHGB2
MGC45800	HOXD13	PCDHGA7
SELPLG	RAPGEFL1	PCDHGB5
KBTBD5	WDR90	MEIS2
C1orf87	DBF4	SASH1
SOAT2	SLC25A40	HSPA12B
GGT1	HOXD3	FOSL1
AVPR2	TRIM69	ADAMTS8
CDK6	PRDM8	MEX3A
C1QL4	C1orf87	MFSD10
HSF4	C1orf55	COL11A2
FBXL8	PRRT1	SPEG
MYEOV2	PARD6B	TPPP3
COTL1	GLI3	C1orf55
PIM3	HCCA2	DCK
TIAL1	DUSP8	TXN2
AMH	PCDHGA4	KLHDC8B
WWOX	PCDHGA11	HSPB7
TNN	PCDHGA9	PITX2
MIR1976	PCDHGA1	HOXD13
RPS6KA1	PCDHGB8P	HOXA6
NFIL3	PCDHGB1	HSF4
SERPINE3	PCDHGB6	FBXL8
GATA6	PCDHGB3	PIP4K2A
ICAM3	PCDHGB7	RGMA
MYOT	PCDHGA6	METRN
ESRRG	PCDHGA8	CREB5
SLC38A7	PCDHGA10	NFKBID
ROBO3	PCDHGA5	RAPGEFL1
COL4A2	PCDHGB4	TPM3
RASA3	PCDHGA3	CLIP2
ALX3	PCDHGA2	KDM2B
TESC	PCDHGB2	RNF44
	PCDHGA7	ZIC4
	PCDHGB5	C1orf87
	IGDCC4	SOAT2
	TUBG2	MAN2B1
	GAS7	GCC1
	C11orf46	TNFSF13
	AMH	TNFSF12-TNFSF13
	IGF2AS	ZSWIM2
	INS-IGF2	RGL2
	IGF2	KRT19
	RNF207	LMTK3
	ZIC4	GAS7
	NCKAP5	C6orf227
	C21orf33	KIAA1191
	NBEA	RGS14
	PRKCZ	POLA2
	ZBTB45	ZIC4
	T	BNC1
	RUNX3	TMEM216
	MEX3A	C8orf73
	MAD1L1	ARL4C
	TMEM88B	TRIM26
	FLJ16779	GPSM1
	NKAIN4	ACADL
	ALX4	SPATC1
	NEK6	GFI1
	BNC1	GGT1
	ALX3	TAOK3
	BNC1	MGAT5B
	GATA6	CDK6
	C11orf45	PCDHGA4
	KCNJ5	PCDHGA11
	KIAA1522	PCDHGA9
	PAX6	PCDHGA1
	SPOCK2	PCDHGB1
	NFKBID	PCDHGB6
	FHIT	PCDHGA12
	C15orf40	PCDHGB3
	APC2	PCDHGB7
	GUCY1B2	PCDHGA6
	RNF19A	PCDHGA8
	TXN2	PCDHGA10
	TRIM26	PCDHGA5
	RGMA	PCDHGB4
	PITX2	PCDHGA3
	NRP1	PCDHGA2
	HMSD	PCDHGA7
	DOK3	PCDHGB2
	B3GALT4	PCDHGB5
	C6orf125	RASA3
	NFATC1	GDNF
	ETFA	PARD6B
	TYRO3P	BIN1
	C7orf20	BNC1
	BAT1	GRHL1
	HIST1H2BD	ZNF213
	MGAT5B	KIF1A
	SERPINE3	MAD1L1
	MUC1	PLXND1
	PLXND1	NRP2
	FOSL1	SLC38A10
	POLA2	C3orf59
	TNNC2	SLC9A8
	NCRNA00164	AMH
	MIR663B	TNFRSF6B
	MGC45800	KIAA1522
	SOX13	B3GALT4
	FKBP1B	MIR548F5
	C8orf73	DCLK1
	ROBO3	TM6SF2
	LOC283731	ZNF251
	ISLR2	BAIAP2
	CD8A	GATA6
	RBM38	ADAMTS13
	ATF6B	SNTG2
	FKBPL	ADRM1
	CD5
	TINAGL1
	TMEM216
	NR2F1
	GP6
	ARHGAP30
	PTPRJ
	ARHGAP8
	PRR5-ARHGAP8
	LHX6
	STK38L
	CPT1B
	CHKB-CPT1B
	COL4A1
	MFSD10
	PRDM2
	ATP8A2
	HOXA6
	ITPRIPL2
	TNFSF13
	TNFSF12-TNFSF13
	RGL2
	COL4A2
	SPATC1
	STK35
	HSPA12B
	HHLA2
	LHX9
	BAIAP2
