# Supplementary material for: Integrated genetic and epigenetic analysis of myxofibrosarcoma
Source: Nat Commun. 2018 Jul 17;9:2765. doi: 10.1038/s41467-018-03891-9 (PMC6050269; doi:10.1038/s41467-018-03891-9)
Supplement: Supplementary file 9 — Supplementary Data 6 [file 41467_2018_3891_MOESM9_ESM.xlsx]

## Sheet: DataS6a
Supplementary Data 6a. Overrepresented annotation terms in Cluster B compared with Cluster A among significantly methylated genes.
Annotation Cluster	Database	Enrichment Score	Term	Genes involved in the term	Percentage	P value	Fold Enrichment	BH adjusted P(q)
Transcription	GOTERM_MF_DIRECT	2.8	GO:0000977~RNA polymerase II regulatory region sequence-specific DNA binding	9	10.5882	3.86077e-06	9.61089	0.004835
	GOTERM_BP_DIRECT		GO:0006366~transcription from RNA polymerase II promoter	12	14.1176	1.0889e-05	5.38076	0.0160626
	GOTERM_MF_DIRECT		GO:0001228~transcriptional activator activity, RNA polymerase II transcription regulatory region sequence-specific binding	6	7.05882	6.41835e-05	14.0285	0.0803516
	GOTERM_MF_DIRECT		GO:0003700~transcription factor activity, sequence-specific DNA binding	14	16.4706	0.000286596	3.23586	0.358332
	GOTERM_BP_DIRECT		GO:0045944~positive regulation of transcription from RNA polymerase II promoter	13	15.2941	0.000880347	3.04827	1.29089
	UP_KEYWORDS		DNA-binding	19	22.3529	0.00116848	2.27084	1.42581
	UP_KEYWORDS		Activator	9	10.5882	0.0051593	3.33602	6.15589
	GOTERM_BP_DIRECT		GO:0045893~positive regulation of transcription, DNA-templated	8	9.41176	0.00646821	3.57324	9.12917
	UP_KEYWORDS		Transcription regulation	18	21.1765	0.0108529	1.89117	12.544
	UP_KEYWORDS		Transcription	18	21.1765	0.0140854	1.83912	15.9905
	UP_KEYWORDS		Nucleus	31	36.4706	0.0201315	1.44839	22.1041
	GOTERM_CC_DIRECT		GO:0005634~nucleus	31	36.4706	0.0605905	1.32063	49.8981
	GOTERM_MF_DIRECT		GO:0003677~DNA binding	13	15.2941	0.0647249	1.72493	56.7432
Homeobox	UP_SEQ_FEATURE	2.8	DNA-binding region:Homeobox	7	8.23529	0.000132212	8.85895	0.179815
	INTERPRO		IPR017970:Homeobox, conserved site	7	8.23529	0.000195388	8.23798	0.246383
	UP_KEYWORDS		Homeobox	7	8.23529	0.000668742	6.54612	0.818318
	INTERPRO		IPR009057:Homeodomain-like	8	9.41176	0.00071197	5.32387	0.8951
	INTERPRO		IPR001356:Homeodomain	7	8.23529	0.000947802	6.11413	1.18996
	UP_KEYWORDS		Developmental protein	12	14.1176	0.00146347	3.09815	1.7828
	SMART		SM00389:HOX	7	8.23529	0.00426674	4.46978	4.26436
	GOTERM_MF_DIRECT		GO:0043565~sequence-specific DNA binding	8	9.41176	0.00808351	3.4304	9.66513
	GOTERM_BP_DIRECT		GO:0048704~embryonic skeletal system morphogenesis	3	3.52941	0.012127	17.6944	16.4726
	GOTERM_BP_DIRECT		GO:0009952~anterior/posterior pattern specification	3	3.52941	0.046232	8.62603	50.2569
Transcription factor	GOTERM_MF_DIRECT	1.7	GO:0003700~transcription factor activity, sequence-specific DNA binding	14	16.4706	0.000286596	3.23586	0.358332
	GOTERM_MF_DIRECT		GO:0043565~sequence-specific DNA binding	8	9.41176	0.00808351	3.4304	9.66513
	GOTERM_BP_DIRECT		GO:0006355~regulation of transcription, DNA-templated	11	12.9412	0.107625	1.68238	81.3594
	GOTERM_BP_DIRECT		GO:0006351~transcription, DNA-templated	10	11.7647	0.463987	1.17661	99.9899
Fibronectin	UP_SEQ_FEATURE	1.6	domain:Fibronectin type-III 2	5	5.88235	0.00216512	9.08733	2.90723
	UP_SEQ_FEATURE		domain:Fibronectin type-III 1	5	5.88235	0.00222489	9.01951	2.98636
	UP_SEQ_FEATURE		domain:Fibronectin type-III 3	4	4.70588	0.00494203	11.5106	6.52133
	INTERPRO		IPR013783:Immunoglobulin-like fold	11	12.9412	0.00898597	2.58636	10.7701
	INTERPRO		IPR003961:Fibronectin, type III	5	5.88235	0.0133693	5.40102	15.6265
	SMART		SM00060:FN3	5	5.88235	0.0135847	5.32116	13.0124
	UP_SEQ_FEATURE		domain:Fibronectin type-III 5	3	3.52941	0.0152029	15.7645	18.8222
	INTERPRO		IPR003599:Immunoglobulin subtype	7	8.23529	0.022654	3.14933	25.1197
	UP_KEYWORDS		Immunoglobulin domain	7	8.23529	0.0229695	3.14118	24.8303
	INTERPRO		IPR013098:Immunoglobulin I-set	4	4.70588	0.0245862	6.34333	26.9672
	UP_SEQ_FEATURE		domain:Fibronectin type-III 4	3	3.52941	0.0274374	11.5106	31.5244
	UP_SEQ_FEATURE		domain:Ig-like C2-type 4	3	3.52941	0.0387046	9.54169	41.568
	UP_SEQ_FEATURE		domain:Ig-like C2-type 1	4	4.70588	0.0499256	4.78659	50.1988
	UP_SEQ_FEATURE		domain:Ig-like C2-type 2	4	4.70588	0.05053	4.76301	50.6283
	SMART		SM00409:IG	7	8.23529	0.0846804	2.24838	59.4164
	UP_SEQ_FEATURE		domain:Ig-like C2-type 3	3	3.52941	0.0965213	5.66538	74.8834
	INTERPRO		IPR003598:Immunoglobulin subtype 2	4	4.70588	0.0988676	3.57764	73.1318
	INTERPRO		IPR007110:Immunoglobulin-like domain	7	8.23529	0.125498	2.03011	81.6018
	SMART		SM00408:IGc2	4	4.70588	0.199688	2.55416	89.6719

## Sheet: DataS6b
Supplementary Data 6b. Overrepresented annotation terms in Cluster C compared with Cluster A among significantly methylated genes.
Annotation Cluster	Database	Enrichment Score	Term	Genes involved in the term	Percentage	P value	Fold Enrichment	BH adjusted P(q)
Cell adhesion	INTERPRO	13.4	IPR013164:Cadherin, N-terminal	19	11.5854	3.4427e-23	35.4571	4.64792e-20
	UP_SEQ_FEATURE		domain:Cadherin 6	19	11.5854	1.47126e-21	29.6305	2.15559e-18
	UP_SEQ_FEATURE		domain:Cadherin 5	19	11.5854	1.35765e-19	23.4222	1.98914e-16
	UP_SEQ_FEATURE		domain:Cadherin 3	19	11.5854	4.58054e-19	21.9584	6.71109e-16
	UP_SEQ_FEATURE		domain:Cadherin 4	19	11.5854	4.58054e-19	21.9584	6.71109e-16
	UP_SEQ_FEATURE		domain:Cadherin 2	19	11.5854	7.51483e-19	21.3855	1.10102e-15
	UP_SEQ_FEATURE		domain:Cadherin 1	19	11.5854	7.51483e-19	21.3855	1.10102e-15
	INTERPRO		IPR020894:Cadherin conserved site	19	11.5854	1.64395e-18	20.3957	2.21946e-15
	INTERPRO		IPR002126:Cadherin	19	11.5854	3.68365e-18	19.5315	4.97323e-15
	INTERPRO		IPR015919:Cadherin-like	19	11.5854	5.03211e-18	19.2059	6.79376e-15
	SMART		SM00112:CA	19	11.5854	9.65086e-16	13.8426	1.09912e-12
	GOTERM_BP_DIRECT		GO:0007156~homophilic cell adhesion via plasma membrane adhesion molecules	19	11.5854	1.1804e-15	14.2204	1.87628e-12
	UP_KEYWORDS		Cell adhesion	21	12.8049	7.44512e-10	5.71075	9.30859e-07
	UP_KEYWORDS		Calcium	23	14.0244	9.02561e-07	3.41616	0.00112846
	GOTERM_MF_DIRECT		GO:0005509~calcium ion binding	21	12.8049	2.14423e-06	3.48185	0.00274896
	UP_SEQ_FEATURE		topological domain:Extracellular	42	25.6098	2.16186e-05	1.95064	0.0316693
	UP_SEQ_FEATURE		signal peptide	47	28.6585	3.26938e-05	1.81818	0.04789
	UP_KEYWORDS		Cell membrane	44	26.8293	8.37296e-05	1.80517	0.104636
	UP_SEQ_FEATURE		topological domain:Cytoplasmic	46	28.0488	0.000154643	1.72285	0.226333
Cell membrane	UP_SEQ_FEATURE	3.1	topological domain:Extracellular	42	25.6098	2.16186e-05	1.95064	0.0316693
	UP_SEQ_FEATURE		signal peptide	47	28.6585	3.26938e-05	1.81818	0.04789
	UP_KEYWORDS		Cell membrane	44	26.8293	8.37296e-05	1.80517	0.104636
	UP_SEQ_FEATURE		topological domain:Cytoplasmic	46	28.0488	0.000154643	1.72285	0.226333
	UP_KEYWORDS		Signal	52	31.7073	0.000195024	1.62824	0.243564
	UP_SEQ_FEATURE		glycosylation site:N-linked (GlcNAc...)	52	31.7073	0.000342206	1.58971	0.500207
	UP_KEYWORDS		Glycoprotein	54	32.9268	0.000515335	1.5456	0.642414
	GOTERM_CC_DIRECT		GO:0005886~plasma membrane	52	31.7073	0.000543151	1.55376	0.645191
	UP_SEQ_FEATURE		transmembrane region	57	34.7561	0.00133268	1.45926	1.93489
	UP_KEYWORDS		Transmembrane helix	58	35.3659	0.00878224	1.34097	10.4425
	UP_KEYWORDS		Transmembrane	58	35.3659	0.00936982	1.33694	11.104
	UP_KEYWORDS		Membrane	69	42.0732	0.043816	1.19935	42.8901
	GOTERM_CC_DIRECT		GO:0016021~integral component of membrane	49	29.878	0.141367	1.16863	83.7299
Homeobox	UP_SEQ_FEATURE	2.3	DNA-binding region:Homeobox	10	6.09756	1.72129e-05	6.7769	0.0252162
	INTERPRO		IPR017970:Homeobox, conserved site	10	6.09756	2.72366e-05	6.38424	0.0367653
	UP_KEYWORDS		Homeobox	11	6.70732	3.42146e-05	5.46891	0.0427699
	INTERPRO		IPR001356:Homeodomain	11	6.70732	5.04888e-05	5.21214	0.0681426
	GOTERM_MF_DIRECT		GO:0003700~transcription factor activity, sequence-specific DNA binding	21	12.8049	0.000143516	2.5978	0.183837
	UP_KEYWORDS		Developmental protein	19	11.5854	0.000342643	2.60794	0.427561
	INTERPRO		IPR009057:Homeodomain-like	11	6.70732	0.000458706	3.97115	0.617518
	SMART		SM00389:HOX	11	6.70732	0.000696854	3.71855	0.760241
	GOTERM_MF_DIRECT		GO:0043565~sequence-specific DNA binding	13	7.92683	0.0013557	2.98348	1.72421
	GOTERM_MF_DIRECT		GO:0000978~RNA polymerase II core promoter proximal region sequence-specific DNA binding	10	6.09756	0.00299007	3.34874	3.76638
	UP_KEYWORDS		DNA-binding	28	17.0732	0.00341114	1.77915	4.18225
	GOTERM_BP_DIRECT		GO:0006366~transcription from RNA polymerase II promoter	12	7.31707	0.00402665	2.76616	6.00647
	UP_KEYWORDS		Activator	12	7.31707	0.0126604	2.36477	14.7262
	GOTERM_MF_DIRECT		GO:0001077~transcriptional activator activity, RNA polymerase II core promoter proximal region sequence-specific binding	7	4.26829	0.0143948	3.52611	16.9634
	GOTERM_MF_DIRECT		GO:0003677~DNA binding	23	14.0244	0.0215239	1.63336	24.3428
	GOTERM_BP_DIRECT		GO:0006355~regulation of transcription, DNA-templated	21	12.8049	0.0264155	1.65115	33.7012
	GOTERM_BP_DIRECT		GO:0045944~positive regulation of transcription from RNA polymerase II promoter	15	9.14634	0.0363064	1.80816	43.321
	INTERPRO		IPR020479:Homeodomain, metazoa	4	2.43902	0.0398718	5.27394	42.2662
	UP_KEYWORDS		Transcription regulation	25	15.2439	0.0785716	1.39644	64.0528
	UP_KEYWORDS		Transcription	25	15.2439	0.0998111	1.358	73.1443
	GOTERM_MF_DIRECT		GO:0003682~chromatin binding	7	4.26829	0.109773	2.12829	77.4795
	GOTERM_BP_DIRECT		GO:0000122~negative regulation of transcription from RNA polymerase II promoter	10	6.09756	0.152103	1.64241	92.0588
	UP_KEYWORDS		Nucleus	46	28.0488	0.202859	1.14263	94.1264
	GOTERM_BP_DIRECT		GO:0006351~transcription, DNA-templated	20	12.1951	0.283479	1.20975	99.401
	GOTERM_CC_DIRECT		GO:0005634~nucleus	44	26.8293	0.580019	1.00054	99.9968

## Sheet: DataS6c
Supplementary Data 6c. Overrepresented annotation terms in Cluster C compared with Cluster B among significantly methylated genes.
Annotation Cluster	Database	Enrichment Score	Term	Genes involved in the term	Percentage	P value	Fold Enrichment	BH adjusted P(q)
Cell adhesion	INTERPRO	10.2	IPR013164:Cadherin, N-terminal	19	13.4752	2.42086e-24	40.789	3.20969e-21
	UP_SEQ_FEATURE		domain:Cadherin 6	19	13.4752	1.4434e-22	33.5236	2.09392e-19
	UP_SEQ_FEATURE		domain:Cadherin 5	19	13.4752	1.35879e-20	26.4996	1.97117e-17
	UP_SEQ_FEATURE		domain:Cadherin 3	19	13.4752	4.61359e-20	24.8434	6.69288e-17
	UP_SEQ_FEATURE		domain:Cadherin 4	19	13.4752	4.61359e-20	24.8434	6.69288e-17
	UP_SEQ_FEATURE		domain:Cadherin 1	19	13.4752	7.5897e-20	24.1953	1.10103e-16
	UP_SEQ_FEATURE		domain:Cadherin 2	19	13.4752	7.5897e-20	24.1953	1.10103e-16
	INTERPRO		IPR020894:Cadherin conserved site	19	13.4752	1.2181e-19	23.4627	1.61502e-16
	INTERPRO		IPR002126:Cadherin	19	13.4752	2.74438e-19	22.4685	3.63863e-16
	INTERPRO		IPR015919:Cadherin-like	19	13.4752	3.75721e-19	22.094	4.98148e-16
	SMART		SM00112:CA	19	13.4752	9.35095e-18	17.7126	9.94115e-15
	GOTERM_BP_DIRECT		GO:0007156~homophilic cell adhesion via plasma membrane adhesion molecules	19	13.4752	1.60689e-16	15.7757	1.66533e-13
	UP_KEYWORDS		Cell adhesion	20	14.1844	4.58494e-10	6.22704	5.72773e-07
	UP_KEYWORDS		Calcium	23	16.3121	7.94738e-08	3.91125	9.92825e-05
	GOTERM_MF_DIRECT		GO:0005509~calcium ion binding	21	14.8936	4.47064e-07	3.83273	0.000564821
	UP_KEYWORDS		Cell membrane	41	29.078	3.06872e-05	1.92587	0.0383292
	GOTERM_CC_DIRECT		GO:0005886~plasma membrane	48	34.0426	0.000375856	1.60808	0.44529
	UP_SEQ_FEATURE		signal peptide	38	26.9504	0.00131113	1.66316	1.88529
	UP_SEQ_FEATURE		glycosylation site:N-linked (GlcNAc...)	45	31.9149	0.00143305	1.55646	2.05891
	UP_SEQ_FEATURE		topological domain:Extracellular	33	23.4043	0.00166299	1.73401	2.38558
	UP_SEQ_FEATURE		transmembrane region	50	35.461	0.00318081	1.44823	4.51654
	UP_KEYWORDS		Glycoprotein	45	31.9149	0.00428922	1.47466	5.2282
	UP_KEYWORDS		Signal	42	29.7872	0.0043414	1.50572	5.29022
	UP_SEQ_FEATURE		topological domain:Cytoplasmic	37	26.2411	0.00437405	1.56785	6.16132
	UP_KEYWORDS		Transmembrane helix	51	36.1702	0.0120741	1.35002	14.08
	UP_KEYWORDS		Transmembrane	51	36.1702	0.0127963	1.34596	14.8614
	UP_KEYWORDS		Membrane	63	44.6809	0.0202797	1.25376	22.5818
	GOTERM_CC_DIRECT		GO:0016021~integral component of membrane	45	31.9149	0.10817	1.20332	74.3096
Transcription	GOTERM_MF_DIRECT	1.53292	GO:0000978~RNA polymerase II core promoter proximal region sequence-specific DNA binding	9	6.38298	0.00568675	3.31759	6.95173
	GOTERM_MF_DIRECT		GO:0001077~transcriptional activator activity, RNA polymerase II core promoter proximal region sequence-specific binding	7	4.96454	0.00923957	3.88145	11.066
	GOTERM_BP_DIRECT		GO:0006366~transcription from RNA polymerase II promoter	9	6.38298	0.0410708	2.30154	47.2103
	GOTERM_BP_DIRECT		GO:0001701~in utero embryonic development	5	3.5461	0.0536448	3.50769	56.8255
	GOTERM_BP_DIRECT		GO:0045944~positive regulation of transcription from RNA polymerase II promoter	13	9.21986	0.0678279	1.73847	65.6974
	GOTERM_MF_DIRECT		GO:0003682~chromatin binding	6	4.25532	0.176143	2.00809	91.353
