# Supplementary material for: Integrated genetic and epigenetic analysis of myxofibrosarcoma
Source: Nat Commun. 2018 Jul 17;9:2765. doi: 10.1038/s41467-018-03891-9 (PMC6050269; doi:10.1038/s41467-018-03891-9)
Supplement: Supplementary file 10 — Supplementary Data 7 [file 41467_2018_3891_MOESM10_ESM.xlsx]

## Sheet: DataS7
Supplementary Data 7. Genes with significantly correlation between methylation and expression data (sorted by p-value).
Accession	Gene	Targetcg	Spearman.cor	P-value	cg_probe_ano	cg_probe_ano	cg_probe_ano
NM_000853	GSTT1	cg11478607	-0.81392	7.88134e-08	GSTT1	NM_000853	TSS200
NM_001145275	ZFY	cg10213302	-0.805704	1.34051e-07	ZFY;ZFY;ZFY	NM_003411;NM_001145276;NM_001145275	TSS1500;TSS200;TSS1500
NM_003411	ZFY	cg10213302	-0.805704	1.34051e-07	ZFY;ZFY;ZFY	NM_003411;NM_001145276;NM_001145275	TSS1500;TSS200;TSS1500
NM_001145276	ZFY	cg10213302	-0.800118	1.89675e-07	ZFY;ZFY;ZFY	NM_003411;NM_001145276;NM_001145275	TSS1500;TSS200;TSS1500
NM_000853	GSTT1	cg20064778	-0.798592	2.08155e-07	GSTT1	NM_000853	TSS200
NM_000853	GSTT1	cg10546252	-0.786074	4.3364e-07	GSTT1	NM_000853	TSS200
NM_152742	GPC2	cg15140703	-0.854187	9.24336e-07	STAG3;GPC2	NM_012447;NM_152742	TSS200;TSS1500
NM_020780	PTCHD2	cg15658487	-0.771524	9.59952e-07	PTCHD2	NM_020780	TSS200
NM_025176	NINL	cg13727122	-0.841872	1.04249e-06	NINL	NM_025176	TSS200
NM_152742	GPC2	cg04778012	-0.839409	1.0653e-06	STAG3;GPC2	NM_012447;NM_152742	TSS200;TSS1500
NM_152742	GPC2	cg13210467	-0.828571	1.16539e-06	STAG3;GPC2	NM_012447;NM_152742	TSS200;TSS1500
NM_019609	CPXM1	cg04611203	-0.812808	1.33421e-06	CPXM1	NM_019609	TSS200
NM_033512	TSPYL5	cg04917181	-0.803448	1.47834e-06	TSPYL5	NM_033512	TSS200
NM_002466	MYBL2	cg08290421	-0.80197	1.50657e-06	MYBL2	NM_002466	TSS200
NM_152742	GPC2	cg00048759	-0.800985	1.52645e-06	STAG3;GPC2	NM_012447;NM_152742	TSS200;TSS1500
NM_015720	PODXL2	cg12943155	-0.797044	1.61558e-06	PODXL2	NM_015720	TSS200
NM_018059	RADIL	cg04961235	0.796059	1.64056e-06	PAPOLB;RADIL	NM_020144;NM_018059	TSS200;Body
NM_012109	TMEM59L	cg08853419	-0.75998	1.73279e-06	TMEM59L	NM_012109	TSS200
NM_019028	ZDHHC13	cg27164771	-0.789655	1.83536e-06	ZDHHC13;ZDHHC13	NM_019028;NM_001001483	TSS200;TSS200
NM_015668	RGS22	cg23208513	-0.758468	1.86771e-06	RGS22	NM_015668	TSS200
NM_001001483	ZDHHC13	cg27164771	-0.7867	1.94804e-06	ZDHHC13;ZDHHC13	NM_019028;NM_001001483	TSS200;TSS200
NM_001113206	TSTD1	cg12426196	-0.785222	2.01082e-06	TSTD1;TSTD1;TSTD1	NM_001113206;NM_001113205;NM_001113207	TSS200;TSS200;TSS200
NM_153263	ZNF549	cg10729426	-0.782759	2.12614e-06	ZNF549	NM_153263	TSS200
NM_152742	GPC2	cg10084644	-0.781773	2.1763e-06	STAG3;GPC2	NM_012447;NM_152742	TSS200;TSS1500
NM_152457	ZNF597	cg27136643	-0.777833	2.40284e-06	NAT15;ZNF597	NM_001083601;NM_152457	TSS200;TSS200
NM_153263	ZNF549	cg06458239	-0.776847	2.46655e-06	ZNF549	NM_153263	TSS200
NM_001113207	TSTD1	cg12426196	-0.776355	2.49955e-06	TSTD1;TSTD1;TSTD1	NM_001113206;NM_001113205;NM_001113207	TSS200;TSS200;TSS200
NM_207446	FAM174B	cg25864024	-0.775862	2.53334e-06	FAM174B	NM_207446	TSS200
NM_001080956	PLAGL1	cg21526238	-0.775369	2.56794e-06	HYMAI;PLAGL1;PLAGL1;PLAGL1;PLAGL1;PLAGL1;PLAGL1;PLAGL1;PLAGL1	NR_002768;NM_001080951;NM_002656;NM_006718;NM_001080955;NM_001080953;NM_001080952;NM_001080956;NM_001080954	Body;5'UTR;TSS200;TSS200;5'UTR;TSS200;TSS200;TSS200;TSS200
NM_002656	PLAGL1	cg21526238	-0.775369	2.56794e-06	HYMAI;PLAGL1;PLAGL1;PLAGL1;PLAGL1;PLAGL1;PLAGL1;PLAGL1;PLAGL1	NR_002768;NM_001080951;NM_002656;NM_006718;NM_001080955;NM_001080953;NM_001080952;NM_001080956;NM_001080954	Body;5'UTR;TSS200;TSS200;5'UTR;TSS200;TSS200;TSS200;TSS200
NM_001080955	PLAGL1	cg21526238	-0.773892	2.67674e-06	HYMAI;PLAGL1;PLAGL1;PLAGL1;PLAGL1;PLAGL1;PLAGL1;PLAGL1;PLAGL1	NR_002768;NM_001080951;NM_002656;NM_006718;NM_001080955;NM_001080953;NM_001080952;NM_001080956;NM_001080954	Body;5'UTR;TSS200;TSS200;5'UTR;TSS200;TSS200;TSS200;TSS200
NM_206538	EMC10	cg12199100	-0.772414	2.79343e-06	FAM71E1;C19orf63;C19orf63	NM_138411;NM_175063;NM_206538	1stExon;TSS200;TSS200
NM_001113205	TSTD1	cg12426196	-0.771429	2.87587e-06	TSTD1;TSTD1;TSTD1	NM_001113206;NM_001113205;NM_001113207	TSS200;TSS200;TSS200
NM_024600	TMEM204	cg10465839	-0.770936	2.91854e-06	IFT140;TMEM204	NM_014714;NM_024600	Body;TSS200
NM_001080951	PLAGL1	cg21526238	-0.769951	3.00687e-06	HYMAI;PLAGL1;PLAGL1;PLAGL1;PLAGL1;PLAGL1;PLAGL1;PLAGL1;PLAGL1	NR_002768;NM_001080951;NM_002656;NM_006718;NM_001080955;NM_001080953;NM_001080952;NM_001080956;NM_001080954	Body;5'UTR;TSS200;TSS200;5'UTR;TSS200;TSS200;TSS200;TSS200
NM_001080952	PLAGL1	cg21526238	-0.769951	3.00687e-06	HYMAI;PLAGL1;PLAGL1;PLAGL1;PLAGL1;PLAGL1;PLAGL1;PLAGL1;PLAGL1	NR_002768;NM_001080951;NM_002656;NM_006718;NM_001080955;NM_001080953;NM_001080952;NM_001080956;NM_001080954	Body;5'UTR;TSS200;TSS200;5'UTR;TSS200;TSS200;TSS200;TSS200
NM_001080954	PLAGL1	cg21526238	-0.769951	3.00687e-06	HYMAI;PLAGL1;PLAGL1;PLAGL1;PLAGL1;PLAGL1;PLAGL1;PLAGL1;PLAGL1	NR_002768;NM_001080951;NM_002656;NM_006718;NM_001080955;NM_001080953;NM_001080952;NM_001080956;NM_001080954	Body;5'UTR;TSS200;TSS200;5'UTR;TSS200;TSS200;TSS200;TSS200
NM_006718	PLAGL1	cg21526238	-0.769951	3.00687e-06	HYMAI;PLAGL1;PLAGL1;PLAGL1;PLAGL1;PLAGL1;PLAGL1;PLAGL1;PLAGL1	NR_002768;NM_001080951;NM_002656;NM_006718;NM_001080955;NM_001080953;NM_001080952;NM_001080956;NM_001080954	Body;5'UTR;TSS200;TSS200;5'UTR;TSS200;TSS200;TSS200;TSS200
NR_026864	PRSS30P	cg10448227	-0.747383	3.18434e-06	TMPRSS8	NR_026864	TSS200
NM_001080953	PLAGL1	cg21526238	-0.76601	3.40336e-06	HYMAI;PLAGL1;PLAGL1;PLAGL1;PLAGL1;PLAGL1;PLAGL1;PLAGL1;PLAGL1	NR_002768;NM_001080951;NM_002656;NM_006718;NM_001080955;NM_001080953;NM_001080952;NM_001080956;NM_001080954	Body;5'UTR;TSS200;TSS200;5'UTR;TSS200;TSS200;TSS200;TSS200
NM_175063	EMC10	cg12199100	-0.76601	3.40336e-06	FAM71E1;C19orf63;C19orf63	NM_138411;NM_175063;NM_206538	1stExon;TSS200;TSS200
NM_001001668	ZNF470	cg16722964	-0.765025	3.51416e-06	ZNF470	NM_001001668	TSS200
NM_199347	NEK10	cg01056889	0.762069	3.87771e-06	NEK10	NM_199347	TSS200
NM_001113206	TSTD1	cg13906823	-0.760591	4.07828e-06	TSTD1;TSTD1;TSTD1	NM_001113206;NM_001113205;NM_001113207	TSS200;TSS200;TSS200
NR_028330	C15orf37	cg01843524	-0.741252	4.22846e-06	C15orf37;ST20	NR_028330;NM_001100880	Body;TSS200
NR_028062	PRKY	cg09546548	-0.759113	4.29236e-06	PRKY	NR_028062	TSS200
NM_001001668	ZNF470	cg09265529	-0.75665	4.68134e-06	ZNF470	NM_001001668	TSS200
NM_024600	TMEM204	cg08296037	-0.75468	5.02371e-06	IFT140;TMEM204	NM_014714;NM_024600	Body;TSS200
NM_006091	CORO2B	cg21054441	-0.751724	5.59418e-06	CORO2B	NM_006091	TSS200
NR_024181	ZNF577	cg23010048	-0.751724	5.59418e-06	ZNF577;ZNF577;ZNF577	NR_024181;NM_032679;NM_001135590	TSS200;TSS200;TSS200
NM_194439	RNF212	cg23462514	-0.749754	6.01574e-06	RNF212;RNF212	NM_001131034;NM_194439	TSS200;TSS200
NM_001113207	TSTD1	cg13906823	-0.747783	6.47312e-06	TSTD1;TSTD1;TSTD1	NM_001113206;NM_001113205;NM_001113207	TSS200;TSS200;TSS200
NR_001543	TTTY14	cg15345074	-0.731404	6.56272e-06	TTTY14	NR_001543	TSS200
NM_001131034	RNF212	cg23462514	-0.745813	6.9689e-06	RNF212;RNF212	NM_001131034;NM_194439	TSS200;TSS200
NM_152742	GPC2	cg18691434	-0.745813	6.9689e-06	STAG3;GPC2	NM_012447;NM_152742	TSS200;TSS1500
NM_001145971	RDH13	cg08278892	-0.743842	7.50579e-06	RDH13;RDH13;RDH13;RDH13	NR_027382;NM_138412;NM_001145971;NR_027381	TSS200;5'UTR;TSS200;TSS200
NM_002466	MYBL2	cg14430582	-0.743842	7.50579e-06	MYBL2	NM_002466	TSS200
NM_001135821	FDPS	cg14788660	-0.742857	7.79055e-06	FDPS;FDPS;FDPS	NM_001135822;NM_002004;NM_001135821	TSS200;TSS200;TSS1500
NM_012135	FAM50B	cg19362611	-0.741872	8.08668e-06	FAM50B	NM_012135	TSS200
NM_001001668	ZNF470	cg27544219	-0.740887	8.39456e-06	ZNF470	NM_001001668	TSS200
NM_001135822	FDPS	cg14788660	-0.740887	8.39456e-06	FDPS;FDPS;FDPS	NM_001135822;NM_002004;NM_001135821	TSS200;TSS200;TSS1500
NM_001144931	LOC391322	cg24565820	-0.72472	8.75096e-06	LOC391322	NM_001144931	TSS200
NM_001135247	MFAP2	cg05055766	-0.738424	9.21834e-06	MFAP2;MFAP2;MFAP2;MFAP2	NM_017459;NM_002403;NM_001135247;NM_001135248	5'UTR;TSS200;5'UTR;TSS200
NM_002403	MFAP2	cg05055766	-0.738424	9.21834e-06	MFAP2;MFAP2;MFAP2;MFAP2	NM_017459;NM_002403;NM_001135247;NM_001135248	5'UTR;TSS200;5'UTR;TSS200
NM_002466	MYBL2	cg14577472	-0.738424	9.21834e-06	MYBL2	NM_002466	TSS200
NM_002004	FDPS	cg14788660	-0.737931	9.39278e-06	FDPS;FDPS;FDPS	NM_001135822;NM_002004;NM_001135821	TSS200;TSS200;TSS1500
NM_014695	CCDC144A	cg04316233	-0.737931	9.39278e-06	CCDC144A	NM_014695	TSS200
NM_001113205	TSTD1	cg13906823	-0.737438	9.57057e-06	TSTD1;TSTD1;TSTD1	NM_001113206;NM_001113205;NM_001113207	TSS200;TSS200;TSS200
NM_001135248	MFAP2	cg05055766	-0.737438	9.57057e-06	MFAP2;MFAP2;MFAP2;MFAP2	NM_017459;NM_002403;NM_001135247;NM_001135248	5'UTR;TSS200;5'UTR;TSS200
NM_138412	RDH13	cg08278892	-0.737438	9.57057e-06	RDH13;RDH13;RDH13;RDH13	NR_027382;NM_138412;NM_001145971;NR_027381	TSS200;5'UTR;TSS200;TSS200
NM_033256	PPP1R14A	cg10662093	-0.736946	9.75176e-06	PPP1R14A	NM_033256	TSS200
NM_004644	AP3B2	cg17074542	-0.736453	9.93642e-06	AP3B2	NM_004644	TSS200
NM_017459	MFAP2	cg05055766	-0.736453	9.93642e-06	MFAP2;MFAP2;MFAP2;MFAP2	NM_017459;NM_002403;NM_001135247;NM_001135248	5'UTR;TSS200;5'UTR;TSS200
NR_026864	PRSS30P	cg27137258	-0.720778	1.03296e-05	TMPRSS8	NR_026864	TSS200
NM_194439	RNF212	cg05924254	-0.734975	1.05117e-05	RNF212;RNF212	NM_001131034;NM_194439	TSS200;TSS200
NM_001142389	PNPLA4	cg04640677	-0.73202	1.17636e-05	PNPLA4;PNPLA4	NM_004650;NM_001142389	TSS200;5'UTR
NM_004650	PNPLA4	cg04640677	-0.73202	1.17636e-05	PNPLA4;PNPLA4	NM_004650;NM_001142389	TSS200;5'UTR
NM_001131034	RNF212	cg05924254	-0.731527	1.19861e-05	RNF212;RNF212	NM_001131034;NM_194439	TSS200;TSS200
NR_024181	ZNF577	cg10783469	-0.731527	1.19861e-05	ZNF577;ZNF577;ZNF577	NR_024181;NM_032679;NM_001135590	TSS200;TSS200;TSS200
NM_001113206	TSTD1	cg24161057	-0.730542	1.24435e-05	TSTD1;TSTD1;TSTD1	NM_001113206;NM_001113205;NM_001113207	TSS200;TSS200;TSS200
NM_033512	TSPYL5	cg00032205	-0.730049	1.26786e-05	TSPYL5	NM_033512	TSS200
NM_033512	TSPYL5	cg22319311	-0.728571	1.341e-05	TSPYL5	NM_033512	TSS200
NM_001145275	ZFY	cg27433982	-0.713164	1.4122e-05	ZFY;ZFY;ZFY	NM_003411;NM_001145276;NM_001145275	TSS1500;TSS200;TSS1500
NM_003411	ZFY	cg27433982	-0.713164	1.4122e-05	ZFY;ZFY;ZFY	NM_003411;NM_001145276;NM_001145275	TSS1500;TSS200;TSS1500
NM_153263	ZNF549	cg19060970	-0.727094	1.4182e-05	ZNF549	NM_153263	TSS200
NM_001145276	ZFY	cg27433982	-0.712815	1.43227e-05	ZFY;ZFY;ZFY	NM_003411;NM_001145276;NM_001145275	TSS1500;TSS200;TSS1500
NM_001001668	ZNF470	cg24334111	-0.725123	1.52782e-05	ZNF470	NM_001001668	TSS200
NM_199347	NEK10	cg02501882	0.725123	1.52782e-05	NEK10	NM_199347	TSS200
NR_024181	ZNF577	cg16731240	-0.723645	1.61528e-05	ZNF577;ZNF577;ZNF577	NR_024181;NM_032679;NM_001135590	TSS200;TSS200;TSS200
NM_001801	CDO1	cg16707405	-0.708708	1.68814e-05	CDO1	NM_001801	TSS200
NM_001145276	ZFY	cg00272582	-0.70835	1.71225e-05	ZFY;ZFY;ZFY	NM_003411;NM_001145276;NM_001145275	TSS1500;TSS200;TSS1500
NM_003508	FZD9	cg08649099	-0.70723	1.78981e-05	FZD9	NM_003508	TSS200
NR_024014	PP14571	cg06591185	0.706005	1.87817e-05	MIR149;PP14571;GPC1	NR_029702;NR_024014;NM_002081	TSS200;Body;Body
NM_001145275	ZFY	cg00272582	-0.705872	1.88806e-05	ZFY;ZFY;ZFY	NM_003411;NM_001145276;NM_001145275	TSS1500;TSS200;TSS1500
NM_003411	ZFY	cg00272582	-0.705872	1.88806e-05	ZFY;ZFY;ZFY	NM_003411;NM_001145276;NM_001145275	TSS1500;TSS200;TSS1500
NM_001010879	ZIK1	cg12060744	-0.718719	1.94232e-05	ZIK1	NM_001010879	TSS200
NM_001134233	C1orf204	cg11282564	0.718719	1.94232e-05	VSIG8;C1orf204	NM_001013661;NM_001134233	3'UTR;Body
NM_023935	DDRGK1	cg18635110	-0.717241	2.05194e-05	DDRGK1	NM_023935	TSS200
NR_003677	PSIMCT-1	cg06000530	-0.717241	2.05194e-05	HM13;HM13;HM13;PSIMCT-1	NM_178580;NM_030789;NM_178581;NR_003677	Body;Body;Body;TSS200
NR_003677	PSIMCT-1	cg19617948	-0.717241	2.05194e-05	HM13;HM13;HM13;PSIMCT-1	NM_178580;NM_030789;NM_178581;NR_003677	Body;Body;Body;TSS200
NM_014695	CCDC144A	cg03049249	-0.716749	2.08975e-05	CCDC144A	NM_014695	TSS200
NM_001113207	TSTD1	cg24161057	-0.715764	2.16731e-05	TSTD1;TSTD1;TSTD1	NM_001113206;NM_001113205;NM_001113207	TSS200;TSS200;TSS200
NM_001145513	SCRN1	cg13366537	-0.714778	2.24754e-05	SCRN1;SCRN1;SCRN1;SCRN1	NM_014766;NM_001145513;NM_001145514;NM_001145515	TSS1500;TSS200;Body;TSS1500
NM_001145514	SCRN1	cg13366537	-0.714778	2.24754e-05	SCRN1;SCRN1;SCRN1;SCRN1	NM_014766;NM_001145513;NM_001145514;NM_001145515	TSS1500;TSS200;Body;TSS1500
NM_001003788	STRADA	cg20461999	0.714286	2.28867e-05	STRADA;STRADA;STRADA;STRADA;STRADA;STRADA	NM_001003788;NM_153335;NM_001165970;NM_001003787;NM_001165969;NM_001003786	TSS200;TSS200;TSS200;TSS200;TSS200;TSS200
NM_000561	GSTM1	cg24506221	-0.713793	2.3305e-05	GSTM1;GSTM1	NM_146421;NM_000561	TSS200;TSS200
NM_014766	SCRN1	cg13366537	-0.713793	2.3305e-05	SCRN1;SCRN1;SCRN1;SCRN1	NM_014766;NM_001145513;NM_001145514;NM_001145515	TSS1500;TSS200;Body;TSS1500
NM_153335	STRADA	cg20461999	0.7133	2.37304e-05	STRADA;STRADA;STRADA;STRADA;STRADA;STRADA	NM_001003788;NM_153335;NM_001165970;NM_001003787;NM_001165969;NM_001003786	TSS200;TSS200;TSS200;TSS200;TSS200;TSS200
NM_001144931	LOC391322	cg25703541	-0.712315	2.46027e-05	LOC391322	NM_001144931	TSS200
NM_001168243	C4orf48	cg11332026	-0.697623	2.59563e-05	C4orf48;C4orf48	NM_001141936;NM_001168243	TSS200;TSS200
NM_001165969	STRADA	cg20461999	0.710837	2.59667e-05	STRADA;STRADA;STRADA;STRADA;STRADA;STRADA	NM_001003788;NM_153335;NM_001165970;NM_001003787;NM_001165969;NM_001003786	TSS200;TSS200;TSS200;TSS200;TSS200;TSS200
NM_001145515	SCRN1	cg13366537	-0.709852	2.69142e-05	SCRN1;SCRN1;SCRN1;SCRN1	NM_014766;NM_001145513;NM_001145514;NM_001145515	TSS1500;TSS200;Body;TSS1500
NM_001003787	STRADA	cg20461999	0.708867	2.78933e-05	STRADA;STRADA;STRADA;STRADA;STRADA;STRADA	NM_001003788;NM_153335;NM_001165970;NM_001003787;NM_001165969;NM_001003786	TSS200;TSS200;TSS200;TSS200;TSS200;TSS200
NR_003677	PSIMCT-1	cg15815607	-0.707882	2.89049e-05	HM13;HM13;HM13;PSIMCT-1	NM_178580;NM_030789;NM_178581;NR_003677	Body;Body;Body;TSS200
NM_001003786	STRADA	cg20461999	0.706404	3.04852e-05	STRADA;STRADA;STRADA;STRADA;STRADA;STRADA	NM_001003788;NM_153335;NM_001165970;NM_001003787;NM_001165969;NM_001003786	TSS200;TSS200;TSS200;TSS200;TSS200;TSS200
NM_001134771	SLC12A5	cg26639039	-0.706404	3.04852e-05	SLC12A5;SLC12A5	NM_020708;NM_001134771	TSS200;Body
NM_001113205	TSTD1	cg24161057	-0.705911	3.10292e-05	TSTD1;TSTD1;TSTD1	NM_001113206;NM_001113205;NM_001113207	TSS200;TSS200;TSS200
NM_001141936	C4orf48	cg11332026	-0.69245	3.15239e-05	C4orf48;C4orf48	NM_001141936;NM_001168243	TSS200;TSS200
NM_002081	GPC1	cg06591185	0.705419	3.1582e-05	MIR149;PP14571;GPC1	NR_029702;NR_024014;NM_002081	TSS200;Body;Body
NM_001100880	ST20	cg01843524	-0.691967	3.20949e-05	C15orf37;ST20	NR_028330;NM_001100880	Body;TSS200
NM_020225	STOX2	cg20026798	-0.690981	3.32885e-05	STOX2	NM_020225	TSS200
NM_002081	GPC1	cg24133207	0.703941	3.32947e-05	MIR149;PP14571;GPC1	NR_029702;NR_024014;NM_002081	TSS200;Body;Body
NM_138412	RDH13	cg07598936	-0.703941	3.32947e-05	RDH13;RDH13;RDH13;RDH13	NR_027382;NM_138412;NM_001145971;NR_027381	TSS200;5'UTR;TSS200;TSS200
NM_013942	PAX3	cg20584905	-0.690078	3.44168e-05	PAX3;PAX3;PAX3;CCDC140;PAX3;PAX3;PAX3;PAX3;PAX3	NM_181459;NM_000438;NM_181458;NM_153038;NM_013942;NM_181461;NM_001127366;NM_181460;NM_181457	TSS200;TSS200;TSS200;5'UTR;TSS200;TSS200;TSS200;TSS200;TSS200
NM_004914	RAB36	cg13894021	-0.702956	3.44829e-05	RAB36	NM_004914	TSS200
NM_001165962	ELAC2	cg08011170	0.70197	3.57093e-05	ELAC2;ELAC2;ELAC2	NM_001165962;NM_018127;NM_173717	TSS200;TSS200;TSS200
NM_022720	DGCR8	cg11242552	0.70197	3.57093e-05	MIR1306;DGCR8	NR_031706;NM_022720	TSS200;Body
NM_001145513	SCRN1	cg10113101	-0.701478	3.63373e-05	SCRN1;SCRN1;SCRN1;SCRN1	NM_014766;NM_001145513;NM_001145514;NM_001145515	TSS1500;TSS200;Body;TSS1500
NM_001145514	SCRN1	cg10113101	-0.701478	3.63373e-05	SCRN1;SCRN1;SCRN1;SCRN1	NM_014766;NM_001145513;NM_001145514;NM_001145515	TSS1500;TSS200;Body;TSS1500
NM_000438	PAX3	cg20584905	-0.688577	3.63666e-05	PAX3;PAX3;PAX3;CCDC140;PAX3;PAX3;PAX3;PAX3;PAX3	NM_181459;NM_000438;NM_181458;NM_153038;NM_013942;NM_181461;NM_001127366;NM_181460;NM_181457	TSS200;TSS200;TSS200;5'UTR;TSS200;TSS200;TSS200;TSS200;TSS200
NM_001144037	TMEM25	cg15855384	-0.700985	3.69751e-05	TMEM25;TMEM25;TMEM25;TTC36;TMEM25;TMEM25;TMEM25	NM_001144035;NM_001144037;NM_001144036;NM_001080441;NM_032780;NM_001144034;NM_001144038	TSS200;TSS200;TSS200;3'UTR;TSS200;TSS200;TSS200
NM_004644	AP3B2	cg07560605	-0.700985	3.69751e-05	AP3B2	NM_004644	TSS200
NM_014766	SCRN1	cg10113101	-0.700493	3.76231e-05	SCRN1;SCRN1;SCRN1;SCRN1	NM_014766;NM_001145513;NM_001145514;NM_001145515	TSS1500;TSS200;Body;TSS1500
NM_014770	AGAP2	cg16823042	0.700493	3.76231e-05	AGAP2;LOC100130776;AGAP2	NM_014770;NR_027032;NM_001122772	3'UTR;TSS200;3'UTR
NM_001145971	RDH13	cg07598936	-0.698522	4.03189e-05	RDH13;RDH13;RDH13;RDH13	NR_027382;NM_138412;NM_001145971;NR_027381	TSS200;5'UTR;TSS200;TSS200
NR_002768	HYMAI	cg21526238	-0.698522	4.03189e-05	HYMAI;PLAGL1;PLAGL1;PLAGL1;PLAGL1;PLAGL1;PLAGL1;PLAGL1;PLAGL1	NR_002768;NM_001080951;NM_002656;NM_006718;NM_001080955;NM_001080953;NM_001080952;NM_001080956;NM_001080954	Body;5'UTR;TSS200;TSS200;5'UTR;TSS200;TSS200;TSS200;TSS200
NM_001001668	ZNF470	cg22935456	-0.697044	4.24537e-05	ZNF470	NM_001001668	TSS200
NM_001165970	STRADA	cg20461999	0.696552	4.31876e-05	STRADA;STRADA;STRADA;STRADA;STRADA;STRADA	NM_001003788;NM_153335;NM_001165970;NM_001003787;NM_001165969;NM_001003786	TSS200;TSS200;TSS200;TSS200;TSS200;TSS200
NR_024181	ZNF577	cg22331349	-0.696552	4.31876e-05	ZNF577;ZNF577;ZNF577	NR_024181;NM_032679;NM_001135590	TSS200;TSS200;TSS200
NM_001145515	SCRN1	cg10113101	-0.695567	4.46896e-05	SCRN1;SCRN1;SCRN1;SCRN1	NM_014766;NM_001145513;NM_001145514;NM_001145515	TSS1500;TSS200;Body;TSS1500
NM_001007169	ZNF483	cg02612963	-0.682596	4.51593e-05	ZNF483;ZNF483	NM_133464;NM_001007169	TSS200;TSS200
NM_001122772	AGAP2	cg16823042	0.692611	4.94814e-05	AGAP2;LOC100130776;AGAP2	NM_014770;NR_027032;NM_001122772	3'UTR;TSS200;3'UTR
NM_003545	HIST1H4E	cg16282993	-0.679645	5.01601e-05	HIST1H4E	NM_003545	TSS200
NM_020708	SLC12A5	cg26639039	-0.691626	5.1178e-05	SLC12A5;SLC12A5	NM_020708;NM_001134771	TSS200;Body
NM_001142389	PNPLA4	cg00668694	-0.69064	5.29266e-05	PNPLA4;PNPLA4	NM_004650;NM_001142389	TSS200;5'UTR
NM_001144931	LOC391322	cg04824771	-0.69064	5.29266e-05	LOC391322	NM_001144931	TSS200
NM_020225	STOX2	cg25882830	-0.677674	5.37704e-05	STOX2	NM_020225	TSS200
NM_001168243	C4orf48	cg04920683	-0.689655	5.47283e-05	C4orf48;C4orf48	NM_001141936;NM_001168243	TSS200;TSS200
NM_020440	PTGFRN	cg17469019	-0.689163	5.56496e-05	PTGFRN	NM_020440	TSS200
NR_027381	RDH13	cg08278892	-0.689163	5.56496e-05	RDH13;RDH13;RDH13;RDH13	NR_027382;NM_138412;NM_001145971;NR_027381	TSS200;5'UTR;TSS200;TSS200
NM_032727	INA	cg24680586	-0.676568	5.58956e-05	INA	NM_032727	TSS200
NM_153263	ZNF549	cg01601746	-0.688177	5.75338e-05	ZNF549	NM_153263	TSS200
NM_170714	RASSF1	cg06172942	-0.687685	5.84971e-05	RASSF1;RASSF1	NM_007182;NM_170714	TSS200;TSS200
NM_022479	WBSCR17	cg08251037	-0.673599	6.19752e-05	WBSCR17	NM_022479	TSS200
NM_012135	FAM50B	cg18197332	-0.685714	6.24957e-05	FAM50B	NM_012135	TSS200
NM_025009	CEP135	cg06093038	0.684729	6.45848e-05	CEP135	NM_025009	TSS200
NR_023922	DHRS4-AS1	cg24555600	0.684729	6.45848e-05	DHRS4;C14orf167;C14orf167;C14orf167;C14orf167	NM_021004;NR_023921;NR_023922;NR_023923;NR_023924	TSS200;Body;Body;Body;Body
NM_003012	SFRP1	cg17816908	-0.684236	6.56526e-05	SFRP1	NM_003012	TSS200
NM_004277	SLC25A27	cg24457126	-0.684236	6.56526e-05	CYP39A1;SLC25A27	NM_016593;NM_004277	TSS200;TSS200
NM_015295	SMCHD1	cg03746133	-0.671147	6.74348e-05	SMCHD1	NM_015295	TSS200
NM_013942	PAX3	cg09424526	-0.670575	6.87676e-05	PAX3;PAX3;PAX3;CCDC140;PAX3;PAX3;PAX3;PAX3;PAX3	NM_181459;NM_000438;NM_181458;NM_153038;NM_013942;NM_181461;NM_001127366;NM_181460;NM_181457	TSS200;TSS200;TSS200;5'UTR;TSS200;TSS200;TSS200;TSS200;TSS200
NM_013942	PAX3	cg15133719	-0.670575	6.87676e-05	PAX3;PAX3;PAX3;CCDC140;PAX3;PAX3;PAX3;PAX3;PAX3	NM_181459;NM_000438;NM_181458;NM_153038;NM_013942;NM_181461;NM_001127366;NM_181460;NM_181457	TSS200;TSS200;TSS200;5'UTR;TSS200;TSS200;TSS200;TSS200;TSS200
NR_027381	RDH13	cg02279127	-0.682759	6.89506e-05	RDH13;RDH13;RDH13;RDH13	NR_027382;NM_138412;NM_001145971;NR_027381	TSS200;5'UTR;TSS200;TSS200
NM_001143991	WRAP53	cg17461511	-0.682266	7.00823e-05	TP53;WRAP53;TP53;WRAP53;WRAP53;TP53;TP53;WRAP53	NM_001126112;NM_001143990;NM_000546;NM_001143992;NM_018081;NM_001126113;NM_001126114;NM_001143991	TSS1500;5'UTR;TSS1500;TSS200;TSS200;TSS1500;TSS1500;5'UTR
NM_173717	ELAC2	cg08011170	0.681773	7.12304e-05	ELAC2;ELAC2;ELAC2	NM_001165962;NM_018127;NM_173717	TSS200;TSS200;TSS200
NM_001143990	WRAP53	cg17461511	-0.681281	7.23952e-05	TP53;WRAP53;TP53;WRAP53;WRAP53;TP53;TP53;WRAP53	NM_001126112;NM_001143990;NM_000546;NM_001143992;NM_018081;NM_001126113;NM_001126114;NM_001143991	TSS1500;5'UTR;TSS1500;TSS200;TSS200;TSS1500;TSS1500;5'UTR
NM_001170938	ISYNA1	cg21962901	-0.681281	7.23952e-05	ISYNA1;ISYNA1;ISYNA1	NM_001170938;NM_001170939;NM_016368	TSS200;TSS1500;TSS200
NM_004650	PNPLA4	cg00668694	-0.681281	7.23952e-05	PNPLA4;PNPLA4	NM_004650;NM_001142389	TSS200;5'UTR
NM_003861	DCAF5	cg20197358	-0.668802	7.30515e-05	DCAF5	NM_003861	TSS200
NM_015653	RIBC2	cg00117651	-0.680788	7.35769e-05	SMC1B;RIBC2	NM_148674;NM_015653	TSS200;TSS200
NM_007182	RASSF1	cg06172942	-0.680296	7.47757e-05	RASSF1;RASSF1	NM_007182;NM_170714	TSS200;TSS200
NM_012135	FAM50B	cg03954573	-0.680296	7.47757e-05	FAM50B	NM_012135	TSS200
NM_018127	ELAC2	cg08011170	0.680296	7.47757e-05	ELAC2;ELAC2;ELAC2	NM_001165962;NM_018127;NM_173717	TSS200;TSS200;TSS200
NM_207446	FAM174B	cg15289316	-0.667817	7.55345e-05	FAM174B	NM_207446	TSS200
NM_032134	QRICH2	cg00054248	0.679803	7.59918e-05	QRICH2	NM_032134	TSS200
NM_022036	GPRC5C	cg07789083	-0.679803	7.59918e-05	GPRC5C	NM_022036	TSS200
NM_022082	SLC17A9	cg00199007	-0.679803	7.59918e-05	SLC17A9	NM_022082	TSS200
NM_016368	ISYNA1	cg21962901	-0.67931	7.72254e-05	ISYNA1;ISYNA1;ISYNA1	NM_001170938;NM_001170939;NM_016368	TSS200;TSS1500;TSS200
NM_018081	WRAP53	cg17461511	-0.67931	7.72254e-05	TP53;WRAP53;TP53;WRAP53;WRAP53;TP53;TP53;WRAP53	NM_001126112;NM_001143990;NM_000546;NM_001143992;NM_018081;NM_001126113;NM_001126114;NM_001143991	TSS1500;5'UTR;TSS1500;TSS200;TSS200;TSS1500;TSS1500;5'UTR
NR_023921	DHRS4-AS1	cg24555600	0.678818	7.84768e-05	DHRS4;C14orf167;C14orf167;C14orf167;C14orf167	NM_021004;NR_023921;NR_023922;NR_023923;NR_023924	TSS200;Body;Body;Body;Body
NR_027382	RDH13	cg02279127	-0.678325	7.97461e-05	RDH13;RDH13;RDH13;RDH13	NR_027382;NM_138412;NM_001145971;NR_027381	TSS200;5'UTR;TSS200;TSS200
NM_000438	PAX3	cg15133719	-0.666075	8.01065e-05	PAX3;PAX3;PAX3;CCDC140;PAX3;PAX3;PAX3;PAX3;PAX3	NM_181459;NM_000438;NM_181458;NM_153038;NM_013942;NM_181461;NM_001127366;NM_181460;NM_181457	TSS200;TSS200;TSS200;5'UTR;TSS200;TSS200;TSS200;TSS200;TSS200
NM_012298	CAND2	cg22581219	-0.677833	8.10336e-05	CAND2;CAND2	NM_001162499;NM_012298	TSS200;TSS200
NM_025176	NINL	cg15001687	-0.677833	8.10336e-05	NINL	NM_025176	TSS200
NM_173683	XKR6	cg20940153	-0.677833	8.10336e-05	XKR6	NM_173683	TSS200
NR_023923	DHRS4-AS1	cg24555600	0.677833	8.10336e-05	DHRS4;C14orf167;C14orf167;C14orf167;C14orf167	NM_021004;NR_023921;NR_023922;NR_023923;NR_023924	TSS200;Body;Body;Body;Body
NM_014770	AGAP2	cg14845962	0.67734	8.23396e-05	AGAP2;LOC100130776;AGAP2	NM_014770;NR_027032;NM_001122772	3'UTR;Body;3'UTR
NM_001372	DNAH9	cg20643012	-0.664859	8.34432e-05	DNAH9	NM_001372	TSS200
NM_000438	PAX3	cg09424526	-0.664575	8.42398e-05	PAX3;PAX3;PAX3;CCDC140;PAX3;PAX3;PAX3;PAX3;PAX3	NM_181459;NM_000438;NM_181458;NM_153038;NM_013942;NM_181461;NM_001127366;NM_181460;NM_181457	TSS200;TSS200;TSS200;5'UTR;TSS200;TSS200;TSS200;TSS200;TSS200
NM_007050	PTPRT	cg08413157	-0.664367	8.48277e-05	PTPRT;PTPRT	NM_133170;NM_007050	TSS200;TSS200
NM_133170	PTPRT	cg08413157	-0.664367	8.48277e-05	PTPRT;PTPRT	NM_133170;NM_007050	TSS200;TSS200
NM_032727	INA	cg17567560	-0.66321	8.81648e-05	INA	NM_032727	TSS200
NM_020225	STOX2	cg23649435	-0.662888	8.91124e-05	STOX2	NM_020225	TSS200
NM_012447	STAG3	cg04778012	-0.674877	8.91531e-05	STAG3;GPC2	NM_012447;NM_152742	TSS200;TSS1500
NM_001009608	SLX4IP	cg10282061	-0.674384	9.05742e-05	C20orf94;MKKS	NM_001009608;NM_170784	TSS1500;TSS200
NM_014234	HSD17B8	cg22647810	-0.674384	9.05742e-05	HSD17B8	NM_014234	TSS200
NM_015954	DERA	cg09525523	0.674384	9.05742e-05	DERA	NM_015954	TSS200
NR_027382	RDH13	cg07598936	-0.673892	9.20153e-05	RDH13;RDH13;RDH13;RDH13	NR_027382;NM_138412;NM_001145971;NR_027381	TSS200;5'UTR;TSS200;TSS200
NR_027382	RDH13	cg08278892	-0.672906	9.49586e-05	RDH13;RDH13;RDH13;RDH13	NR_027382;NM_138412;NM_001145971;NR_027381	TSS200;5'UTR;TSS200;TSS200
NM_001143992	WRAP53	cg17461511	-0.672414	9.64613e-05	TP53;WRAP53;TP53;WRAP53;WRAP53;TP53;TP53;WRAP53	NM_001126112;NM_001143990;NM_000546;NM_001143992;NM_018081;NM_001126113;NM_001126114;NM_001143991	TSS1500;5'UTR;TSS1500;TSS200;TSS200;TSS1500;TSS1500;5'UTR
NM_001135590	ZNF577	cg23010048	-0.671429	9.95298e-05	ZNF577;ZNF577;ZNF577	NR_024181;NM_032679;NM_001135590	TSS200;TSS200;TSS200
NM_032806	GTDC2	cg08045063	-0.670936	0.000101096	C3orf39	NM_032806	TSS200
NM_022479	WBSCR17	cg23839136	-0.659004	0.000101299	WBSCR17	NM_022479	TSS200
NM_138281	DLX4	cg12559031	-0.658948	0.000101485	DLX4	NM_138281	TSS200
NM_018058	CRTAC1	cg11302943	-0.658767	0.000102088	CRTAC1	NM_018058	TSS200
NM_004644	AP3B2	cg15381098	-0.670443	0.000102684	AP3B2	NM_004644	TSS200
NM_153263	ZNF549	cg20607331	-0.670443	0.000102684	ZNF549	NM_153263	TSS200
NM_001145657	RAP1GAP	cg13950625	-0.669951	0.000104294	RAP1GAP;RAP1GAP	NM_001145657;NM_002885	TSS200;TSS200
NM_001162499	CAND2	cg22581219	-0.669951	0.000104294	CAND2;CAND2	NM_001162499;NM_012298	TSS200;TSS200
NM_003013	SFRP2	cg03202804	-0.669951	0.000104294	SFRP2	NM_003013	TSS200
NM_182524	ZNF595	cg18727948	-0.669951	0.000104294	ZNF718;ZNF595;ZNF595	NM_001039127;NM_182524;NM_182524	TSS200;1stExon;5'UTR
NM_014770	AGAP2	cg23387569	0.669458	0.000105927	AGAP2;LOC100130776;AGAP2	NM_014770;NR_027032;NM_001122772	3'UTR;TSS200;3'UTR
NM_206538	EMC10	cg02324774	-0.669458	0.000105927	C19orf63;FAM71E1;C19orf63	NM_206538;NM_138411;NM_175063	Body;TSS200;Body
NM_001080441	TTC36	cg15855384	-0.65752	0.000106333	TMEM25;TMEM25;TMEM25;TTC36;TMEM25;TMEM25;TMEM25	NM_001144035;NM_001144037;NM_001144036;NM_001080441;NM_032780;NM_001144034;NM_001144038	TSS200;TSS200;TSS200;3'UTR;TSS200;TSS200;TSS200
NM_001122772	AGAP2	cg14845962	0.668966	0.000107582	AGAP2;LOC100130776;AGAP2	NM_014770;NR_027032;NM_001122772	3'UTR;Body;3'UTR
NR_023924	DHRS4-AS1	cg24555600	0.668966	0.000107582	DHRS4;C14orf167;C14orf167;C14orf167;C14orf167	NM_021004;NR_023921;NR_023922;NR_023923;NR_023924	TSS200;Body;Body;Body;Body
NM_003012	SFRP1	cg21517947	-0.668966	0.000107582	SFRP1	NM_003012	TSS200
NM_004052	BNIP3	cg27537611	-0.668966	0.000107582	BNIP3	NM_004052	TSS200
NM_020813	ZNF471	cg00674365	-0.668966	0.000107582	ZNF471	NM_020813	TSS200
NM_022479	WBSCR17	cg02172150	-0.656531	0.000109812	WBSCR17	NM_022479	TSS200
NM_032780	TMEM25	cg15855384	-0.66798	0.000110961	TMEM25;TMEM25;TMEM25;TTC36;TMEM25;TMEM25;TMEM25	NM_001144035;NM_001144037;NM_001144036;NM_001080441;NM_032780;NM_001144034;NM_001144038	TSS200;TSS200;TSS200;3'UTR;TSS200;TSS200;TSS200
NM_194439	RNF212	cg21397393	-0.66798	0.000110961	RNF212;RNF212	NM_001131034;NM_194439	TSS200;TSS200
NM_052953	LRRC3B	cg13787438	-0.656036	0.000111589	LRRC3B	NM_052953	TSS200
NM_003012	SFRP1	cg10406295	-0.667488	0.000112685	SFRP1	NM_003012	TSS200
NM_000561	GSTM1	cg11680055	-0.666502	0.000116204	GSTM1;GSTM1	NM_146421;NM_000561	TSS200;TSS200
NM_003686	EXO1	cg17736920	-0.666502	0.000116204	EXO1;EXO1;EXO1	NM_006027;NM_130398;NM_003686	TSS1500;TSS200;TSS1500
NM_001131034	RNF212	cg21397393	-0.66601	0.000118	RNF212;RNF212	NM_001131034;NM_194439	TSS200;TSS200
NM_152760	SNX32	cg13708218	-0.654017	0.000119108	SNX32	NM_152760	TSS200
NM_022479	WBSCR17	cg16005494	-0.653562	0.000120863	WBSCR17	NM_022479	TSS200
NM_001141936	C4orf48	cg04920683	-0.665025	0.000121665	C4orf48;C4orf48	NM_001141936;NM_001168243	TSS200;TSS200
NR_003655	POLR2J4	cg06889442	0.653335	0.000121746	POLR2J4	NR_003655	TSS200
NM_003246	THBS1	cg09291834	-0.653036	0.000122921	THBS1	NM_003246	TSS200
NM_012447	STAG3	cg13210467	-0.664039	0.000125431	STAG3;GPC2	NM_012447;NM_152742	TSS200;TSS1500
NM_130398	EXO1	cg17736920	-0.664039	0.000125431	EXO1;EXO1;EXO1	NM_006027;NM_130398;NM_003686	TSS1500;TSS200;TSS1500
NR_027381	RDH13	cg07598936	-0.664039	0.000125431	RDH13;RDH13;RDH13;RDH13	NR_027382;NM_138412;NM_001145971;NR_027381	TSS200;5'UTR;TSS200;TSS200
NM_032679	ZNF577	cg23010048	-0.663547	0.000127352	ZNF577;ZNF577;ZNF577	NR_024181;NM_032679;NM_001135590	TSS200;TSS200;TSS200
NM_005685	GTF2IRD1	cg23166765	-0.662562	0.000131272	GTF2IRD1;GTF2IRD1	NM_016328;NM_005685	TSS200;TSS1500
NM_153038	CCDC140	cg20584905	-0.650593	0.000132893	PAX3;PAX3;PAX3;CCDC140;PAX3;PAX3;PAX3;PAX3;PAX3	NM_181459;NM_000438;NM_181458;NM_153038;NM_013942;NM_181461;NM_001127366;NM_181460;NM_181457	TSS200;TSS200;TSS200;5'UTR;TSS200;TSS200;TSS200;TSS200;TSS200
NM_014960	ARSG	cg13173111	-0.661576	0.000135298	ARSG	NM_014960	TSS200
NM_001098621	TMEM251	cg05199950	-0.661084	0.000137351	MOAP1;C14orf109;MOAP1;C14orf109	NM_022151;NM_001098621;NM_022151;NM_015676	5'UTR;TSS1500;1stExon;TSS200
NM_004768	SRSF11	cg02809263	0.660591	0.000139432	LRRC40;SFRS11	NM_017768;NM_004768	1stExon;TSS200
NM_016328	GTF2IRD1	cg23166765	-0.660591	0.000139432	GTF2IRD1;GTF2IRD1	NM_016328;NM_005685	TSS200;TSS1500
NM_019609	CPXM1	cg06327407	-0.660591	0.000139432	CPXM1	NM_019609	TSS200
NM_001122772	AGAP2	cg23387569	0.660099	0.000141541	AGAP2;LOC100130776;AGAP2	NM_014770;NR_027032;NM_001122772	3'UTR;TSS200;3'UTR
NM_001144038	TMEM25	cg15855384	-0.660099	0.000141541	TMEM25;TMEM25;TMEM25;TTC36;TMEM25;TMEM25;TMEM25	NM_001144035;NM_001144037;NM_001144036;NM_001080441;NM_032780;NM_001144034;NM_001144038	TSS200;TSS200;TSS200;3'UTR;TSS200;TSS200;TSS200
NM_004644	AP3B2	cg06276708	-0.660099	0.000141541	AP3B2	NM_004644	TSS200
NM_014960	ARSG	cg08901098	-0.660099	0.000141541	ARSG	NM_014960	TSS200
NM_016246	HSD17B14	cg16594139	-0.659606	0.000143678	PLEKHA4;HSD17B14;PLEKHA4	NM_001161354;NM_016246;NM_020904	3'UTR;TSS1500;Body
NM_001161705	BFSP1	cg04263118	-0.659113	0.000145843	BFSP1;BFSP1	NM_001161705;NM_001195	Body;TSS200
NM_005773	ZNF256	cg23484087	-0.659113	0.000145843	ZNF256	NM_005773	TSS200
NM_012135	FAM50B	cg23835083	-0.659113	0.000145843	FAM50B	NM_012135	TSS200
NM_016368	ISYNA1	cg11102782	-0.659113	0.000145843	ISYNA1;ISYNA1;ISYNA1	NM_001170938;NM_001170939;NM_016368	TSS200;TSS1500;TSS200
NM_000123	ERCC5	cg08317267	0.658621	0.000148037	ERCC5	NM_000123	TSS200
NM_001077624	ZNF846	cg23244192	-0.658621	0.000148037	ZNF846	NM_001077624	TSS200
NM_138412	RDH13	cg02592727	-0.658621	0.000148037	RDH13;RDH13;RDH13;RDH13	NR_027382;NM_138412;NM_001145971;NR_027381	TSS200;5'UTR;TSS200;TSS200
NM_153263	ZNF549	cg16697731	-0.658621	0.000148037	ZNF549	NM_153263	TSS200
NM_001012644	DUSP15	cg21578322	-0.658128	0.000150259	TTLL9;DUSP15;DUSP15;DUSP15	NM_001008409;NM_177991;NM_001012644;NM_080611	TSS1500;TSS200;TSS1500;Body
NM_001170938	ISYNA1	cg11102782	-0.658128	0.000150259	ISYNA1;ISYNA1;ISYNA1	NM_001170938;NM_001170939;NM_016368	TSS200;TSS1500;TSS200
NM_003611	OFD1	cg17512860	0.658128	0.000150259	TRAPPC2;OFD1;TRAPPC2;TRAPPC2	NM_014563;NM_003611;NM_001128835;NM_001011658	TSS200;TSS200;TSS200;TSS200
NM_016246	HSD17B14	cg19024700	-0.658128	0.000150259	PLEKHA4;HSD17B14;PLEKHA4	NM_001161354;NM_016246;NM_020904	3'UTR;TSS1500;Body
NM_033260	FOXQ1	cg05685587	-0.64661	0.000150695	FOXQ1	NM_033260	TSS200
NM_000435	NOTCH3	cg17944161	-0.657635	0.000152511	NOTCH3	NM_000435	TSS200
NM_053042	ZNF518B	cg13445199	-0.657635	0.000152511	ZNF518B	NM_053042	TSS200
NM_001168243	C4orf48	cg07234028	-0.657143	0.000154793	C4orf48;C4orf48	NM_001141936;NM_001168243	TSS200;TSS200
NM_019609	CPXM1	cg11445123	-0.657143	0.000154793	CPXM1	NM_019609	TSS200
NR_015450	LOC285548	cg10461004	-0.645646	0.000155307	LOC285548	NR_015450	TSS200
NM_006027	EXO1	cg17736920	-0.65665	0.000157105	EXO1;EXO1;EXO1	NM_006027;NM_130398;NM_003686	TSS1500;TSS200;TSS1500
NM_175888	ZNF620	cg03336678	-0.65665	0.000157105	ZNF620;ZNF620	NM_175888;NR_024114	TSS200;TSS200
NM_032806	GTDC2	cg23057732	-0.655665	0.00016182	C3orf39	NM_032806	TSS200
NM_152760	SNX32	cg15890274	-0.64416	0.000162666	SNX32	NM_152760	TSS200
NM_145243	OMA1	cg04208114	-0.643675	0.000165131	OMA1	NM_145243	TSS200
NM_030661	HOXA3	cg13172549	-0.65468	0.000166659	HOXA3;HOXA3;HOXA3	NM_153631;NM_030661;NM_153632	5'UTR;5'UTR;TSS200
NM_001144034	TMEM25	cg15855384	-0.654187	0.000169126	TMEM25;TMEM25;TMEM25;TTC36;TMEM25;TMEM25;TMEM25	NM_001144035;NM_001144037;NM_001144036;NM_001080441;NM_032780;NM_001144034;NM_001144038	TSS200;TSS200;TSS200;3'UTR;TSS200;TSS200;TSS200
NM_001145971	RDH13	cg02279127	-0.654187	0.000169126	RDH13;RDH13;RDH13;RDH13	NR_027382;NM_138412;NM_001145971;NR_027381	TSS200;5'UTR;TSS200;TSS200
NM_001145971	RDH13	cg02592727	-0.654187	0.000169126	RDH13;RDH13;RDH13;RDH13	NR_027382;NM_138412;NM_001145971;NR_027381	TSS200;5'UTR;TSS200;TSS200
NM_153631	HOXA3	cg13172549	-0.654187	0.000169126	HOXA3;HOXA3;HOXA3	NM_153631;NM_030661;NM_153632	5'UTR;5'UTR;TSS200
NM_033260	FOXQ1	cg10125626	-0.642664	0.000170383	FOXQ1	NM_033260	TSS200
NM_001129908	FAM198A	cg04474990	-0.653202	0.000174156	FAM198A	NM_001129908	TSS200
NM_018299	UBE2W	cg03272279	0.653202	0.000174156	UBE2W;UBE2W	NM_018299;NM_001001481	TSS200;TSS200
NM_019022	TMX3	cg06635623	0.653202	0.000174156	CCDC102B;TMX3;CCDC102B	NM_001093729;NM_019022;NM_001093729	5'UTR;TSS200;1stExon
NM_000346	SOX9	cg01865113	-0.652709	0.000176721	SOX9	NM_000346	TSS200
NM_015653	RIBC2	cg05072848	-0.652709	0.000176721	RIBC2;SMC1B;RIBC2	NM_015653;NM_148674;NM_015653	5'UTR;TSS200;1stExon
NM_001195	BFSP1	cg04263118	-0.651724	0.000181949	BFSP1;BFSP1	NM_001161705;NM_001195	Body;TSS200
NM_022073	EGLN3	cg08122140	-0.651232	0.000184614	EGLN3	NM_022073	TSS200
NR_024462	RAMP2-AS1	cg01101510	-0.651232	0.000184614	LOC100190938;RAMP2;LOC100190938	NR_024461;NM_005854;NR_024462	Body;TSS200;Body
NM_003427	ZNF76	cg25312118	-0.639705	0.000186611	ZNF76	NM_003427	TSS200
NM_002885	RAP1GAP	cg13950625	-0.650739	0.000187313	RAP1GAP;RAP1GAP	NM_001145657;NM_002885	TSS200;TSS200
NM_152760	SNX32	cg19018097	-0.639231	0.000189329	SNX32	NM_152760	TSS200
NM_001161427	ZNF610	cg13369291	-0.650246	0.000190046	ZNF610;ZNF610;ZNF610	NM_001161427;NM_001161425;NM_001161426	TSS200;TSS200;TSS200
NM_015676	TMEM251	cg05199950	-0.650246	0.000190046	MOAP1;C14orf109;MOAP1;C14orf109	NM_022151;NM_001098621;NM_022151;NM_015676	5'UTR;TSS1500;1stExon;TSS200
NM_012417	PITPNC1	cg12048358	-0.649754	0.000192815	PITPNC1;PITPNC1	NM_181671;NM_012417	TSS200;TSS200
NM_001001481	UBE2W	cg03272279	0.649261	0.000195619	UBE2W;UBE2W	NM_018299;NM_001001481	TSS200;TSS200
NM_002833	PTPN9	cg20656856	-0.648768	0.000198459	PTPN9	NM_002833	TSS200
NM_021991	JUP	cg18733255	-0.648276	0.000201335	JUP;JUP	NM_021991;NM_002230	TSS200;TSS200
NM_005430	WNT1	cg09158990	-0.636741	0.00020422	WNT1	NM_005430	TSS200
NM_001168243	C4orf48	cg21349723	-0.647291	0.000207197	C4orf48;C4orf48	NM_001141936;NM_001168243	TSS1500;TSS200
NM_001102592	HENMT1	cg21144922	-0.645813	0.000216271	C1orf59;C1orf59	NM_144584;NM_001102592	TSS200;TSS1500
NM_033512	TSPYL5	cg00249621	-0.645813	0.000216271	TSPYL5	NM_033512	TSS200
NM_175063	EMC10	cg02324774	-0.645813	0.000216271	C19orf63;FAM71E1;C19orf63	NM_206538;NM_138411;NM_175063	Body;TSS200;Body
NM_003781	B3GALNT1	cg13072057	-0.64532	0.000219373	B3GALNT1;B3GALNT1;B3GALNT1;B3GALNT1;B3GALNT1	NM_033167;NM_001038628;NM_003781;NM_033168;NM_033169	TSS200;TSS200;TSS200;TSS200;TSS1500
NM_016246	HSD17B14	cg26267310	-0.64532	0.000219373	PLEKHA4;HSD17B14;PLEKHA4	NM_001161354;NM_016246;NM_020904	3'UTR;TSS1500;Body
NM_033167	B3GALNT1	cg13072057	-0.64532	0.000219373	B3GALNT1;B3GALNT1;B3GALNT1;B3GALNT1;B3GALNT1	NM_033167;NM_001038628;NM_003781;NM_033168;NM_033169	TSS200;TSS200;TSS200;TSS200;TSS1500
NM_033169	B3GALNT1	cg13072057	-0.64532	0.000219373	B3GALNT1;B3GALNT1;B3GALNT1;B3GALNT1;B3GALNT1	NM_033167;NM_001038628;NM_003781;NM_033168;NM_033169	TSS200;TSS200;TSS200;TSS200;TSS1500
NM_145265	CCDC127	cg01808810	-0.64532	0.000219373	SDHA;CCDC127	NM_004168;NM_145265	1stExon;TSS200
NM_002081	GPC1	cg17367832	0.644828	0.000222513	MIR149;PP14571;GPC1	NR_029702;NR_024014;NM_002081	TSS200;Body;Body
NM_033168	B3GALNT1	cg13072057	-0.644335	0.000225693	B3GALNT1;B3GALNT1;B3GALNT1;B3GALNT1;B3GALNT1	NM_033167;NM_001038628;NM_003781;NM_033168;NM_033169	TSS200;TSS200;TSS200;TSS200;TSS1500
NM_053042	ZNF518B	cg12016437	-0.644335	0.000225693	ZNF518B	NM_053042	TSS200
NM_152578	FMR1NB	cg00812634	-0.632982	0.000228655	FMR1NB	NM_152578	TSS200
NM_001161425	ZNF610	cg13369291	-0.64335	0.000232173	ZNF610;ZNF610;ZNF610	NM_001161427;NM_001161425;NM_001161426	TSS200;TSS200;TSS200
NR_024181	ZNF577	cg09547119	-0.64335	0.000232173	ZNF577;ZNF577;ZNF577	NR_024181;NM_032679;NM_001135590	TSS200;TSS200;TSS200
NM_001161426	ZNF610	cg13369291	-0.642857	0.000235473	ZNF610;ZNF610;ZNF610	NM_001161427;NM_001161425;NM_001161426	TSS200;TSS200;TSS200
NM_052970	HSPA12B	cg21463763	-0.642857	0.000235473	HSPA12B	NM_052970	TSS200
NM_146421	GSTM1	cg24506221	-0.642857	0.000235473	GSTM1;GSTM1	NM_146421;NM_000561	TSS200;TSS200
NM_006330	LYPLA1	cg03412310	0.642365	0.000238815	LYPLA1	NM_006330	TSS200
NM_173510	CCDC117	cg06678982	0.642365	0.000238815	CCDC117	NM_173510	TSS200
NM_003545	HIST1H4E	cg16706631	-0.630853	0.000243616	HIST1H4E	NM_003545	TSS200
NM_002230	JUP	cg18733255	-0.641379	0.000245624	JUP;JUP	NM_021991;NM_002230	TSS200;TSS200
NM_178545	TMEM52	cg14180718	-0.629347	0.00025471	TMEM52	NM_178545	TSS200
NM_001166260	TRIP13	cg09497020	-0.639901	0.000256156	TRIP13;TRIP13;BRD9;TRIP13;TRIP13;BRD9;BRD9	NM_001166260;NM_004237;NR_027633;NM_004237;NM_001166260;NM_001009877;NM_023924	1stExon;5'UTR;TSS200;1stExon;5'UTR;TSS1500;TSS200
NM_032756	HPDL	cg10026473	-0.639901	0.000256156	HPDL	NM_032756	TSS200
NM_170784	MKKS	cg10282061	-0.639901	0.000256156	C20orf94;MKKS	NM_001009608;NM_170784	TSS1500;TSS200
NM_177991	DUSP15	cg21578322	-0.639901	0.000256156	TTLL9;DUSP15;DUSP15;DUSP15	NM_001008409;NM_177991;NM_001012644;NM_080611	TSS1500;TSS200;TSS1500;Body
NM_001136003	C2CD4D	cg15015892	-0.628607	0.000260323	C2CD4D;LOC100132111	NM_001136003;NR_024237	Body;TSS200
NM_033120	NKD2	cg24133591	-0.637931	0.000270815	NKD2	NM_033120	TSS200
NM_001145275	ZFY	cg02577797	-0.627113	0.000271989	ZFY;ZFY;ZFY	NM_003411;NM_001145276;NM_001145275	TSS1500;TSS200;TSS1500
NM_003411	ZFY	cg02577797	-0.627113	0.000271989	ZFY;ZFY;ZFY	NM_003411;NM_001145276;NM_001145275	TSS1500;TSS200;TSS1500
NM_001012644	DUSP15	cg27296071	-0.637438	0.000274593	TTLL9;DUSP15;DUSP15;DUSP15;TTLL9	NM_001008409;NM_177991;NM_001012644;NM_080611;NM_001008409	5'UTR;TSS1500;TSS1500;TSS200;1stExon
NM_001162530	SH3D21	cg26893197	-0.626141	0.00027983	C1orf113;C1orf113	NM_024676;NM_001162530	TSS200;Body
NM_177526	PPAP2C	cg16691033	-0.636453	0.000282287	PPAP2C;PPAP2C;PPAP2C	NM_003712;NM_177526;NM_177543	Body;5'UTR;TSS200
NM_016257	HPCAL4	cg19320564	-0.625681	0.000283609	HPCAL4	NM_016257	TSS200
NM_001135590	ZNF577	cg16731240	-0.635961	0.000286205	ZNF577;ZNF577;ZNF577	NR_024181;NM_032679;NM_001135590	TSS200;TSS200;TSS200
NM_001170938	ISYNA1	cg09374949	-0.635961	0.000286205	ISYNA1;ISYNA1;ISYNA1;ISYNA1;ISYNA1	NM_016368;NM_001170938;NM_001170938;NM_001170939;NM_016368	5'UTR;5'UTR;1stExon;TSS200;1stExon
NM_024676	SH3D21	cg26893197	-0.625155	0.000287986	C1orf113;C1orf113	NM_024676;NM_001162530	TSS200;Body
NR_026864	PRSS30P	cg01006802	-0.624954	0.000289672	TMPRSS8	NR_026864	TSS200
NM_020225	STOX2	cg12843518	-0.624446	0.000293978	STOX2	NM_020225	TSS200
NM_001135590	ZNF577	cg22331349	-0.634975	0.000294184	ZNF577;ZNF577;ZNF577	NR_024181;NM_032679;NM_001135590	TSS200;TSS200;TSS200
NM_015641	TES	cg24621354	-0.634483	0.000298245	TES	NM_015641	TSS200
NM_182603	ANKRD42	cg15825725	-0.634483	0.000298245	ANKRD42	NM_182603	TSS200
NM_080819	GPR78	cg06643298	0.633078	0.000299592	GPR78	NM_080819	TSS200
NM_015696	GPX7	cg11953272	-0.63399	0.000302356	GPX7	NM_015696	TSS200
NM_006116	TAB1	cg23565980	-0.633498	0.000306517	MAP3K7IP1;MAP3K7IP1	NM_153497;NM_006116	TSS200;TSS200
NM_177543	PPAP2C	cg16691033	-0.633498	0.000306517	PPAP2C;PPAP2C;PPAP2C	NM_003712;NM_177526;NM_177543	Body;5'UTR;TSS200
NM_001550	IFRD1	cg27416189	0.633005	0.000310728	IFRD1;IFRD1	NM_001550;NM_001007245	TSS200;5'UTR
NM_014960	ARSG	cg15253816	-0.632512	0.000314989	ARSG	NM_014960	TSS200
NM_024759	NIPAL2	cg13924580	-0.632512	0.000314989	NIPAL2	NM_024759	TSS200
NM_152789	FAM133B	cg18792170	0.632512	0.000314989	FAM133B;FAM133B	NM_152789;NM_001040057	TSS200;TSS200
NM_001127892	SALL1	cg00310215	-0.62163	0.000318874	SALL1;SALL1	NM_001127892;NM_002968	TSS1500;TSS200
NM_002968	SALL1	cg00310215	-0.62163	0.000318874	SALL1;SALL1	NM_001127892;NM_002968	TSS1500;TSS200
NM_001007245	IFRD1	cg27416189	0.63202	0.000319302	IFRD1;IFRD1	NM_001550;NM_001007245	TSS200;5'UTR
NM_001038628	B3GALNT1	cg13072057	-0.63202	0.000319302	B3GALNT1;B3GALNT1;B3GALNT1;B3GALNT1;B3GALNT1	NM_033167;NM_001038628;NM_003781;NM_033168;NM_033169	TSS200;TSS200;TSS200;TSS200;TSS1500
NM_053042	ZNF518B	cg10334767	-0.63202	0.000319302	ZNF518B	NM_053042	TSS200
NM_033260	FOXQ1	cg03730958	-0.621455	0.000320474	FOXQ1	NM_033260	TSS200
NM_001039592	SPAG8	cg04109220	-0.631527	0.000323666	SPAG8;SPAG8	NM_001039592;NM_172312	TSS200;TSS200
NM_001141936	C4orf48	cg07234028	-0.631527	0.000323666	C4orf48;C4orf48	NM_001141936;NM_001168243	TSS200;TSS200
NM_003412	ZIC1	cg01227537	-0.631527	0.000323666	ZIC1	NM_003412	TSS200
NM_005387	NUP98	cg16130454	0.631527	0.000323666	PGAP2;NUP98;PGAP2;PGAP2;NUP98;NUP98;NUP98;PGAP2;NUP98;NUP98;NUP98;PGAP2;NUP98	NR_027014;NM_139131;NM_001145438;NM_001145439;NM_005387;NM_139131;NM_139132;NR_027015;NM_016320;NM_005387;NM_016320;NR_027017;NM_139132	TSS200;5'UTR;TSS200;TSS1500;1stExon;1stExon;5'UTR;TSS1500;1stExon;5'UTR;5'UTR;TSS1500;1stExon
NM_014580	SLC2A8	cg11312566	-0.631527	0.000323666	SLC2A8	NM_014580	TSS200
NM_032825	ZNF382	cg18630667	-0.631527	0.000323666	ZNF529;ZNF382;ZNF529;ZNF529	NR_027239;NM_032825;NM_001145650;NM_001145649	TSS200;5'UTR;TSS200;TSS200
NR_027382	RDH13	cg02592727	-0.631527	0.000323666	RDH13;RDH13;RDH13;RDH13	NR_027382;NM_138412;NM_001145971;NR_027381	TSS200;5'UTR;TSS200;TSS200
NM_001801	CDO1	cg14470895	-0.620027	0.000333857	CDO1	NM_001801	TSS200
NM_001004439	ITGA11	cg19836283	-0.630049	0.000337074	ITGA11	NM_001004439	TSS200
NM_001144035	TMEM25	cg15855384	-0.629557	0.00034165	TMEM25;TMEM25;TMEM25;TTC36;TMEM25;TMEM25;TMEM25	NM_001144035;NM_001144037;NM_001144036;NM_001080441;NM_032780;NM_001144034;NM_001144038	TSS200;TSS200;TSS200;3'UTR;TSS200;TSS200;TSS200
NM_007364	TMED3	cg25170048	-0.629064	0.00034628	TMED3	NM_007364	TSS200
NM_001077653	TBX20	cg06128028	-0.618682	0.000346905	TBX20;TBX20	NM_001166220;NM_001077653	TSS200;TSS200
NM_004173	SLC7A4	cg23644624	-0.618549	0.000348223	SLC7A4	NM_004173	TSS200
NM_004569	PIGH	cg10774018	-0.628571	0.000350966	PIGH	NM_004569	TSS200
NM_004914	RAB36	cg11409620	-0.628571	0.000350966	RAB36	NM_004914	TSS200
NM_004592	SFSWAP	cg22544231	0.628079	0.000355707	SFRS8	NM_004592	TSS200
NR_002826	LOC401010	cg11258485	-0.617569	0.000358041	LOC401010	NR_002826	TSS200
NM_033267	IRX2	cg04992127	-0.617546	0.000358283	IRX2;IRX2;C5orf38	NM_033267;NM_001134222;NM_178569	TSS200;TSS200;TSS1500
NM_032679	ZNF577	cg16731240	-0.627586	0.000360504	ZNF577;ZNF577;ZNF577	NR_024181;NM_032679;NM_001135590	TSS200;TSS200;TSS200
NM_001145276	ZFY	cg02577797	-0.616906	0.000364825	ZFY;ZFY;ZFY	NM_003411;NM_001145276;NM_001145275	TSS1500;TSS200;TSS1500
NR_024461	RAMP2-AS1	cg01101510	-0.626601	0.000370268	LOC100190938;RAMP2;LOC100190938	NR_024461;NM_005854;NR_024462	Body;TSS200;Body
NM_001135862	PHF21B	cg23080354	-0.615935	0.000374966	PHF21B;PHF21B	NM_138415;NM_001135862	TSS1500;TSS200
NM_001146083	MBOAT7	cg04512704	-0.626108	0.000375236	MBOAT7;MBOAT7;MBOAT7;MBOAT7;TSEN34;TSEN34	NM_024298;NM_001146056;NM_001146082;NM_001146083;NM_024075;NM_001077446	TSS1500;TSS1500;TSS1500;TSS1500;TSS200;TSS1500
NM_004237	TRIP13	cg09497020	-0.626108	0.000375236	TRIP13;TRIP13;BRD9;TRIP13;TRIP13;BRD9;BRD9	NM_001166260;NM_004237;NR_027633;NM_004237;NM_001166260;NM_001009877;NM_023924	1stExon;5'UTR;TSS200;1stExon;5'UTR;TSS1500;TSS200
NM_144584	HENMT1	cg21144922	-0.626108	0.000375236	C1orf59;C1orf59	NM_144584;NM_001102592	TSS200;TSS1500
NM_005854	RAMP2	cg01101510	-0.625616	0.000380263	LOC100190938;RAMP2;LOC100190938	NR_024461;NM_005854;NR_024462	Body;TSS200;Body
NM_020335	VANGL2	cg13428480	-0.625616	0.000380263	VANGL2	NM_020335	TSS200
NM_138412	RDH13	cg02279127	-0.625616	0.000380263	RDH13;RDH13;RDH13;RDH13	NR_027382;NM_138412;NM_001145971;NR_027381	TSS200;5'UTR;TSS200;TSS200
NM_001189	NKX3-2	cg06093712	-0.625123	0.000385348	NKX3-2	NM_001189	TSS200
NM_175888	ZNF620	cg17536784	-0.625123	0.000385348	ZNF620;ZNF620	NM_175888;NR_024114	TSS200;TSS200
NM_002747	MAPK4	cg23889440	-0.614521	0.00039017	MAPK4	NM_002747	TSS200
NM_003712	PPAP2C	cg16691033	-0.624631	0.000390493	PPAP2C;PPAP2C;PPAP2C	NM_003712;NM_177526;NM_177543	Body;5'UTR;TSS200
NM_032679	ZNF577	cg22331349	-0.624138	0.000395698	ZNF577;ZNF577;ZNF577	NR_024181;NM_032679;NM_001135590	TSS200;TSS200;TSS200
NM_001039762	FAM196A	cg12204732	-0.613869	0.00039737	DOCK1;FAM196A	NM_001380;NM_001039762	Body;TSS200
NM_024516	PAGR1	cg07354129	0.623645	0.000400964	C16orf53	NM_024516	TSS200
NM_003508	FZD9	cg01445942	-0.623153	0.000406291	FZD9	NM_003508	TSS200
NM_006483	DYRK1B	cg18036710	-0.623153	0.000406291	DYRK1B;DYRK1B;DYRK1B	NM_006483;NM_006484;NM_004714	TSS200;TSS200;TSS200
NM_152599	MFSD6L	cg19391560	0.612124	0.000417191	MFSD6L	NM_152599	TSS200
NM_000438	PAX3	cg15703632	-0.612069	0.000417835	PAX3;PAX3;PAX3;CCDC140;PAX3;PAX3;PAX3;PAX3;PAX3	NM_181459;NM_000438;NM_181458;NM_153038;NM_013942;NM_181461;NM_001127366;NM_181460;NM_181457	TSS200;TSS200;TSS200;5'UTR;TSS200;TSS200;TSS200;TSS200;TSS200
NM_004714	DYRK1B	cg18036710	-0.621675	0.000422645	DYRK1B;DYRK1B;DYRK1B	NM_006483;NM_006484;NM_004714	TSS200;TSS200;TSS200
NM_012447	STAG3	cg00048759	-0.621675	0.000422645	STAG3;GPC2	NM_012447;NM_152742	TSS200;TSS1500
NM_001166061	GLRB	cg08712866	-0.621182	0.000428224	GLRB;GLRB;GLRB	NM_001166060;NM_001166061;NM_000824	TSS200;5'UTR;5'UTR
NM_006484	DYRK1B	cg18036710	-0.621182	0.000428224	DYRK1B;DYRK1B;DYRK1B	NM_006483;NM_006484;NM_004714	TSS200;TSS200;TSS200
NM_133464	ZNF483	cg02612963	-0.621182	0.000428224	ZNF483;ZNF483	NM_133464;NM_001007169	TSS200;TSS200
NM_147189	FAM110B	cg26294667	-0.621182	0.000428224	FAM110B	NM_147189	TSS200
NM_001007531	NKAPL	cg18694169	-0.62069	0.000433866	NKAPL	NM_001007531	TSS200
NM_032489	ACRBP	cg07694975	0.62069	0.000433866	ACRBP	NM_032489	TSS200
NM_003139	SRPR	cg14717061	-0.620197	0.000439573	FOXRED1;SRPR	NM_017547;NM_003139	TSS200;TSS1500
NR_024237	LOC100132111	cg10781408	-0.620197	0.000439573	C2CD4D;LOC100132111	NM_001136003;NR_024237	Body;TSS200
NR_027381	RDH13	cg02592727	-0.620197	0.000439573	RDH13;RDH13;RDH13;RDH13	NR_027382;NM_138412;NM_001145971;NR_027381	TSS200;5'UTR;TSS200;TSS200
NM_013942	PAX3	cg15703632	-0.610069	0.000441661	PAX3;PAX3;PAX3;CCDC140;PAX3;PAX3;PAX3;PAX3;PAX3	NM_181459;NM_000438;NM_181458;NM_153038;NM_013942;NM_181461;NM_001127366;NM_181460;NM_181457	TSS200;TSS200;TSS200;5'UTR;TSS200;TSS200;TSS200;TSS200;TSS200
NM_001166158	PDHX	cg02474183	0.619704	0.000445346	PDHX;APIP;PDHX;PDHX	NM_001135024;NM_015957;NM_001166158;NM_003477	TSS200;Body;TSS200;TSS200
NM_003412	ZIC1	cg14456683	-0.619212	0.000451186	ZIC1	NM_003412	TSS200
NM_032930	C11orf70	cg15071611	-0.619212	0.000451186	C11orf70	NM_032930	TSS200
NM_145755	TTC21A	cg09837385	0.619212	0.000451186	GORASP1;TTC21A;TTC21A;TTC21A;TTC21A	NM_031899;NM_145755;NM_001105513;NM_001105513;NM_145755	TSS200;1stExon;5'UTR;1stExon;5'UTR
NM_016368	ISYNA1	cg09374949	-0.618719	0.000457092	ISYNA1;ISYNA1;ISYNA1;ISYNA1;ISYNA1	NM_016368;NM_001170938;NM_001170938;NM_001170939;NM_016368	5'UTR;5'UTR;1stExon;TSS200;1stExon
NM_181671	PITPNC1	cg12048358	-0.618719	0.000457092	PITPNC1;PITPNC1	NM_181671;NM_012417	TSS200;TSS200
NM_021129	PPA1	cg24541279	-0.617734	0.000469107	PPA1	NM_021129	TSS200
NM_139131	NUP98	cg16130454	0.617734	0.000469107	PGAP2;NUP98;PGAP2;PGAP2;NUP98;NUP98;NUP98;PGAP2;NUP98;NUP98;NUP98;PGAP2;NUP98	NR_027014;NM_139131;NM_001145438;NM_001145439;NM_005387;NM_139131;NM_139132;NR_027015;NM_016320;NM_005387;NM_016320;NR_027017;NM_139132	TSS200;5'UTR;TSS200;TSS1500;1stExon;1stExon;5'UTR;TSS1500;1stExon;5'UTR;5'UTR;TSS1500;1stExon
NM_004173	SLC7A4	cg13286281	-0.60771	0.00047128	SLC7A4	NM_004173	TSS200
NM_001040057	FAM133B	cg18792170	0.616749	0.000481398	FAM133B;FAM133B	NM_152789;NM_001040057	TSS200;TSS200
NM_001189	NKX3-2	cg27438798	-0.616749	0.000481398	NKX3-2	NM_001189	TSS200
NM_001372	DNAH9	cg26960562	-0.606906	0.00048178	DNAH9	NM_001372	TSS200
NM_000906	NPR1	cg19751545	-0.616256	0.000487649	NPR1	NM_000906	TSS200
NM_014518	ZNF229	cg22720041	-0.615764	0.00049397	ZNF229	NM_014518	TSS200
NM_182911	TSGA10	cg08536167	0.615764	0.00049397	C2orf15;C2orf15;TSGA10;TSGA10	NM_144706;NM_144706;NM_182911;NM_025244	1stExon;5'UTR;TSS200;5'UTR
NM_019042	PUS7	cg13123156	0.625068	0.000497725	PUS7	NM_019042	TSS200
NM_001112734	ZSCAN30	cg15423197	-0.615271	0.000500363	ZNF271;ZNF397OS;ZNF271;ZNF397OS	NR_024566;NM_001112734;NR_024565;NM_001166012	Body;TSS200;Body;TSS200
NM_006897	HOXC9	cg21272774	-0.615271	0.000500363	HOXC9	NM_006897	TSS200
NM_080660	ZC3HAV1L	cg14993712	-0.615271	0.000500363	ZC3HAV1L	NM_080660	TSS200
NM_205548	FAM151B	cg00068622	-0.605324	0.000503012	FAM151B	NM_205548	TSS200
NM_001141936	C4orf48	cg21349723	-0.614778	0.000506829	C4orf48;C4orf48	NM_001141936;NM_001168243	TSS1500;TSS200
NM_181333	PRR5	cg23912697	-0.614778	0.000506829	PRR5-ARHGAP8;PRR5;PRR5;PRR5;PRR5;PRR5;PRR5	NM_181334;NM_001017529;NM_181333;NM_001017530;NM_001017528;NM_015366;NM_181333	TSS200;5'UTR;5'UTR;5'UTR;5'UTR;5'UTR;1stExon
NM_001007531	NKAPL	cg01031101	-0.613793	0.000519978	NKAPL	NM_001007531	TSS200
NM_001170938	ISYNA1	cg15073853	-0.613793	0.000519978	ISYNA1;ISYNA1;ISYNA1	NM_001170938;NM_001170939;NM_016368	TSS200;TSS1500;TSS200
NM_212550	BLOC1S3	cg11589573	0.6133	0.000526665	BLOC1S3;TRAPPC6A	NM_212550;NM_024108	TSS200;TSS1500
NM_001333	CTSL2	cg02936872	-0.603276	0.000531725	CTSL2	NM_001333	TSS200
NM_023946	LYNX1	cg22687807	-0.603253	0.000532061	LYNX1;LYNX1;LYNX1;LYNX1	NM_177457;NM_177476;NM_177477;NM_023946	5'UTR;TSS1500;TSS200;5'UTR
NM_001001924	MTUS1	cg00778858	-0.612808	0.000533426	MTUS1;MTUS1	NM_001001924;NM_001001925	TSS200;TSS200
NM_001001925	MTUS1	cg00778858	-0.612808	0.000533426	MTUS1;MTUS1	NM_001001924;NM_001001925	TSS200;TSS200
NR_015450	LOC285548	cg06849515	-0.603098	0.000534295	LOC285548	NR_015450	TSS200
NM_173528	C15orf26	cg27136994	0.612315	0.000540263	C15orf26	NM_173528	TSS200
NM_177991	DUSP15	cg27296071	-0.612315	0.000540263	TTLL9;DUSP15;DUSP15;DUSP15;TTLL9	NM_001008409;NM_177991;NM_001012644;NM_080611;NM_001008409	5'UTR;TSS1500;TSS1500;TSS200;1stExon
NM_001143674	MPC2	cg07908946	-0.611823	0.000547176	BRP44;DCAF6;BRP44;BRP44;DCAF6	NR_026550;NM_018442;NM_001143674;NM_015415;NM_001017977	TSS1500;Body;TSS200;TSS1500;Body
NM_005631	SMO	cg00405843	-0.611823	0.000547176	SMO	NM_005631	TSS200
NM_015415	MPC2	cg07908946	-0.611823	0.000547176	BRP44;DCAF6;BRP44;BRP44;DCAF6	NR_026550;NM_018442;NM_001143674;NM_015415;NM_001017977	TSS1500;Body;TSS200;TSS1500;Body
NM_033256	PPP1R14A	cg20232102	-0.611823	0.000547176	PPP1R14A	NM_033256	TSS200
NM_181333	PRR5	cg22783262	-0.611823	0.000547176	PRR5-ARHGAP8;PRR5;PRR5;PRR5;PRR5;PRR5;PRR5	NM_181334;NM_001017529;NM_181333;NM_001017530;NM_001017528;NM_015366;NM_181333	TSS200;5'UTR;5'UTR;5'UTR;5'UTR;5'UTR;1stExon
NM_017907	LAMTOR1	cg16851832	-0.621237	0.000549465	LRTOMT;C11orf59;LRTOMT;LRTOMT	NM_001145308;NM_017907;NM_001145309;NM_001145310	Body;TSS200;Body;Body
NM_018140	CEP72	cg24904904	-0.61133	0.000554167	CEP72	NM_018140	TSS200
NM_206538	EMC10	cg02951558	-0.61133	0.000554167	FAM71E1;C19orf63;C19orf63	NM_138411;NM_175063;NM_206538	1stExon;TSS200;TSS200
NR_003677	PSIMCT-1	cg02146091	-0.61133	0.000554167	HM13;HM13;HM13;PSIMCT-1	NM_178580;NM_030789;NM_178581;NR_003677	Body;Body;Body;TSS200
NM_001017530	PRR5	cg22783262	-0.610837	0.000561236	PRR5-ARHGAP8;PRR5;PRR5;PRR5;PRR5;PRR5;PRR5	NM_181334;NM_001017529;NM_181333;NM_001017530;NM_001017528;NM_015366;NM_181333	TSS200;5'UTR;5'UTR;5'UTR;5'UTR;5'UTR;1stExon
NR_004390	SNORA57	cg04433129	0.601059	0.000564423	C11orf48;SNORA57;METTL12	NM_024099;NR_004390;NM_001043229	Body;TSS200;TSS200
NR_003245	HAR1B	cg08221811	-0.600813	0.000568162	HAR1A;HAR1B	NR_003244;NR_003245	Body;TSS200
NM_018392	C4orf21	cg05193411	-0.610345	0.000568383	LARP7;C4orf21;LARP7	NM_016648;NM_018392;NM_015454	5'UTR;TSS1500;TSS200
NM_004854	CHST10	cg16882226	-0.609852	0.00057561	CHST10	NM_004854	TSS200
NM_015366	PRR5	cg23912697	-0.609852	0.00057561	PRR5-ARHGAP8;PRR5;PRR5;PRR5;PRR5;PRR5;PRR5	NM_181334;NM_001017529;NM_181333;NM_001017530;NM_001017528;NM_015366;NM_181333	TSS200;5'UTR;5'UTR;5'UTR;5'UTR;5'UTR;1stExon
NM_016368	ISYNA1	cg15073853	-0.609852	0.00057561	ISYNA1;ISYNA1;ISYNA1	NM_001170938;NM_001170939;NM_016368	TSS200;TSS1500;TSS200
NM_003750	EIF3A	cg15023278	0.609852	0.00057561	EIF3A	NM_003750	TSS200
NM_001146056	MBOAT7	cg04512704	-0.60936	0.000582917	MBOAT7;MBOAT7;MBOAT7;MBOAT7;TSEN34;TSEN34	NM_024298;NM_001146056;NM_001146082;NM_001146083;NM_024075;NM_001077446	TSS1500;TSS1500;TSS1500;TSS1500;TSS200;TSS1500
NM_001166012	ZSCAN30	cg15423197	-0.60936	0.000582917	ZNF271;ZNF397OS;ZNF271;ZNF397OS	NR_024566;NM_001112734;NR_024565;NM_001166012	Body;TSS200;Body;TSS200
NM_001017529	PRR5	cg22783262	-0.608867	0.000590305	PRR5-ARHGAP8;PRR5;PRR5;PRR5;PRR5;PRR5;PRR5	NM_181334;NM_001017529;NM_181333;NM_001017530;NM_001017528;NM_015366;NM_181333	TSS200;5'UTR;5'UTR;5'UTR;5'UTR;5'UTR;1stExon
NM_001076781	ZNF391	cg25605601	-0.608867	0.000590305	ZNF391	NM_001076781	TSS200
NM_001146258	PIP4K2C	cg05694847	-0.608867	0.000590305	PIP4K2C;PIP4K2C;PIP4K2C;PIP4K2C	NM_024779;NM_001146259;NM_001146260;NM_001146258	TSS200;TSS200;TSS200;TSS200
NM_006383	CIB2	cg21788396	-0.608867	0.000590305	CIB2	NM_006383	TSS200
NM_018059	RADIL	cg12011136	0.608867	0.000590305	PAPOLB;RADIL	NM_020144;NM_018059	TSS200;Body
NM_020168	PAK6	cg04305879	-0.608867	0.000590305	PAK6;PAK6;C15orf56;PAK6	NM_020168;NM_001128628;NM_001039905;NM_001128629	5'UTR;5'UTR;TSS200;5'UTR
NM_022130	GOLPH3	cg15959319	-0.608374	0.000597775	GOLPH3	NM_022130	TSS200
NM_031476	CRISPLD2	cg09107932	-0.608374	0.000597775	CRISPLD2	NM_031476	TSS200
NR_028330	C15orf37	cg26829925	-0.608374	0.000597775	C15orf37;ST20	NR_028330;NM_001100880	Body;TSS200
NM_153038	CCDC140	cg15133719	-0.598577	0.000603117	PAX3;PAX3;PAX3;CCDC140;PAX3;PAX3;PAX3;PAX3;PAX3	NM_181459;NM_000438;NM_181458;NM_153038;NM_013942;NM_181461;NM_001127366;NM_181460;NM_181457	TSS200;TSS200;TSS200;5'UTR;TSS200;TSS200;TSS200;TSS200;TSS200
NM_173803	MPV17L	cg22722802	-0.607882	0.000605327	MPV17L;MPV17L	NM_001128423;NM_173803	TSS200;TSS200
NM_003477	PDHX	cg02474183	0.607882	0.000605327	PDHX;APIP;PDHX;PDHX	NM_001135024;NM_015957;NM_001166158;NM_003477	TSS200;Body;TSS200;TSS200
NM_001017961	FAM78B	cg26247215	-0.607389	0.000612962	FAM78B	NM_001017961	TSS200
NM_181334	PRR5-ARHGAP8	cg23912697	-0.607389	0.000612962	PRR5-ARHGAP8;PRR5;PRR5;PRR5;PRR5;PRR5;PRR5	NM_181334;NM_001017529;NM_181333;NM_001017530;NM_001017528;NM_015366;NM_181333	TSS200;5'UTR;5'UTR;5'UTR;5'UTR;5'UTR;1stExon
NR_027381	RDH13	cg19224249	-0.607389	0.000612962	RDH13;RDH13;RDH13;RDH13	NR_027382;NM_138412;NM_001145971;NR_027381	TSS200;5'UTR;TSS200;TSS200
NM_001031696	PLD3	cg12016209	-0.606897	0.000620682	C19orf47;PLD3;PLD3;PLD3;PLD3	NM_178830;NM_012268;NM_001031696;NM_012268;NM_001031696	TSS200;5'UTR;5'UTR;1stExon;1stExon
NM_012135	FAM50B	cg18487516	-0.606897	0.000620682	FAM50B	NM_012135	TSS200
NM_014817	TRIL	cg07702750	-0.606897	0.000620682	TRIL	NM_014817	TSS200
NM_080611	DUSP15	cg21578322	-0.606404	0.000628486	TTLL9;DUSP15;DUSP15;DUSP15	NM_001008409;NM_177991;NM_001012644;NM_080611	TSS1500;TSS200;TSS1500;Body
NM_170725	PGBD2	cg26256999	-0.606404	0.000628486	PGBD2;PGBD2	NM_170725;NM_001017434	TSS200;TSS200
NM_001039762	FAM196A	cg25984344	-0.596133	0.000643467	DOCK1;FAM196A	NM_001380;NM_001039762	Body;TSS200
NM_001135590	ZNF577	cg10783469	-0.605419	0.000644352	ZNF577;ZNF577;ZNF577	NR_024181;NM_032679;NM_001135590	TSS200;TSS200;TSS200
NM_015366	PRR5	cg22783262	-0.605419	0.000644352	PRR5-ARHGAP8;PRR5;PRR5;PRR5;PRR5;PRR5;PRR5	NM_181334;NM_001017529;NM_181333;NM_001017530;NM_001017528;NM_015366;NM_181333	TSS200;5'UTR;5'UTR;5'UTR;5'UTR;5'UTR;1stExon
NM_021012	KCNJ12	cg27056599	-0.605419	0.000644352	KCNJ12	NM_021012	TSS200
NM_024106	ZNF426	cg02478789	-0.605419	0.000644352	ZNF426	NM_024106	TSS200
NM_012447	STAG3	cg15140703	-0.604926	0.000652416	STAG3;GPC2	NM_012447;NM_152742	TSS200;TSS1500
NM_003793	CTSF	cg24808318	-0.604433	0.000660567	CTSF	NM_003793	TSS200
NM_032489	ACRBP	cg12007596	0.603941	0.000668807	ACRBP	NM_032489	TSS200
NM_001017529	PRR5	cg23912697	-0.603448	0.000677137	PRR5-ARHGAP8;PRR5;PRR5;PRR5;PRR5;PRR5;PRR5	NM_181334;NM_001017529;NM_181333;NM_001017530;NM_001017528;NM_015366;NM_181333	TSS200;5'UTR;5'UTR;5'UTR;5'UTR;5'UTR;1stExon
NM_001105513	TTC21A	cg09837385	0.603448	0.000677137	GORASP1;TTC21A;TTC21A;TTC21A;TTC21A	NM_031899;NM_145755;NM_001105513;NM_001105513;NM_145755	TSS200;1stExon;5'UTR;1stExon;5'UTR
NM_080611	DUSP15	cg27296071	-0.603448	0.000677137	TTLL9;DUSP15;DUSP15;DUSP15;TTLL9	NM_001008409;NM_177991;NM_001012644;NM_080611;NM_001008409	5'UTR;TSS1500;TSS1500;TSS200;1stExon
NM_001136003	C2CD4D	cg05021743	-0.594082	0.000679125	C2CD4D;LOC100132111	NM_001136003;NR_024237	Body;TSS200
NM_014770	AGAP2	cg11511175	0.602956	0.000685558	AGAP2;LOC100130776;AGAP2	NM_014770;NR_027032;NM_001122772	3'UTR;TSS200;3'UTR
NR_026592	BMS1P4	cg27652117	0.602956	0.000685558	BMS1P4	NR_026592	TSS200
NM_004237	TRIP13	cg10600960	-0.602463	0.000694069	TRIP13;TRIP13;BRD9;TRIP13;TRIP13;BRD9;BRD9	NM_001166260;NM_004237;NR_027633;NM_004237;NM_001166260;NM_001009877;NM_023924	1stExon;5'UTR;TSS200;1stExon;5'UTR;TSS1500;TSS200
NM_030816	ANKRD13C	cg05767561	0.602463	0.000694069	HHLA3;ANKRD13C;HHLA3;HHLA3;HHLA3;HHLA3;HHLA3;HHLA3	NM_001031693;NM_030816;NM_001031693;NM_001036646;NM_001036646;NM_001036645;NR_027404;NM_001036645	5'UTR;TSS200;1stExon;1stExon;5'UTR;1stExon;Body;5'UTR
NM_001135024	PDHX	cg02474183	0.60197	0.000702673	PDHX;APIP;PDHX;PDHX	NM_001135024;NM_015957;NM_001166158;NM_003477	TSS200;Body;TSS200;TSS200
NM_014770	AGAP2	cg01834979	0.60197	0.000702673	AGAP2;LOC100130776;AGAP2	NM_014770;NR_027032;NM_001122772	3'UTR;TSS200;3'UTR
NM_001017528	PRR5	cg23912697	-0.60197	0.000702673	PRR5-ARHGAP8;PRR5;PRR5;PRR5;PRR5;PRR5;PRR5	NM_181334;NM_001017529;NM_181333;NM_001017530;NM_001017528;NM_015366;NM_181333	TSS200;5'UTR;5'UTR;5'UTR;5'UTR;5'UTR;1stExon
NM_001189	NKX3-2	cg23584743	-0.60197	0.000702673	NKX3-2	NM_001189	TSS200
NM_175873	SOWAHA	cg18840461	-0.592461	0.000708526	ANKRD43	NM_175873	TSS200
NM_024535	CORO7	cg02048412	0.601478	0.00071137	VASN;CORO7	NM_138440;NM_024535	TSS200;Body
NM_001189	NKX3-2	cg04808029	-0.591945	0.000718114	NKX3-2	NM_001189	TSS200
NM_001142398	FAHD1	cg00046913	-0.600985	0.000720161	HAGH;FAHD1;FAHD1;HAGH;FAHD1;HAGH;HAGH	NM_005326;NM_031208;NM_001018104;NM_001040427;NM_001142398;NM_005326;NM_001040427	5'UTR;TSS200;TSS200;5'UTR;TSS200;1stExon;1stExon
NM_003781	B3GALNT1	cg12716838	-0.600985	0.000720161	B3GALNT1;B3GALNT1;B3GALNT1;B3GALNT1;B3GALNT1	NM_033167;NM_001038628;NM_003781;NM_033168;NM_033169	TSS200;TSS200;TSS200;TSS200;TSS1500
NM_006598	SLC12A7	cg23091824	-0.600985	0.000720161	SLC12A7	NM_006598	TSS200
NM_015720	PODXL2	cg10451772	-0.600985	0.000720161	PODXL2	NM_015720	TSS200
NM_033167	B3GALNT1	cg12716838	-0.600985	0.000720161	B3GALNT1;B3GALNT1;B3GALNT1;B3GALNT1;B3GALNT1	NM_033167;NM_001038628;NM_003781;NM_033168;NM_033169	TSS200;TSS200;TSS200;TSS200;TSS1500
NM_033169	B3GALNT1	cg12716838	-0.600985	0.000720161	B3GALNT1;B3GALNT1;B3GALNT1;B3GALNT1;B3GALNT1	NM_033167;NM_001038628;NM_003781;NM_033168;NM_033169	TSS200;TSS200;TSS200;TSS200;TSS1500
NM_052969	RPL39L	cg05882938	-0.600985	0.000720161	RPL39L	NM_052969	TSS200
NM_015041	CLUAP1	cg00990974	0.600493	0.000729046	CLUAP1	NM_015041	TSS200
NR_027173	C17orf76-AS1	cg08270477	0.600493	0.000729046	NCRNA00188;NCRNA00188;NCRNA00188;NCRNA00188;NCRNA00188;NCRNA00188;NCRNA00188;SNORD49B;NCRNA00188;NCRNA00188;NCRNA00188;NCRNA00188;NCRNA00188;NCRNA00188;NCRNA00188;SNORD49A;NCRNA00188;NCRNA00188;NCRNA00188;NCRNA00188;NCRNA00188;NCRNA00188;NCRNA00188;NCRNA00188;NCRNA00188	NR_027165;NR_027168;NR_027667;NR_027175;NR_027167;NR_027166;NR_027163;NR_003043;NR_027179;NR_027170;NR_027171;NR_027176;NR_027159;NR_027178;NR_027172;NR_002744;NR_027177;NR_027173;NR_027158;NR_027161;NR_027174;NR_027162;NR_027164;NR_027169;NR_027160	Body;Body;Body;Body;Body;Body;Body;TSS200;Body;Body;Body;Body;Body;Body;Body;TSS1500;Body;Body;Body;Body;Body;Body;Body;Body;Body
NM_018102	ZNF334	cg10140114	-0.6	0.000738027	ZNF334;ZNF334	NM_199441;NM_018102	TSS200;TSS200
NM_032825	ZNF382	cg02587316	-0.6	0.000738027	ZNF529;ZNF382;ZNF529;ZNF529	NR_027239;NM_032825;NM_001145650;NM_001145649	TSS200;5'UTR;TSS200;TSS200
NM_033256	PPP1R14A	cg13564825	-0.6	0.000738027	PPP1R14A	NM_033256	TSS200
NM_032679	ZNF577	cg10783469	-0.599507	0.000747104	ZNF577;ZNF577;ZNF577	NR_024181;NM_032679;NM_001135590	TSS200;TSS200;TSS200
NM_138381	OXNAD1	cg14877820	-0.599507	0.000747104	OXNAD1;DPH3;DPH3	NM_138381;NM_206831;NM_001047434	TSS200;TSS1500;TSS1500
NR_027049	ZNF788	cg20773651	-0.599507	0.000747104	ZNF788	NR_027049	TSS200
NM_054108	HRASLS5	cg01967055	-0.59022	0.000750988	HRASLS5;HRASLS5;HRASLS5	NM_001146728;NM_001146729;NM_054108	TSS200;TSS200;TSS200
NM_001017528	PRR5	cg22783262	-0.599015	0.000756279	PRR5-ARHGAP8;PRR5;PRR5;PRR5;PRR5;PRR5;PRR5	NM_181334;NM_001017529;NM_181333;NM_001017530;NM_001017528;NM_015366;NM_181333	TSS200;5'UTR;5'UTR;5'UTR;5'UTR;5'UTR;1stExon
NM_138392	SHKBP1	cg18476948	0.599015	0.000756279	SHKBP1	NM_138392	TSS200
NM_015894	STMN3	cg07382590	-0.589481	0.000765475	STMN3	NM_015894	TSS200
NM_003003	SEC14L1	cg09570535	-0.598522	0.000765552	SEC14L1;SEC14L1;SEC14L1;SEC14L1	NM_001143999;NM_003003;NM_001143998;NM_001039573	TSS200;TSS200;TSS200;TSS200
NM_003062	SLIT3	cg15637465	-0.598522	0.000765552	SLIT3	NM_003062	TSS200
NM_001134222	IRX2	cg04992127	-0.589396	0.000767161	IRX2;IRX2;C5orf38	NM_033267;NM_001134222;NM_178569	TSS200;TSS200;TSS1500
NM_001017530	PRR5	cg23912697	-0.59803	0.000774924	PRR5-ARHGAP8;PRR5;PRR5;PRR5;PRR5;PRR5;PRR5	NM_181334;NM_001017529;NM_181333;NM_001017530;NM_001017528;NM_015366;NM_181333	TSS200;5'UTR;5'UTR;5'UTR;5'UTR;5'UTR;1stExon
NM_001166260	TRIP13	cg10600960	-0.59803	0.000774924	TRIP13;TRIP13;BRD9;TRIP13;TRIP13;BRD9;BRD9	NM_001166260;NM_004237;NR_027633;NM_004237;NM_001166260;NM_001009877;NM_023924	1stExon;5'UTR;TSS200;1stExon;5'UTR;TSS1500;TSS200
NM_012268	PLD3	cg12016209	-0.59803	0.000774924	C19orf47;PLD3;PLD3;PLD3;PLD3	NM_178830;NM_012268;NM_001031696;NM_012268;NM_001031696	TSS200;5'UTR;5'UTR;1stExon;1stExon
NM_024036	LRFN4	cg26870803	-0.59803	0.000774924	PC;PC;LRFN4;PC	NM_022172;NM_000920;NM_024036;NM_001040716	Body;Body;TSS200;Body
NM_025245	PBX4	cg26466323	-0.59803	0.000774924	PBX4	NM_025245	TSS200
NM_138444	KCTD12	cg19938422	-0.59803	0.000774924	KCTD12	NM_138444	TSS200
NR_024181	ZNF577	cg11269599	-0.59803	0.000774924	ZNF577;ZNF577;ZNF577	NR_024181;NM_032679;NM_001135590	TSS200;TSS200;TSS200
NM_015631	TCTN3	cg19340278	0.597537	0.000784396	TCTN3;TCTN3	NM_001143973;NM_015631	TSS200;TSS200
NM_014351	SULT4A1	cg21925310	-0.597537	0.000784396	SULT4A1	NM_014351	TSS200
NM_001136003	C2CD4D	cg04296699	-0.58841	0.000786917	C2CD4D;LOC100132111	NM_001136003;NR_024237	Body;TSS200
NM_001015879	AURKC	cg23371413	-0.597044	0.000793969	AURKC;AURKC;AURKC;AURKC;AURKC	NM_001015879;NM_001015878;NM_003160;NM_003160;NM_001015879	5'UTR;TSS200;1stExon;5'UTR;1stExon
NM_003160	AURKC	cg23371413	-0.597044	0.000793969	AURKC;AURKC;AURKC;AURKC;AURKC	NM_001015879;NM_001015878;NM_003160;NM_003160;NM_001015879	5'UTR;TSS200;1stExon;5'UTR;1stExon
NM_015209	KAZN	cg15007156	-0.597044	0.000793969	KIAA1026;KIAA1026	NM_201628;NM_015209	TSS200;TSS200
NM_177457	LYNX1	cg22687807	-0.597044	0.000793969	LYNX1;LYNX1;LYNX1;LYNX1	NM_177457;NM_177476;NM_177477;NM_023946	5'UTR;TSS1500;TSS200;5'UTR
NM_177476	LYNX1	cg22687807	-0.597044	0.000793969	LYNX1;LYNX1;LYNX1;LYNX1	NM_177457;NM_177476;NM_177477;NM_023946	5'UTR;TSS1500;TSS200;5'UTR
NM_177477	LYNX1	cg22687807	-0.597044	0.000793969	LYNX1;LYNX1;LYNX1;LYNX1	NM_177457;NM_177476;NM_177477;NM_023946	5'UTR;TSS1500;TSS200;5'UTR
NM_181457	PAX3	cg20584905	-0.587656	0.00080231	PAX3;PAX3;PAX3;CCDC140;PAX3;PAX3;PAX3;PAX3;PAX3	NM_181459;NM_000438;NM_181458;NM_153038;NM_013942;NM_181461;NM_001127366;NM_181460;NM_181457	TSS200;TSS200;TSS200;5'UTR;TSS200;TSS200;TSS200;TSS200;TSS200
NM_001015878	AURKC	cg23371413	-0.596552	0.000803643	AURKC;AURKC;AURKC;AURKC;AURKC	NM_001015879;NM_001015878;NM_003160;NM_003160;NM_001015879	5'UTR;TSS200;1stExon;5'UTR;1stExon
NM_001018104	FAHD1	cg00046913	-0.596552	0.000803643	HAGH;FAHD1;FAHD1;HAGH;FAHD1;HAGH;HAGH	NM_005326;NM_031208;NM_001018104;NM_001040427;NM_001142398;NM_005326;NM_001040427	5'UTR;TSS200;TSS200;5'UTR;TSS200;1stExon;1stExon
NM_001128423	MPV17L	cg22722802	-0.596552	0.000803643	MPV17L;MPV17L	NM_001128423;NM_173803	TSS200;TSS200
NM_001170639	CDK20	cg09074468	-0.596552	0.000803643	CDK20;CDK20;CDK20;CDK20;CDK20	NM_001170639;NM_001039803;NM_012119;NM_001170640;NM_178432	TSS200;TSS200;TSS200;TSS200;TSS200
NM_014234	HSD17B8	cg24455405	-0.596552	0.000803643	HSD17B8	NM_014234	TSS200
NM_015608	C10orf137	cg18429793	-0.596552	0.000803643	C10orf137	NM_015608	TSS200
NM_015653	RIBC2	cg20078119	-0.596552	0.000803643	RIBC2;SMC1B;RIBC2	NM_015653;NM_148674;NM_015653	5'UTR;TSS200;1stExon
NR_027177	C17orf76-AS1	cg08270477	0.596059	0.000813421	NCRNA00188;NCRNA00188;NCRNA00188;NCRNA00188;NCRNA00188;NCRNA00188;NCRNA00188;SNORD49B;NCRNA00188;NCRNA00188;NCRNA00188;NCRNA00188;NCRNA00188;NCRNA00188;NCRNA00188;SNORD49A;NCRNA00188;NCRNA00188;NCRNA00188;NCRNA00188;NCRNA00188;NCRNA00188;NCRNA00188;NCRNA00188;NCRNA00188	NR_027165;NR_027168;NR_027667;NR_027175;NR_027167;NR_027166;NR_027163;NR_003043;NR_027179;NR_027170;NR_027171;NR_027176;NR_027159;NR_027178;NR_027172;NR_002744;NR_027177;NR_027173;NR_027158;NR_027161;NR_027174;NR_027162;NR_027164;NR_027169;NR_027160	Body;Body;Body;Body;Body;Body;Body;TSS200;Body;Body;Body;Body;Body;Body;Body;TSS1500;Body;Body;Body;Body;Body;Body;Body;Body;Body
NR_027178	C17orf76-AS1	cg08270477	0.596059	0.000813421	NCRNA00188;NCRNA00188;NCRNA00188;NCRNA00188;NCRNA00188;NCRNA00188;NCRNA00188;SNORD49B;NCRNA00188;NCRNA00188;NCRNA00188;NCRNA00188;NCRNA00188;NCRNA00188;NCRNA00188;SNORD49A;NCRNA00188;NCRNA00188;NCRNA00188;NCRNA00188;NCRNA00188;NCRNA00188;NCRNA00188;NCRNA00188;NCRNA00188	NR_027165;NR_027168;NR_027667;NR_027175;NR_027167;NR_027166;NR_027163;NR_003043;NR_027179;NR_027170;NR_027171;NR_027176;NR_027159;NR_027178;NR_027172;NR_002744;NR_027177;NR_027173;NR_027158;NR_027161;NR_027174;NR_027162;NR_027164;NR_027169;NR_027160	Body;Body;Body;Body;Body;Body;Body;TSS200;Body;Body;Body;Body;Body;Body;Body;TSS1500;Body;Body;Body;Body;Body;Body;Body;Body;Body
NM_173834	YIPF6	cg17203703	-0.595567	0.000823302	YIPF6	NM_173834	TSS200
NM_014419	DKKL1	cg18714712	-0.586393	0.00082869	DKKL1;TEAD2	NM_014419;NM_003598	TSS200;TSS1500
NM_000824	GLRB	cg08712866	-0.595074	0.000833287	GLRB;GLRB;GLRB	NM_001166060;NM_001166061;NM_000824	TSS200;5'UTR;5'UTR
NM_002230	JUP	cg26905826	-0.595074	0.000833287	JUP;JUP	NM_021991;NM_002230	TSS200;TSS200
NM_003598	TEAD2	cg22750364	-0.595074	0.000833287	DKKL1;TEAD2	NM_014419;NM_003598	TSS200;TSS1500
NM_001122772	AGAP2	cg01834979	0.594581	0.000843378	AGAP2;LOC100130776;AGAP2	NM_014770;NR_027032;NM_001122772	3'UTR;TSS200;3'UTR
NM_133638	ADAMTS19	cg20413471	-0.585544	0.000846868	ADAMTS19	NM_133638	TSS200
NM_002239	KCNJ3	cg09408768	-0.585418	0.000849578	KCNJ3	NM_002239	TSS200
NM_001143998	SEC14L1	cg09570535	-0.594089	0.000853576	SEC14L1;SEC14L1;SEC14L1;SEC14L1	NM_001143999;NM_003003;NM_001143998;NM_001039573	TSS200;TSS200;TSS200;TSS200
NM_001143999	SEC14L1	cg09570535	-0.594089	0.000853576	SEC14L1;SEC14L1;SEC14L1;SEC14L1	NM_001143999;NM_003003;NM_001143998;NM_001039573	TSS200;TSS200;TSS200;TSS200
NM_001146729	HRASLS5	cg01967055	-0.584801	0.000863033	HRASLS5;HRASLS5;HRASLS5	NM_001146728;NM_001146729;NM_054108	TSS200;TSS200;TSS200
NM_033168	B3GALNT1	cg12716838	-0.593596	0.000863881	B3GALNT1;B3GALNT1;B3GALNT1;B3GALNT1;B3GALNT1	NM_033167;NM_001038628;NM_003781;NM_033168;NM_033169	TSS200;TSS200;TSS200;TSS200;TSS1500
NR_027175	C17orf76-AS1	cg08270477	0.593596	0.000863881	NCRNA00188;NCRNA00188;NCRNA00188;NCRNA00188;NCRNA00188;NCRNA00188;NCRNA00188;SNORD49B;NCRNA00188;NCRNA00188;NCRNA00188;NCRNA00188;NCRNA00188;NCRNA00188;NCRNA00188;SNORD49A;NCRNA00188;NCRNA00188;NCRNA00188;NCRNA00188;NCRNA00188;NCRNA00188;NCRNA00188;NCRNA00188;NCRNA00188	NR_027165;NR_027168;NR_027667;NR_027175;NR_027167;NR_027166;NR_027163;NR_003043;NR_027179;NR_027170;NR_027171;NR_027176;NR_027159;NR_027178;NR_027172;NR_002744;NR_027177;NR_027173;NR_027158;NR_027161;NR_027174;NR_027162;NR_027164;NR_027169;NR_027160	Body;Body;Body;Body;Body;Body;Body;TSS200;Body;Body;Body;Body;Body;Body;Body;TSS1500;Body;Body;Body;Body;Body;Body;Body;Body;Body
NM_001122772	AGAP2	cg11511175	0.593103	0.000874294	AGAP2;LOC100130776;AGAP2	NM_014770;NR_027032;NM_001122772	3'UTR;TSS200;3'UTR
NM_201628	KAZN	cg15007156	-0.593103	0.000874294	KIAA1026;KIAA1026	NM_201628;NM_015209	TSS200;TSS200
NM_001043	SLC6A2	cg03226000	-0.583999	0.000880794	SLC6A2	NM_001043	TSS200
NM_001166060	GLRB	cg08712866	-0.592611	0.000884816	GLRB;GLRB;GLRB	NM_001166060;NM_001166061;NM_000824	TSS200;5'UTR;5'UTR
NM_021991	JUP	cg26905826	-0.592611	0.000884816	JUP;JUP	NM_021991;NM_002230	TSS200;TSS200
NM_198723	TCEA2	cg27370028	-0.592611	0.000884816	TCEA2;TCEA2	NM_003195;NM_198723	TSS200;5'UTR
NR_003244	HAR1A	cg08221811	-0.592611	0.000884816	HAR1A;HAR1B	NR_003244;NR_003245	Body;TSS200
NM_016496	2-Mar	cg14042879	-0.583046	0.000902324	MARCH2;MARCH2;MARCH2	NM_001005415;NM_001005416;NM_016496	TSS200;TSS200;TSS200
NM_024335	IRX6	cg10250663	-0.583046	0.000902324	IRX6	NM_024335	TSS200
NM_019852	METTL3	cg13823621	0.591626	0.000906193	METTL3	NM_019852	TSS200
NM_021089	ZNF8	cg19518132	-0.591626	0.000906193	ZNF8	NM_021089	TSS200
NM_001170938	ISYNA1	cg00445824	-0.591133	0.000917049	ISYNA1;ISYNA1;ISYNA1;ISYNA1;ISYNA1	NM_016368;NM_001170938;NM_001170938;NM_001170939;NM_016368	5'UTR;5'UTR;1stExon;TSS200;1stExon
NM_018102	ZNF334	cg25828181	-0.591133	0.000917049	ZNF334;ZNF334	NM_199441;NM_018102	TSS200;TSS200
NM_032446	MEGF10	cg04609576	0.591133	0.000917049	MEGF10	NM_032446	TSS200
NR_027176	C17orf76-AS1	cg08270477	0.591133	0.000917049	NCRNA00188;NCRNA00188;NCRNA00188;NCRNA00188;NCRNA00188;NCRNA00188;NCRNA00188;SNORD49B;NCRNA00188;NCRNA00188;NCRNA00188;NCRNA00188;NCRNA00188;NCRNA00188;NCRNA00188;SNORD49A;NCRNA00188;NCRNA00188;NCRNA00188;NCRNA00188;NCRNA00188;NCRNA00188;NCRNA00188;NCRNA00188;NCRNA00188	NR_027165;NR_027168;NR_027667;NR_027175;NR_027167;NR_027166;NR_027163;NR_003043;NR_027179;NR_027170;NR_027171;NR_027176;NR_027159;NR_027178;NR_027172;NR_002744;NR_027177;NR_027173;NR_027158;NR_027161;NR_027174;NR_027162;NR_027164;NR_027169;NR_027160	Body;Body;Body;Body;Body;Body;Body;TSS200;Body;Body;Body;Body;Body;Body;Body;TSS1500;Body;Body;Body;Body;Body;Body;Body;Body;Body
NM_031243	HNRNPA2B1	cg03711622	0.59064	0.000928019	CBX3;HNRNPA2B1;CBX3;HNRNPA2B1	NM_016587;NM_031243;NM_007276;NM_002137	TSS1500;TSS1500;TSS200;TSS1500
NM_001362	DIO3	cg00328051	-0.58173	0.000932793	DIO3;MIR1247	NM_001362;NR_031649	TSS1500;TSS200
NM_001039762	FAM196A	cg03070297	-0.581599	0.000935885	DOCK1;FAM196A	NM_001380;NM_001039762	Body;TSS200
NM_138468	ICA1L	cg26543799	0.590148	0.000939103	ICA1L;ICA1L	NM_138468;NM_178231	TSS200;TSS1500
NM_001165031	DTYMK	cg11383961	-0.590148	0.000939103	DTYMK;DTYMK;DTYMK	NR_033255;NM_001165031;NM_012145	TSS200;TSS200;TSS200
NM_001146728	HRASLS5	cg01967055	-0.581352	0.000941705	HRASLS5;HRASLS5;HRASLS5	NM_001146728;NM_001146729;NM_054108	TSS200;TSS200;TSS200
NM_001126113	TP53	cg17461511	-0.589655	0.000950302	TP53;WRAP53;TP53;WRAP53;WRAP53;TP53;TP53;WRAP53	NM_001126112;NM_001143990;NM_000546;NM_001143992;NM_018081;NM_001126113;NM_001126114;NM_001143991	TSS1500;5'UTR;TSS1500;TSS200;TSS200;TSS1500;TSS1500;5'UTR
NM_001135590	ZNF577	cg09547119	-0.589655	0.000950302	ZNF577;ZNF577;ZNF577	NR_024181;NM_032679;NM_001135590	TSS200;TSS200;TSS200
NM_015009	PDZRN3	cg24353443	-0.589655	0.000950302	PDZRN3	NM_015009	TSS200
NM_016315	GULP1	cg09987740	-0.589655	0.000950302	GULP1	NM_016315	TSS200
NM_024103	SLC25A23	cg26192857	-0.589655	0.000950302	SLC25A23	NM_024103	TSS200
NM_146421	GSTM1	cg11680055	-0.589655	0.000950302	GSTM1;GSTM1	NM_146421;NM_000561	TSS200;TSS200
NM_001126114	TP53	cg17461511	-0.589163	0.000961617	TP53;WRAP53;TP53;WRAP53;WRAP53;TP53;TP53;WRAP53	NM_001126112;NM_001143990;NM_000546;NM_001143992;NM_018081;NM_001126113;NM_001126114;NM_001143991	TSS1500;5'UTR;TSS1500;TSS200;TSS200;TSS1500;TSS1500;5'UTR
NM_004644	AP3B2	cg05310882	-0.589163	0.000961617	AP3B2	NM_004644	TSS200
NM_019624	ABCB9	cg11933232	-0.589163	0.000961617	ABCB9;ABCB9;ABCB9	NM_019624;NM_203444;NM_019625	TSS200;5'UTR;TSS200
NR_026550	MPC2	cg07908946	-0.589163	0.000961617	BRP44;DCAF6;BRP44;BRP44;DCAF6	NR_026550;NM_018442;NM_001143674;NM_015415;NM_001017977	TSS1500;Body;TSS200;TSS1500;Body
NM_020873	LRRN1	cg04426311	-0.580339	0.000965972	LRRN1	NM_020873	TSS200
NM_001126112	TP53	cg17461511	-0.58867	0.000973049	TP53;WRAP53;TP53;WRAP53;WRAP53;TP53;TP53;WRAP53	NM_001126112;NM_001143990;NM_000546;NM_001143992;NM_018081;NM_001126113;NM_001126114;NM_001143991	TSS1500;5'UTR;TSS1500;TSS200;TSS200;TSS1500;TSS1500;5'UTR
NM_020533	MCOLN1	cg07608813	-0.58867	0.000973049	MCOLN1	NM_020533	TSS200
NM_138443	HAUS1	cg20410673	-0.58867	0.000973049	HAUS1;ATP5A1;HAUS1;HAUS1	NM_138443;NM_001001937;NR_026978;NM_138443	1stExon;TSS200;Body;5'UTR
NR_024237	LOC100132111	cg15015892	-0.58867	0.000973049	C2CD4D;LOC100132111	NM_001136003;NR_024237	Body;TSS200
NM_181457	PAX3	cg09424526	-0.579755	0.000980221	PAX3;PAX3;PAX3;CCDC140;PAX3;PAX3;PAX3;PAX3;PAX3	NM_181459;NM_000438;NM_181458;NM_153038;NM_013942;NM_181461;NM_001127366;NM_181460;NM_181457	TSS200;TSS200;TSS200;5'UTR;TSS200;TSS200;TSS200;TSS200;TSS200
NM_001145971	RDH13	cg19224249	-0.588177	0.0009846	RDH13;RDH13;RDH13;RDH13	NR_027382;NM_138412;NM_001145971;NR_027381	TSS200;5'UTR;TSS200;TSS200
NM_003195	TCEA2	cg27370028	-0.588177	0.0009846	TCEA2;TCEA2	NM_003195;NM_198723	TSS200;5'UTR
NM_020883	ZSWIM5	cg16078521	-0.588177	0.0009846	ZSWIM5	NM_020883	TSS200
NR_024056	ZNF542	cg06942685	-0.588177	0.0009846	ZNF542;ZNF542;ZNF542;ZNF542	NR_024056;NR_024057;NR_024055;NR_003127	TSS1500;TSS1500;TSS200;TSS200
NM_002817	PSMD13	cg24140832	0.587685	0.00099627	PSMD13;SIRT3;PSMD13;SIRT3	NM_175932;NM_012239;NM_002817;NM_001017524	TSS200;TSS1500;TSS200;TSS1500
NM_015549	PLEKHG3	cg26299089	-0.587685	0.00099627	PLEKHG3	NM_015549	TSS200
NM_053042	ZNF518B	cg04673825	-0.587685	0.00099627	ZNF518B	NM_053042	TSS200
NM_201999	ELF2	cg21426974	-0.587685	0.00099627	ELF2;ELF2	NM_201999;NM_006874	Body;TSS200
NM_001102592	HENMT1	cg27587125	-0.587192	0.00100806	C1orf59;C1orf59	NM_144584;NM_001102592	TSS200;TSS1500
NM_014800	ELMO1	cg15067340	-0.587192	0.00100806	ELMO1	NM_014800	TSS200
NM_133460	ZNF418	cg15060012	-0.587192	0.00100806	ZNF418	NM_133460	TSS200
NM_012472	LRRC6	cg16551261	-0.5867	0.00101997	LRRC6	NM_012472	TSS200
NM_015910	WDPCP	cg08098457	0.5867	0.00101997	MDH1;C2orf86	NM_005917;NM_015910	TSS200;TSS200
NR_003677	PSIMCT-1	cg25645178	-0.5867	0.00101997	HM13;HM13;HM13;PSIMCT-1	NM_178580;NM_030789;NM_178581;NR_003677	Body;Body;Body;TSS200
NM_001168243	C4orf48	cg16045011	-0.577904	0.00102656	C4orf48;C4orf48	NM_001141936;NM_001168243	TSS200;TSS200
NM_003859	DPM1	cg11534242	-0.586207	0.00103201	MOCS3;DPM1	NM_014484;NM_003859	TSS1500;TSS200
NM_006426	DPYSL4	cg05652533	-0.586207	0.00103201	DPYSL4	NM_006426	TSS200
NM_203411	TMEM88	cg06941557	-0.586207	0.00103201	KDM6B;TMEM88	NM_001080424;NM_203411	3'UTR;TSS1500
NM_003475	RASSF7	cg05192269	-0.585714	0.00104416	RASSF7;C11orf35;RASSF7;RASSF7	NM_001143994;NM_173573;NM_003475;NM_001143993	TSS1500;TSS200;TSS1500;TSS200
NM_003993	CLK2	cg07477187	0.585714	0.00104416	CLK2	NM_003993	TSS200
NM_178432	CDK20	cg09074468	-0.585714	0.00104416	CDK20;CDK20;CDK20;CDK20;CDK20	NM_001170639;NM_001039803;NM_012119;NM_001170640;NM_178432	TSS200;TSS200;TSS200;TSS200;TSS200
NM_001031709	RNLS	cg18192294	-0.585222	0.00105645	RNLS;RNLS	NM_001031709;NM_018363	TSS200;TSS200
NM_014518	ZNF229	cg19915738	-0.585222	0.00105645	ZNF229	NM_014518	TSS200
NM_014770	AGAP2	cg06314111	0.585222	0.00105645	AGAP2;LOC100130776;AGAP2	NM_014770;NR_027032;NM_001122772	3'UTR;TSS200;3'UTR
NM_019625	ABCB9	cg11933232	-0.585222	0.00105645	ABCB9;ABCB9;ABCB9	NM_019624;NM_203444;NM_019625	TSS200;5'UTR;TSS200
NM_021991	JUP	cg07030951	-0.585222	0.00105645	JUP;JUP	NM_021991;NM_002230	TSS200;TSS200
NR_024057	ZNF542	cg06942685	-0.585222	0.00105645	ZNF542;ZNF542;ZNF542;ZNF542	NR_024056;NR_024057;NR_024055;NR_003127	TSS1500;TSS1500;TSS200;TSS200
NM_001043	SLC6A2	cg09774787	-0.576591	0.00106058	SLC6A2	NM_001043	TSS200
NM_000692	ALDH1B1	cg25478603	-0.584729	0.00106886	ALDH1B1	NM_000692	TSS200
NM_003012	SFRP1	cg24319902	-0.584729	0.00106886	SFRP1	NM_003012	TSS200
NM_018140	CEP72	cg18786969	-0.584729	0.00106886	CEP72	NM_018140	TSS200
NM_032825	ZNF382	cg05020604	-0.584729	0.00106886	ZNF529;ZNF382;ZNF529;ZNF529	NR_027239;NM_032825;NM_001145650;NM_001145649	TSS200;5'UTR;TSS200;TSS200
NR_027174	C17orf76-AS1	cg08270477	0.584729	0.00106886	NCRNA00188;NCRNA00188;NCRNA00188;NCRNA00188;NCRNA00188;NCRNA00188;NCRNA00188;SNORD49B;NCRNA00188;NCRNA00188;NCRNA00188;NCRNA00188;NCRNA00188;NCRNA00188;NCRNA00188;SNORD49A;NCRNA00188;NCRNA00188;NCRNA00188;NCRNA00188;NCRNA00188;NCRNA00188;NCRNA00188;NCRNA00188;NCRNA00188	NR_027165;NR_027168;NR_027667;NR_027175;NR_027167;NR_027166;NR_027163;NR_003043;NR_027179;NR_027170;NR_027171;NR_027176;NR_027159;NR_027178;NR_027172;NR_002744;NR_027177;NR_027173;NR_027158;NR_027161;NR_027174;NR_027162;NR_027164;NR_027169;NR_027160	Body;Body;Body;Body;Body;Body;Body;TSS200;Body;Body;Body;Body;Body;Body;Body;TSS1500;Body;Body;Body;Body;Body;Body;Body;Body;Body
NM_001005415	2-Mar	cg14042879	-0.576146	0.00107233	MARCH2;MARCH2;MARCH2	NM_001005415;NM_001005416;NM_016496	TSS200;TSS200;TSS200
NM_001136180	HSBP1L1	cg20089538	-0.584236	0.00108139	HSBP1L1	NM_001136180	TSS200
NM_018102	ZNF334	cg07139762	-0.584236	0.00108139	ZNF334;ZNF334	NM_199441;NM_018102	TSS200;TSS200
NM_033445	HIST3H2A	cg06034933	-0.584236	0.00108139	HIST3H2A;HIST3H2BB	NM_033445;NM_175055	TSS200;TSS200
NM_175063	EMC10	cg02951558	-0.584236	0.00108139	FAM71E1;C19orf63;C19orf63	NM_138411;NM_175063;NM_206538	1stExon;TSS200;TSS200
NM_001007531	NKAPL	cg10253847	-0.583744	0.00109405	NKAPL	NM_001007531	TSS200
NM_006520	DYNLT3	cg10201390	-0.583744	0.00109405	DYNLT3	NM_006520	TSS200
NM_170784	MKKS	cg23637004	-0.583744	0.00109405	C20orf94;MKKS	NM_001009608;NM_170784	TSS1500;TSS200
NR_002728	KCNQ1OT1	cg26104781	-0.583744	0.00109405	KCNQ1OT1;KCNQ1;KCNQ1	NR_002728;NM_000218;NM_181798	TSS200;Body;Body
NM_003775	S1PR4	cg27121758	-0.583251	0.00110684	S1PR4	NM_003775	TSS200
NM_016368	ISYNA1	cg00445824	-0.583251	0.00110684	ISYNA1;ISYNA1;ISYNA1;ISYNA1;ISYNA1	NM_016368;NM_001170938;NM_001170938;NM_001170939;NM_016368	5'UTR;5'UTR;1stExon;TSS200;1stExon
NM_000920	PC	cg14653250	-0.574817	0.00110811	PC;PC	NM_001040716;NM_000920	TSS200;TSS200
NM_181457	PAX3	cg15133719	-0.574817	0.00110811	PAX3;PAX3;PAX3;CCDC140;PAX3;PAX3;PAX3;PAX3;PAX3	NM_181459;NM_000438;NM_181458;NM_153038;NM_013942;NM_181461;NM_001127366;NM_181460;NM_181457	TSS200;TSS200;TSS200;5'UTR;TSS200;TSS200;TSS200;TSS200;TSS200
NM_001122665	DDX3Y	cg15429127	-0.574702	0.00111124	DDX3Y;DDX3Y	NM_004660;NM_001122665	TSS200;5'UTR
NM_004660	DDX3Y	cg15429127	-0.574702	0.00111124	DDX3Y;DDX3Y	NM_004660;NM_001122665	TSS200;5'UTR
NM_032727	INA	cg23003534	-0.57465	0.00111267	INA	NM_032727	TSS200
NM_003009	SEPW1	cg04753786	-0.582759	0.00111977	SEPW1	NM_003009	TSS200
NM_181723	MICU3	cg18577280	-0.574175	0.00112576	EFHA2	NM_181723	TSS200
NM_001143994	RASSF7	cg05192269	-0.582266	0.00113282	RASSF7;C11orf35;RASSF7;RASSF7	NM_001143994;NM_173573;NM_003475;NM_001143993	TSS1500;TSS200;TSS1500;TSS200
NM_005602	CLDN11	cg07137845	-0.582266	0.00113282	CLDN11	NM_005602	TSS200
NM_005631	SMO	cg00907211	-0.582266	0.00113282	SMO	NM_005631	TSS200
NM_012447	STAG3	cg18691434	-0.582266	0.00113282	STAG3;GPC2	NM_012447;NM_152742	TSS200;TSS1500
NM_015653	RIBC2	cg18180155	-0.582266	0.00113282	SMC1B;RIBC2;SMC1B	NM_148674;NM_015653;NM_148674	1stExon;TSS200;5'UTR
NM_024779	PIP4K2C	cg05694847	-0.582266	0.00113282	PIP4K2C;PIP4K2C;PIP4K2C;PIP4K2C	NM_024779;NM_001146259;NM_001146260;NM_001146258	TSS200;TSS200;TSS200;TSS200
NM_025124	TMEM134	cg02839130	0.582266	0.00113282	TMEM134;TMEM134;TMEM134	NM_001078651;NM_001078650;NM_025124	TSS200;TSS200;TSS200
NM_001145306	CDK6	cg05250953	-0.573682	0.00113947	CDK6;CDK6	NM_001145306;NM_001259	5'UTR;TSS200
NM_001259	CDK6	cg05250953	-0.573682	0.00113947	CDK6;CDK6	NM_001145306;NM_001259	5'UTR;TSS200
NM_001038628	B3GALNT1	cg12716838	-0.581773	0.001146	B3GALNT1;B3GALNT1;B3GALNT1;B3GALNT1;B3GALNT1	NM_033167;NM_001038628;NM_003781;NM_033168;NM_033169	TSS200;TSS200;TSS200;TSS200;TSS1500
NM_024298	MBOAT7	cg04512704	-0.581773	0.001146	MBOAT7;MBOAT7;MBOAT7;MBOAT7;TSEN34;TSEN34	NM_024298;NM_001146056;NM_001146082;NM_001146083;NM_024075;NM_001077446	TSS1500;TSS1500;TSS1500;TSS1500;TSS200;TSS1500
NR_027382	RDH13	cg19224249	-0.581773	0.001146	RDH13;RDH13;RDH13;RDH13	NR_027382;NM_138412;NM_001145971;NR_027381	TSS200;5'UTR;TSS200;TSS200
NM_001517	GTF2H4	cg27550606	0.581281	0.00115932	GTF2H4;VARS2;VARS2;VARS2	NM_001517;NM_001167734;NM_020442;NM_001167733	3'UTR;TSS1500;TSS200;TSS200
NM_053042	ZNF518B	cg21099470	-0.581281	0.00115932	ZNF518B	NM_053042	TSS200
NM_001005209	TMEM198	cg17891495	-0.580788	0.00117278	TMEM198;CHPF	NM_001005209;NM_024536	TSS200;TSS1500
NM_023009	MARCKSL1	cg02455803	-0.580788	0.00117278	MARCKSL1	NM_023009	TSS200
NM_024610	HSPBAP1	cg06207806	-0.580788	0.00117278	DIRC2;HSPBAP1	NM_032839;NM_024610	TSS1500;TSS200
NM_002230	JUP	cg07030951	-0.580296	0.00118637	JUP;JUP	NM_021991;NM_002230	TSS200;TSS200
NM_003634	NIPSNAP1	cg20319264	-0.580296	0.00118637	NIPSNAP1	NM_003634	TSS200
NM_004052	BNIP3	cg26685590	-0.580296	0.00118637	BNIP3	NM_004052	TSS200
NM_004714	DYRK1B	cg18692382	-0.580296	0.00118637	DYRK1B;DYRK1B;DYRK1B	NM_006483;NM_006484;NM_004714	TSS200;TSS200;TSS200
NM_015653	RIBC2	cg22884516	-0.580296	0.00118637	SMC1B;RIBC2	NM_148674;NM_015653	TSS200;TSS200
NM_033103	RHPN2	cg18501264	-0.580296	0.00118637	RHPN2	NM_033103	TSS200
NM_138415	PHF21B	cg23080354	-0.571992	0.00118759	PHF21B;PHF21B	NM_138415;NM_001135862	TSS1500;TSS200
NM_004206	SEC22C	cg13791938	0.571745	0.00119477	SEC22C;SEC22C	NM_032970;NM_004206	TSS200;TSS200
NM_152599	MFSD6L	cg18561560	0.57171	0.00119579	MFSD6L	NM_152599	TSS200
NM_018102	ZNF334	cg27385032	-0.579803	0.00120009	ZNF334;ZNF334	NM_199441;NM_018102	TSS200;TSS200
NM_018271	THNSL2	cg18490616	-0.579803	0.00120009	THNSL2	NM_018271	TSS200
NM_144584	HENMT1	cg27587125	-0.579803	0.00120009	C1orf59;C1orf59	NM_144584;NM_001102592	TSS200;TSS1500
NR_002728	KCNQ1OT1	cg16739686	-0.579803	0.00120009	KCNQ1OT1;KCNQ1;KCNQ1	NR_002728;NM_000218;NM_181798	TSS200;Body;Body
NM_001127366	PAX3	cg20584905	-0.571147	0.00121232	PAX3;PAX3;PAX3;CCDC140;PAX3;PAX3;PAX3;PAX3;PAX3	NM_181459;NM_000438;NM_181458;NM_153038;NM_013942;NM_181461;NM_001127366;NM_181460;NM_181457	TSS200;TSS200;TSS200;5'UTR;TSS200;TSS200;TSS200;TSS200;TSS200
NM_181458	PAX3	cg20584905	-0.571147	0.00121232	PAX3;PAX3;PAX3;CCDC140;PAX3;PAX3;PAX3;PAX3;PAX3	NM_181459;NM_000438;NM_181458;NM_153038;NM_013942;NM_181461;NM_001127366;NM_181460;NM_181457	TSS200;TSS200;TSS200;5'UTR;TSS200;TSS200;TSS200;TSS200;TSS200
NM_018363	RNLS	cg18192294	-0.57931	0.00121396	RNLS;RNLS	NM_001031709;NM_018363	TSS200;TSS200
NM_152729	NT5DC1	cg11539275	-0.57931	0.00121396	NT5DC1	NM_152729	TSS200
NM_175888	ZNF620	cg07863244	-0.57931	0.00121396	ZNF620;ZNF620	NM_175888;NR_024114	TSS200;TSS200
NM_018960	GNMT	cg04013093	0.57931	0.00121396	GNMT	NM_018960	TSS200
NR_024014	PP14571	cg24133207	0.570939	0.00121847	MIR149;PP14571;GPC1	NR_029702;NR_024014;NM_002081	TSS200;Body;Body
NM_001143993	RASSF7	cg05192269	-0.578818	0.00122796	RASSF7;C11orf35;RASSF7;RASSF7	NM_001143994;NM_173573;NM_003475;NM_001143993	TSS1500;TSS200;TSS1500;TSS200
NM_001144036	TMEM25	cg15855384	-0.578818	0.00122796	TMEM25;TMEM25;TMEM25;TTC36;TMEM25;TMEM25;TMEM25	NM_001144035;NM_001144037;NM_001144036;NM_001080441;NM_032780;NM_001144034;NM_001144038	TSS200;TSS200;TSS200;3'UTR;TSS200;TSS200;TSS200
NM_002137	HNRNPA2B1	cg03711622	0.578818	0.00122796	CBX3;HNRNPA2B1;CBX3;HNRNPA2B1	NM_016587;NM_031243;NM_007276;NM_002137	TSS1500;TSS1500;TSS200;TSS1500
NM_003013	SFRP2	cg25775322	-0.578818	0.00122796	SFRP2	NM_003013	TSS200
NM_005957	MTHFR	cg23068701	-0.578818	0.00122796	CLCN6;CLCN6;CLCN6;CLCN6;CLCN6;CLCN6;CLCN6;CLCN6;MTHFR	NM_021735;NM_021737;NM_021737;NM_001286;NM_001286;NM_021735;NM_021736;NM_021736;NM_005957	5'UTR;5'UTR;1stExon;1stExon;5'UTR;1stExon;5'UTR;1stExon;TSS200
NM_032099	PCDHGB5	cg08491188	-0.578818	0.00122796	PCDHGA4;PCDHGA6;PCDHGA1;PCDHGA8;PCDHGB5;PCDHGA5;PCDHGB1;PCDHGB4;PCDHGA3;PCDHGA2;PCDHGB5;PCDHGA7;PCDHGB2;PCDHGB3	NM_018917;NM_018919;NM_018912;NM_032088;NM_018925;NM_018918;NM_018922;NM_003736;NM_018916;NM_018915;NM_032099;NM_018920;NM_018923;NM_018924	Body;Body;Body;Body;TSS200;Body;Body;Body;Body;Body;TSS200;Body;Body;Body
NM_182746	MCM4	cg24563317	-0.578818	0.00122796	MCM4;MCM4;PRKDC;PRKDC	NM_005914;NM_182746;NM_006904;NM_001081640	TSS1500;TSS1500;TSS200;TSS200
NM_001015879	AURKC	cg26332114	-0.578325	0.0012421	AURKC;AURKC;AURKC	NM_001015878;NM_003160;NM_001015879	TSS200;TSS200;TSS200
NM_001039803	CDK20	cg09074468	-0.578325	0.0012421	CDK20;CDK20;CDK20;CDK20;CDK20	NM_001170639;NM_001039803;NM_012119;NM_001170640;NM_178432	TSS200;TSS200;TSS200;TSS200;TSS200
NM_003160	AURKC	cg26332114	-0.578325	0.0012421	AURKC;AURKC;AURKC	NM_001015878;NM_003160;NM_001015879	TSS200;TSS200;TSS200
NR_024055	ZNF542	cg06942685	-0.578325	0.0012421	ZNF542;ZNF542;ZNF542;ZNF542	NR_024056;NR_024057;NR_024055;NR_003127	TSS1500;TSS1500;TSS200;TSS200
NM_032356	LSMD1	cg19064402	-0.569739	0.00125452	CYB5D1;LSMD1;LSMD1	NM_144607;NM_032356;NM_032356	TSS200;1stExon;5'UTR
NM_004313	ARRB2	cg00122941	-0.577833	0.00125639	ARRB2;ARRB2	NM_004313;NM_199004	TSS200;TSS200
NM_016588	NRN1	cg07593839	-0.577833	0.00125639	NRN1	NM_016588	TSS200
NM_182982	GRK4	cg09693228	0.577833	0.00125639	GRK4;GRK4;GRK4;NOP14	NM_001004057;NM_182982;NM_001004056;NM_003703	TSS200;TSS200;TSS200;TSS200
NR_002826	LOC401010	cg21673175	-0.569564	0.00125985	LOC401010	NR_002826	TSS200
NM_001007531	NKAPL	cg09523275	-0.57734	0.00127081	NKAPL	NM_001007531	TSS200
NM_001146260	PIP4K2C	cg05694847	-0.57734	0.00127081	PIP4K2C;PIP4K2C;PIP4K2C;PIP4K2C	NM_024779;NM_001146259;NM_001146260;NM_001146258	TSS200;TSS200;TSS200;TSS200
NM_018651	ZKSCAN7	cg08846783	-0.57734	0.00127081	ZNF167;ZNF167	NM_018651;NM_025169	TSS200;TSS200
NM_175932	PSMD13	cg24140832	0.57734	0.00127081	PSMD13;SIRT3;PSMD13;SIRT3	NM_175932;NM_012239;NM_002817;NM_001017524	TSS200;TSS1500;TSS200;TSS1500
NM_000546	TP53	cg17461511	-0.576847	0.00128539	TP53;WRAP53;TP53;WRAP53;WRAP53;TP53;TP53;WRAP53	NM_001126112;NM_001143990;NM_000546;NM_001143992;NM_018081;NM_001126113;NM_001126114;NM_001143991	TSS1500;5'UTR;TSS1500;TSS200;TSS200;TSS1500;TSS1500;5'UTR
NM_001003397	TPD52L1	cg07582845	-0.576847	0.00128539	TPD52L1;TPD52L1;TPD52L1;TPD52L1	NM_003287;NM_001003395;NM_001003397;NM_001003396	Body;TSS200;Body;Body
NM_001003796	NHP2L1	cg23597375	0.576847	0.00128539	NHP2L1	NM_001003796	TSS200
NM_001004056	GRK4	cg09693228	0.576847	0.00128539	GRK4;GRK4;GRK4;NOP14	NM_001004057;NM_182982;NM_001004056;NM_003703	TSS200;TSS200;TSS200;TSS200
NM_001122772	AGAP2	cg06314111	0.576847	0.00128539	AGAP2;LOC100130776;AGAP2	NM_014770;NR_027032;NM_001122772	3'UTR;TSS200;3'UTR
NM_004242	HMGN3	cg14080940	-0.576847	0.00128539	HMGN3;HMGN3	NM_004242;NM_138730	TSS200;TSS200
NM_004714	DYRK1B	cg18763720	-0.576847	0.00128539	DYRK1B;DYRK1B;DYRK1B	NM_006483;NM_006484;NM_004714	TSS200;TSS200;TSS200
NM_018670	MESP1	cg13171943	-0.576847	0.00128539	MESP1	NM_018670	TSS200
NM_201593	CACNB2	cg06159486	-0.576847	0.00128539	CACNB2;CACNB2;CACNB2;CACNB2;CACNB2;CACNB2	NM_201571;NM_201597;NM_201596;NM_001167945;NM_201572;NM_201593	TSS200;1stExon;1stExon;TSS200;TSS200;1stExon
NM_201597	CACNB2	cg06159486	-0.576847	0.00128539	CACNB2;CACNB2;CACNB2;CACNB2;CACNB2;CACNB2	NM_201571;NM_201597;NM_201596;NM_001167945;NM_201572;NM_201593	TSS200;1stExon;1stExon;TSS200;TSS200;1stExon
NM_207446	FAM174B	cg20823977	-0.576847	0.00128539	FAM174B	NM_207446	TSS200
NR_003677	PSIMCT-1	cg17840843	-0.576847	0.00128539	HM13;HM13;HM13;PSIMCT-1	NM_178580;NM_030789;NM_178581;NR_003677	Body;Body;Body;TSS200
NM_016283	TAF9	cg16271912	-0.568297	0.00129906	RAD17;TAF9;TAF9;RAD17;TAF9;TAF9;TAF9;RAD17;RAD17;TAF9;RAD17;RAD17;RAD17	NM_133342;NM_001015892;NM_016283;NM_133338;NM_001015891;NM_001015892;NM_003187;NM_133340;NM_133343;NM_001015891;NM_002873;NM_133341;NM_133344	TSS200;1stExon;TSS200;TSS200;1stExon;5'UTR;TSS200;TSS1500;5'UTR;5'UTR;TSS1500;TSS1500;TSS200
NM_001003395	TPD52L1	cg07582845	-0.576355	0.0013001	TPD52L1;TPD52L1;TPD52L1;TPD52L1	NM_003287;NM_001003395;NM_001003397;NM_001003396	Body;TSS200;Body;Body
NM_005914	MCM4	cg24563317	-0.576355	0.0013001	MCM4;MCM4;PRKDC;PRKDC	NM_005914;NM_182746;NM_006904;NM_001081640	TSS1500;TSS1500;TSS200;TSS200
NM_012119	CDK20	cg09074468	-0.576355	0.0013001	CDK20;CDK20;CDK20;CDK20;CDK20	NM_001170639;NM_001039803;NM_012119;NM_001170640;NM_178432	TSS200;TSS200;TSS200;TSS200;TSS200
NM_032679	ZNF577	cg09547119	-0.576355	0.0013001	ZNF577;ZNF577;ZNF577	NR_024181;NM_032679;NM_001135590	TSS200;TSS200;TSS200
NR_021492	CHKB-AS1	cg17547708	0.576355	0.0013001	LOC100144603;CHKB-CPT1B;CHKB	NR_021492;NR_027928;NM_005198	Body;TSS200;TSS200
NM_001015878	AURKC	cg26332114	-0.575862	0.00131497	AURKC;AURKC;AURKC	NM_001015878;NM_003160;NM_001015879	TSS200;TSS200;TSS200
NM_001143674	MPC2	cg00091162	-0.575862	0.00131497	BRP44;DCAF6;BRP44;BRP44;DCAF6	NR_026550;NM_018442;NM_001143674;NM_015415;NM_001017977	TSS1500;Body;TSS200;TSS1500;Body
NM_001170640	CDK20	cg09074468	-0.575862	0.00131497	CDK20;CDK20;CDK20;CDK20;CDK20	NM_001170639;NM_001039803;NM_012119;NM_001170640;NM_178432	TSS200;TSS200;TSS200;TSS200;TSS200
NM_003287	TPD52L1	cg07582845	-0.575862	0.00131497	TPD52L1;TPD52L1;TPD52L1;TPD52L1	NM_003287;NM_001003395;NM_001003397;NM_001003396	Body;TSS200;Body;Body
NM_015415	MPC2	cg00091162	-0.575862	0.00131497	BRP44;DCAF6;BRP44;BRP44;DCAF6	NR_026550;NM_018442;NM_001143674;NM_015415;NM_001017977	TSS1500;Body;TSS200;TSS1500;Body
NM_016315	GULP1	cg20365074	-0.575862	0.00131497	GULP1	NM_016315	TSS200
NM_032098	PCDHGB4	cg00911351	-0.575862	0.00131497	PCDHGA4;PCDHGA6;PCDHGA1;PCDHGA5;PCDHGB1;PCDHGA3;PCDHGA2;PCDHGA7;PCDHGB2;PCDHGB4;PCDHGB4;PCDHGB3	NM_018917;NM_018919;NM_018912;NM_018918;NM_018922;NM_018916;NM_018915;NM_018920;NM_018923;NM_003736;NM_032098;NM_018924	Body;Body;Body;Body;Body;Body;Body;Body;Body;TSS200;TSS200;Body
NM_138383	MTSS1L	cg27665181	-0.575862	0.00131497	MTSS1L	NM_138383	TSS200
NM_004650	PNPLA4	cg22609034	-0.575369	0.00132998	PNPLA4;PNPLA4	NM_004650;NM_001142389	TSS200;5'UTR
NM_014578	RHOD	cg15693066	-0.575369	0.00132998	RHOD	NM_014578	TSS200
NM_080607	VSTM2L	cg15279950	-0.575369	0.00132998	VSTM2L	NM_080607	TSS200
NM_001004057	GRK4	cg09693228	0.574877	0.00134514	GRK4;GRK4;GRK4;NOP14	NM_001004057;NM_182982;NM_001004056;NM_003703	TSS200;TSS200;TSS200;TSS200
NM_001128628	PAK6	cg04305879	-0.574877	0.00134514	PAK6;PAK6;C15orf56;PAK6	NM_020168;NM_001128628;NM_001039905;NM_001128629	5'UTR;5'UTR;TSS200;5'UTR
NM_001128629	PAK6	cg04305879	-0.574877	0.00134514	PAK6;PAK6;C15orf56;PAK6	NM_020168;NM_001128628;NM_001039905;NM_001128629	5'UTR;5'UTR;TSS200;5'UTR
NM_001142389	PNPLA4	cg22609034	-0.574877	0.00134514	PNPLA4;PNPLA4	NM_004650;NM_001142389	TSS200;5'UTR
NM_001144995	CCDC85C	cg22947196	-0.574877	0.00134514	CCDC85C	NM_001144995	TSS200
NM_020347	LZTFL1	cg05485520	0.574877	0.00134514	LZTFL1	NM_020347	TSS200
NM_198467	RSBN1L	cg01106711	0.574877	0.00134514	RSBN1L	NM_198467	TSS200
NM_199004	ARRB2	cg00122941	-0.574877	0.00134514	ARRB2;ARRB2	NM_004313;NM_199004	TSS200;TSS200
NM_181460	PAX3	cg20584905	-0.566708	0.0013497	PAX3;PAX3;PAX3;CCDC140;PAX3;PAX3;PAX3;PAX3;PAX3	NM_181459;NM_000438;NM_181458;NM_153038;NM_013942;NM_181461;NM_001127366;NM_181460;NM_181457	TSS200;TSS200;TSS200;5'UTR;TSS200;TSS200;TSS200;TSS200;TSS200
NM_181461	PAX3	cg20584905	-0.566708	0.0013497	PAX3;PAX3;PAX3;CCDC140;PAX3;PAX3;PAX3;PAX3;PAX3	NM_181459;NM_000438;NM_181458;NM_153038;NM_013942;NM_181461;NM_001127366;NM_181460;NM_181457	TSS200;TSS200;TSS200;5'UTR;TSS200;TSS200;TSS200;TSS200;TSS200
NM_001080976	DSE	cg11884230	-0.566421	0.00135902	DSE;DSE	NM_013352;NM_001080976	TSS200;5'UTR
NM_001048223	DBNDD2	cg11942541	-0.574384	0.00136045	DBNDD2;DBNDD2;DBNDD2;SYS1-DBNDD2;DBNDD2	NM_001048224;NM_001048222;NM_001048223;NR_003189;NM_001048221	TSS200;5'UTR;TSS200;Body;5'UTR
NM_001078650	TMEM134	cg02839130	0.574384	0.00136045	TMEM134;TMEM134;TMEM134	NM_001078651;NM_001078650;NM_025124	TSS200;TSS200;TSS200
NM_018420	SLC22A15	cg23247704	-0.574384	0.00136045	SLC22A15	NM_018420	TSS200
NM_003004	SECTM1	cg26214645	0.573892	0.00137591	SECTM1	NM_003004	TSS200
NM_004230	S1PR2	cg21893394	-0.573892	0.00137591	S1PR2	NM_004230	TSS200
NM_004714	DYRK1B	cg17775332	-0.582923	0.00138506	DYRK1B;DYRK1B;DYRK1B	NM_006483;NM_006484;NM_004714	TSS200;TSS200;TSS200
NM_001003396	TPD52L1	cg07582845	-0.573399	0.00139152	TPD52L1;TPD52L1;TPD52L1;TPD52L1	NM_003287;NM_001003395;NM_001003397;NM_001003396	Body;TSS200;Body;Body
NM_001078651	TMEM134	cg02839130	0.573399	0.00139152	TMEM134;TMEM134;TMEM134	NM_001078651;NM_001078650;NM_025124	TSS200;TSS200;TSS200
NM_003844	TNFRSF10A	cg18064152	-0.573399	0.00139152	TNFRSF10A	NM_003844	TSS200
NM_003859	DPM1	cg10841673	-0.573399	0.00139152	MOCS3;DPM1	NM_014484;NM_003859	TSS200;TSS1500
NM_004553	NDUFS6	cg26060296	-0.573399	0.00139152	MRPL36;NDUFS6	NM_032479;NM_004553	TSS200;TSS1500
NM_001040716	PC	cg14653250	-0.565434	0.00139156	PC;PC	NM_001040716;NM_000920	TSS200;TSS200
NM_006483	DYRK1B	cg17775332	-0.582375	0.00140237	DYRK1B;DYRK1B;DYRK1B	NM_006483;NM_006484;NM_004714	TSS200;TSS200;TSS200
NM_006602	TCFL5	cg09037581	-0.564982	0.00140667	TCFL5	NM_006602	TSS200
NM_017931	TTC38	cg03949306	-0.572906	0.00140729	TTC38	NM_017931	TSS200
NM_176096	CDK5RAP3	cg00968012	0.56481	0.00141245	CDK5RAP3	NM_176096	TSS200
NM_001127366	PAX3	cg09424526	-0.564735	0.00141498	PAX3;PAX3;PAX3;CCDC140;PAX3;PAX3;PAX3;PAX3;PAX3	NM_181459;NM_000438;NM_181458;NM_153038;NM_013942;NM_181461;NM_001127366;NM_181460;NM_181457	TSS200;TSS200;TSS200;5'UTR;TSS200;TSS200;TSS200;TSS200;TSS200
NM_181458	PAX3	cg09424526	-0.564735	0.00141498	PAX3;PAX3;PAX3;CCDC140;PAX3;PAX3;PAX3;PAX3;PAX3	NM_181459;NM_000438;NM_181458;NM_153038;NM_013942;NM_181461;NM_001127366;NM_181460;NM_181457	TSS200;TSS200;TSS200;5'UTR;TSS200;TSS200;TSS200;TSS200;TSS200
NM_181459	PAX3	cg20584905	-0.564735	0.00141498	PAX3;PAX3;PAX3;CCDC140;PAX3;PAX3;PAX3;PAX3;PAX3	NM_181459;NM_000438;NM_181458;NM_153038;NM_013942;NM_181461;NM_001127366;NM_181460;NM_181457	TSS200;TSS200;TSS200;5'UTR;TSS200;TSS200;TSS200;TSS200;TSS200
NM_006484	DYRK1B	cg17775332	-0.581828	0.00141988	DYRK1B;DYRK1B;DYRK1B	NM_006483;NM_006484;NM_004714	TSS200;TSS200;TSS200
NM_001167945	CACNB2	cg06159486	-0.572414	0.00142321	CACNB2;CACNB2;CACNB2;CACNB2;CACNB2;CACNB2	NM_201571;NM_201597;NM_201596;NM_001167945;NM_201572;NM_201593	TSS200;1stExon;1stExon;TSS200;TSS200;1stExon
NM_144664	FAM76B	cg11028316	-0.564317	0.00142915	CEP57;FAM76B	NM_014679;NM_144664	TSS1500;TSS200
NM_001146259	PIP4K2C	cg05694847	-0.571921	0.00143929	PIP4K2C;PIP4K2C;PIP4K2C;PIP4K2C	NM_024779;NM_001146259;NM_001146260;NM_001146258	TSS200;TSS200;TSS200;TSS200
NM_201571	CACNB2	cg06159486	-0.571921	0.00143929	CACNB2;CACNB2;CACNB2;CACNB2;CACNB2;CACNB2	NM_201571;NM_201597;NM_201596;NM_001167945;NM_201572;NM_201593	TSS200;1stExon;1stExon;TSS200;TSS200;1stExon
NM_152388	TMEM237	cg23680255	0.571921	0.00143929	ALS2CR4;ALS2CR4	NM_152388;NM_001044385	TSS200;Body
NM_001135610	PRDM2	cg05346841	-0.571429	0.00145553	PRDM2	NM_001135610	TSS200
NM_006484	DYRK1B	cg18692382	-0.571429	0.00145553	DYRK1B;DYRK1B;DYRK1B	NM_006483;NM_006484;NM_004714	TSS200;TSS200;TSS200
NM_018271	THNSL2	cg14558114	-0.571429	0.00145553	THNSL2	NM_018271	TSS200
NM_001142352	ST6GAL2	cg08528626	-0.563256	0.00146569	ST6GAL2;ST6GAL2;ST6GAL2	NM_032528;NM_001142352;NM_001142351	TSS200;TSS200;TSS1500
NM_006483	DYRK1B	cg18692382	-0.570936	0.00147192	DYRK1B;DYRK1B;DYRK1B	NM_006483;NM_006484;NM_004714	TSS200;TSS200;TSS200
NM_006874	ELF2	cg21426974	-0.570936	0.00147192	ELF2;ELF2	NM_201999;NM_006874	Body;TSS200
NM_015680	CNPPD1	cg25098707	0.570936	0.00147192	FAM134A;C2orf24	NM_024293;NM_015680	TSS200;TSS1500
NM_018376	NIPSNAP3B	cg17868994	-0.570936	0.00147192	NIPSNAP3B	NM_018376	TSS200
NM_025244	TSGA10	cg08536167	0.570936	0.00147192	C2orf15;C2orf15;TSGA10;TSGA10	NM_144706;NM_144706;NM_182911;NM_025244	1stExon;5'UTR;TSS200;5'UTR
NM_144779	FXYD5	cg25376238	0.570936	0.00147192	FXYD5;FXYD5;FXYD5;FXYD5	NM_144779;NM_001164605;NM_014164;NR_028406	TSS200;TSS1500;TSS200;TSS200
NM_004854	CHST10	cg03853987	-0.570443	0.00148848	CHST10	NM_004854	TSS200
NM_006598	SLC12A7	cg21985251	-0.570443	0.00148848	SLC12A7	NM_006598	TSS200
NM_181711	GRASP	cg22196952	-0.570443	0.00148848	GRASP	NM_181711	TSS200
NM_001040202	PAQR3	cg25864218	-0.562528	0.00149123	PAQR3	NM_001040202	TSS200
NM_001344	DAD1	cg10145369	0.569951	0.0015052	DAD1	NM_001344	TSS200
NR_003127	ZNF542	cg06942685	-0.569951	0.0015052	ZNF542;ZNF542;ZNF542;ZNF542	NR_024056;NR_024057;NR_024055;NR_003127	TSS1500;TSS1500;TSS200;TSS200
NM_003897	IER3	cg07858113	-0.579091	0.00151026	IER3;FLOT1	NM_003897;NM_005803	3'UTR;TSS1500
NM_003012	SFRP1	cg01495122	-0.569458	0.00152208	SFRP1	NM_003012	TSS200
NR_003189	SYS1-DBNDD2	cg11942541	-0.569458	0.00152208	DBNDD2;DBNDD2;DBNDD2;SYS1-DBNDD2;DBNDD2	NM_001048224;NM_001048222;NM_001048223;NR_003189;NM_001048221	TSS200;5'UTR;TSS200;Body;5'UTR
NM_001005416	2-Mar	cg14042879	-0.56136	0.00153301	MARCH2;MARCH2;MARCH2	NM_001005415;NM_001005416;NM_016496	TSS200;TSS200;TSS200
NM_001015887	IGSF11	cg08023179	-0.561283	0.00153582	IGSF11;IGSF11	NM_001015887;NM_152538	TSS200;Body
NM_152538	IGSF11	cg08023179	-0.561283	0.00153582	IGSF11;IGSF11	NM_001015887;NM_152538	TSS200;Body
NM_004607	TBCA	cg06449906	-0.568966	0.00153912	TBCA	NM_004607	TSS200
NM_015599	PGM3	cg10169971	-0.568966	0.00153912	RWDD2A;PGM3	NM_033411;NM_015599	TSS200;TSS200
NM_022362	MMS19	cg07923717	-0.568966	0.00153912	MMS19;UBTD1	NM_022362;NM_024954	TSS1500;TSS200
NM_177543	PPAP2C	cg02935627	-0.568966	0.00153912	PPAP2C;PPAP2C;PPAP2C	NM_177526;NM_003712;NM_177543	5'UTR;1stExon;TSS200
NR_026978	HAUS1	cg20410673	-0.568966	0.00153912	HAUS1;ATP5A1;HAUS1;HAUS1	NM_138443;NM_001001937;NR_026978;NM_138443	1stExon;TSS200;Body;5'UTR
NM_004707	ATG12	cg20718679	0.561153	0.00154054	ATG12;AP3S1;ATG12	NM_004707;NM_001284;NM_004707	1stExon;TSS200;5'UTR
NM_001048221	DBNDD2	cg11942541	-0.568473	0.00155633	DBNDD2;DBNDD2;DBNDD2;SYS1-DBNDD2;DBNDD2	NM_001048224;NM_001048222;NM_001048223;NR_003189;NM_001048221	TSS200;5'UTR;TSS200;Body;5'UTR
NM_014960	ARSG	cg07004514	-0.568473	0.00155633	ARSG	NM_014960	TSS200
NM_022158	FN3K	cg21644856	-0.568473	0.00155633	FN3K	NM_022158	TSS200
NM_024026	MRP63	cg14664458	-0.568473	0.00155633	SKA3;SKA3;MRP63	NM_145061;NM_001166017;NM_024026	Body;Body;TSS200
NM_201572	CACNB2	cg06159486	-0.568473	0.00155633	CACNB2;CACNB2;CACNB2;CACNB2;CACNB2;CACNB2	NM_201571;NM_201597;NM_201596;NM_001167945;NM_201572;NM_201593	TSS200;1stExon;1stExon;TSS200;TSS200;1stExon
NM_001009909	LUZP2	cg25469414	-0.560496	0.0015646	LUZP2	NM_001009909	TSS200
NM_001145308	LRTOMT	cg16851832	-0.577449	0.00156685	LRTOMT;C11orf59;LRTOMT;LRTOMT	NM_001145308;NM_017907;NM_001145309;NM_001145310	Body;TSS200;Body;Body
NM_001020820	MYADM	cg05832051	-0.56798	0.00157371	MYADM	NM_001020820	TSS200
NM_001164605	FXYD5	cg25376238	0.56798	0.00157371	FXYD5;FXYD5;FXYD5;FXYD5	NM_144779;NM_001164605;NM_014164;NR_028406	TSS200;TSS1500;TSS200;TSS200
NM_003781	B3GALNT1	cg25469234	-0.56798	0.00157371	B3GALNT1;B3GALNT1;B3GALNT1;B3GALNT1;B3GALNT1	NM_001038628;NM_033167;NM_033168;NM_033169;NM_003781	5'UTR;5'UTR;5'UTR;TSS200;5'UTR
NM_030821	PLA2G12A	cg05440869	-0.56798	0.00157371	PLA2G12A	NM_030821	TSS200
NM_033167	B3GALNT1	cg25469234	-0.56798	0.00157371	B3GALNT1;B3GALNT1;B3GALNT1;B3GALNT1;B3GALNT1	NM_001038628;NM_033167;NM_033168;NM_033169;NM_003781	5'UTR;5'UTR;5'UTR;TSS200;5'UTR
NM_033169	B3GALNT1	cg25469234	-0.56798	0.00157371	B3GALNT1;B3GALNT1;B3GALNT1;B3GALNT1;B3GALNT1	NM_001038628;NM_033167;NM_033168;NM_033169;NM_003781	5'UTR;5'UTR;5'UTR;TSS200;5'UTR
NM_201596	CACNB2	cg06159486	-0.56798	0.00157371	CACNB2;CACNB2;CACNB2;CACNB2;CACNB2;CACNB2	NM_201571;NM_201597;NM_201596;NM_001167945;NM_201572;NM_201593	TSS200;1stExon;1stExon;TSS200;TSS200;1stExon
NM_001135156	DPF1	cg27400772	-0.567488	0.00159125	DPF1;DPF1;DPF1	NM_004647;NM_001135155;NM_001135156	TSS200;TSS200;5'UTR
NM_017595	NKIRAS2	cg18569335	-0.567488	0.00159125	NKIRAS2;NKIRAS2;NKIRAS2;NKIRAS2;NKIRAS2	NM_001144927;NM_001144929;NM_001144928;NM_017595;NM_001001349	TSS200;TSS200;TSS200;TSS200;5'UTR
NM_031469	SH3BGRL2	cg12448724	-0.567488	0.00159125	SH3BGRL2	NM_031469	TSS200
NM_147189	FAM110B	cg19502867	-0.567488	0.00159125	FAM110B	NM_147189	TSS200
NM_001160408	TULP3	cg13979873	-0.559508	0.00160136	TULP3;TULP3	NM_003324;NM_001160408	TSS200;TSS200
NM_002846	PTPRN	cg03970036	-0.559264	0.00161056	PTPRN	NM_002846	TSS200
NM_001142351	ST6GAL2	cg08528626	-0.559182	0.00161365	ST6GAL2;ST6GAL2;ST6GAL2	NM_032528;NM_001142352;NM_001142351	TSS200;TSS200;TSS1500
NM_032528	ST6GAL2	cg08528626	-0.559182	0.00161365	ST6GAL2;ST6GAL2;ST6GAL2	NM_032528;NM_001142352;NM_001142351	TSS200;TSS200;TSS1500
NM_003324	TULP3	cg13979873	-0.559014	0.00162003	TULP3;TULP3	NM_003324;NM_001160408	TSS200;TSS200
NM_001044385	TMEM237	cg23680255	0.566502	0.00162686	ALS2CR4;ALS2CR4	NM_152388;NM_001044385	TSS200;Body
NR_026791	HCG27	cg08588744	-0.566502	0.00162686	HCG27	NR_026791	TSS200
NR_024014	PP14571	cg17367832	0.55857	0.00163695	MIR149;PP14571;GPC1	NR_029702;NR_024014;NM_002081	TSS200;Body;Body
NM_001145542	ZSCAN18	cg07924874	-0.56601	0.00164491	ZSCAN18;ZSCAN18;ZSCAN18;ZSCAN18	NM_001145542;NM_001145543;NM_023926;NM_001145544	Body;TSS200;TSS200;TSS200
NM_001145543	ZSCAN18	cg07924874	-0.56601	0.00164491	ZSCAN18;ZSCAN18;ZSCAN18;ZSCAN18	NM_001145542;NM_001145543;NM_023926;NM_001145544	Body;TSS200;TSS200;TSS200
NM_023926	ZSCAN18	cg07924874	-0.56601	0.00164491	ZSCAN18;ZSCAN18;ZSCAN18;ZSCAN18	NM_001145542;NM_001145543;NM_023926;NM_001145544	Body;TSS200;TSS200;TSS200
NM_001130721	ELOVL6	cg01756814	-0.558323	0.00164645	ELOVL6;ELOVL6	NM_024090;NM_001130721	TSS200;TSS200
NM_001166220	TBX20	cg06128028	-0.558119	0.00165433	TBX20;TBX20	NM_001166220;NM_001077653	TSS200;TSS200
NM_001007531	NKAPL	cg17384889	-0.565517	0.00166315	NKAPL	NM_001007531	TSS200
NR_027499	BCDIN3D-AS1	cg25364859	0.565517	0.00166315	LOC100286844;NCKAP5L;NCKAP5L;LOC100286844;LOC100286844	NR_027500;NM_001037806;NM_001037806;NR_027501;NR_027499	TSS200;1stExon;5'UTR;TSS200;TSS200
NM_001017408	GOPC	cg22575681	0.565025	0.00168155	GOPC;GOPC	NM_001017408;NM_020399	TSS200;TSS200
NM_001080975	REPS2	cg06630839	-0.565025	0.00168155	REPS2;REPS2	NM_004726;NM_001080975	TSS200;TSS200
NM_003412	ZIC1	cg18424634	-0.565025	0.00168155	ZIC1	NM_003412	TSS200
NM_004726	REPS2	cg06630839	-0.565025	0.00168155	REPS2;REPS2	NM_004726;NM_001080975	TSS200;TSS200
NM_153028	ZNF75A	cg03004280	-0.565025	0.00168155	ZNF75A	NM_153028	TSS200
NM_173826	TCAIM	cg21093236	-0.565025	0.00168155	C3orf23;C3orf23;C3orf23	NM_001029840;NM_001029839;NM_173826	5'UTR;TSS200;TSS200
NM_177526	PPAP2C	cg02935627	-0.565025	0.00168155	PPAP2C;PPAP2C;PPAP2C	NM_177526;NM_003712;NM_177543	5'UTR;1stExon;TSS200
NM_058237	PPP4R4	cg12815974	-0.557034	0.00169676	PPP4R4;PPP4R4	NM_020958;NM_058237	TSS200;TSS200
NM_001004055	LRRC29	cg22834154	-0.564532	0.00170014	LRRC29;LRRC29;TMEM208	NM_012163;NM_001004055;NM_014187	TSS200;5'UTR;TSS200
NM_001127206	HMOX2	cg09626363	-0.564532	0.00170014	NMRAL1;HMOX2;NMRAL1	NM_020677;NM_001127206;NM_020677	1stExon;TSS200;5'UTR
NM_015009	PDZRN3	cg14473924	-0.564532	0.00170014	PDZRN3	NM_015009	TSS200
NM_080476	PIGU	cg25162946	-0.556925	0.00170108	PIGU	NM_080476	TSS200
NM_001098512	PRKG1	cg11212172	0.564039	0.0017189	PRKG1;PRKG1;CSTF2T	NM_001098512;NM_006258;NM_015235	Body;Body;TSS200
NM_138468	ICA1L	cg12870876	0.564039	0.0017189	ICA1L;ICA1L;ICA1L	NM_138468;NM_138468;NM_178231	5'UTR;1stExon;TSS200
NR_003191	GGTA1P	cg14511038	0.564039	0.0017189	GGTA1	NR_003191	TSS200
NM_001079518	MED24	cg25023262	-0.564039	0.0017189	MED24;MED24	NM_001079518;NM_014815	TSS200;TSS200
NM_022165	LIN7B	cg15163247	-0.564039	0.0017189	LIN7B	NM_022165	TSS200
NM_181334	PRR5-ARHGAP8	cg01061575	-0.564039	0.0017189	PRR5-ARHGAP8;PRR5;PRR5;PRR5;PRR5;PRR5	NM_181334;NM_001017529;NM_001017530;NM_001017528;NM_015366;NM_181333	TSS200;5'UTR;5'UTR;5'UTR;5'UTR;1stExon
NM_004714	DYRK1B	cg15121364	-0.563547	0.00173784	DYRK1B;DYRK1B;DYRK1B	NM_006483;NM_006484;NM_004714	TSS200;TSS200;TSS200
NM_012447	STAG3	cg10084644	-0.563547	0.00173784	STAG3;GPC2	NM_012447;NM_152742	TSS200;TSS1500
NM_013250	ZNF215	cg17958423	-0.563547	0.00173784	ZNF215	NM_013250	TSS200
NM_033315	RASL10B	cg00024382	-0.563547	0.00173784	RASL10B	NM_033315	TSS200
NM_001099282	ZNF239	cg08951903	-0.563054	0.00175697	ZNF239;ZNF239;ZNF239	NM_001099282;NM_001099284;NM_001099283	TSS200;TSS200;TSS200
NM_001099284	ZNF239	cg08951903	-0.563054	0.00175697	ZNF239;ZNF239;ZNF239	NM_001099282;NM_001099284;NM_001099283	TSS200;TSS200;TSS200
NM_001103149	PNMAL1	cg22824998	-0.563054	0.00175697	PNMAL1;PNMAL1	NM_018215;NM_001103149	TSS200;TSS200
NM_033512	TSPYL5	cg08858210	-0.563054	0.00175697	TSPYL5	NM_033512	TSS200
NR_003191	GGTA1P	cg09217079	0.563054	0.00175697	GGTA1	NR_003191	TSS200
NM_001033112	PAIP2	cg11905589	-0.562562	0.00177627	PAIP2;PAIP2	NM_001033112;NM_016480	TSS1500;TSS200
NM_001039573	SEC14L1	cg09570535	-0.562562	0.00177627	SEC14L1;SEC14L1;SEC14L1;SEC14L1	NM_001143999;NM_003003;NM_001143998;NM_001039573	TSS200;TSS200;TSS200;TSS200
NM_001136180	HSBP1L1	cg05332077	-0.562562	0.00177627	HSBP1L1	NM_001136180	TSS200
NM_002348	LY9	cg11948252	0.562562	0.00177627	LY9;LY9	NM_001033667;NM_002348	3'UTR;Body
NM_004902	RBM39	cg03341758	0.562562	0.00177627	RBM39;RBM39	NM_184234;NM_004902	TSS200;TSS200
NM_014983	HMGXB3	cg19694371	0.562562	0.00177627	HMGXB3;TIGD6;HMGXB3	NM_014983;NM_030953;NM_014983	5'UTR;TSS200;1stExon
NM_022082	SLC17A9	cg16552454	-0.562562	0.00177627	SLC17A9	NM_022082	TSS200
NR_003613	PMS2P1	cg21108767	0.562562	0.00177627	PILRB;PMS2L1;PILRB	NM_013440;NR_003613;NM_175047	TSS200;Body;TSS200
NM_001077268	ZFYVE19	cg23171573	-0.562069	0.00179576	ZFYVE19;DNAJC17	NM_001077268;NM_018163	TSS200;Body
NM_019043	APBB1IP	cg06535993	-0.562069	0.00179576	APBB1IP	NM_019043	TSS200
NR_027501	BCDIN3D-AS1	cg25364859	0.562069	0.00179576	LOC100286844;NCKAP5L;NCKAP5L;LOC100286844;LOC100286844	NR_027500;NM_001037806;NM_001037806;NR_027501;NR_027499	TSS200;1stExon;5'UTR;TSS200;TSS200
NM_181460	PAX3	cg09424526	-0.554378	0.00180462	PAX3;PAX3;PAX3;CCDC140;PAX3;PAX3;PAX3;PAX3;PAX3	NM_181459;NM_000438;NM_181458;NM_153038;NM_013942;NM_181461;NM_001127366;NM_181460;NM_181457	TSS200;TSS200;TSS200;5'UTR;TSS200;TSS200;TSS200;TSS200;TSS200
NM_181461	PAX3	cg09424526	-0.554378	0.00180462	PAX3;PAX3;PAX3;CCDC140;PAX3;PAX3;PAX3;PAX3;PAX3	NM_181459;NM_000438;NM_181458;NM_153038;NM_013942;NM_181461;NM_001127366;NM_181460;NM_181457	TSS200;TSS200;TSS200;5'UTR;TSS200;TSS200;TSS200;TSS200;TSS200
NM_007276	CBX3	cg03711622	0.561576	0.00181544	CBX3;HNRNPA2B1;CBX3;HNRNPA2B1	NM_016587;NM_031243;NM_007276;NM_002137	TSS1500;TSS1500;TSS200;TSS1500
NM_173528	C15orf26	cg27045999	0.561576	0.00181544	C15orf26	NM_173528	TSS200
NM_016315	GULP1	cg14638272	-0.561576	0.00181544	GULP1	NM_016315	TSS200
NM_020717	SHROOM4	cg18110168	-0.561576	0.00181544	SHROOM4;SHROOM4	NR_027121;NM_020717	TSS200;TSS200
NM_021061	ZNF250	cg05851813	-0.561576	0.00181544	ZNF250;ZNF250	NM_021061;NM_001109689	TSS200;TSS200
NM_021163	RBAK	cg03316107	-0.561576	0.00181544	RBAK	NM_021163	TSS200
NM_024337	IRX1	cg09232937	-0.561576	0.00181544	IRX1	NM_024337	TSS200
NM_024808	BORA	cg20105384	-0.561576	0.00181544	C13orf37;C13orf34	NM_001071775;NM_024808	TSS200;TSS200
NM_173465	COL23A1	cg23437733	-0.561576	0.00181544	COL23A1	NM_173465	TSS200
NM_021633	KLHL12	cg09138445	-0.554076	0.00181725	KLHL12	NM_021633	TSS200
NM_002181	IHH	cg17178336	-0.553985	0.00182108	IHH	NM_002181	TSS200
NR_024057	ZNF542	cg15708153	-0.553763	0.00183042	ZNF542;ZNF542;ZNF542;ZNF542	NR_024056;NR_003127;NR_024055;NR_024057	TSS200;Body;Body;TSS200
NM_006484	DYRK1B	cg18763720	-0.561084	0.0018353	DYRK1B;DYRK1B;DYRK1B	NM_006483;NM_006484;NM_004714	TSS200;TSS200;TSS200
NM_181775	PLXNA4	cg05950570	-0.561084	0.0018353	PLXNA4;PLXNA4;PLXNA4	NM_020911;NM_001105543;NM_181775	TSS200;TSS200;5'UTR
NM_013352	DSE	cg11884230	-0.553582	0.00183807	DSE;DSE	NM_013352;NM_001080976	TSS200;5'UTR
NM_152578	FMR1NB	cg02834125	-0.553472	0.00184273	FMR1NB	NM_152578	TSS200
NM_001143759	LRRC27	cg23771949	-0.560591	0.00185535	LRRC27;LRRC27;LRRC27;LRRC27;LRRC27	NM_001143759;NM_001143757;NM_030626;NM_001143758;NR_026559	3'UTR;Body;Body;Body;Body
NM_020335	VANGL2	cg18398058	-0.560591	0.00185535	VANGL2	NM_020335	TSS200
NM_014350	TNFAIP8	cg19843939	0.560099	0.00187559	TNFAIP8;TNFAIP8	NM_001077654;NM_014350	Body;TSS200
NM_001127366	PAX3	cg15133719	-0.552651	0.00187786	PAX3;PAX3;PAX3;CCDC140;PAX3;PAX3;PAX3;PAX3;PAX3	NM_181459;NM_000438;NM_181458;NM_153038;NM_013942;NM_181461;NM_001127366;NM_181460;NM_181457	TSS200;TSS200;TSS200;5'UTR;TSS200;TSS200;TSS200;TSS200;TSS200
NM_181458	PAX3	cg15133719	-0.552651	0.00187786	PAX3;PAX3;PAX3;CCDC140;PAX3;PAX3;PAX3;PAX3;PAX3	NM_181459;NM_000438;NM_181458;NM_153038;NM_013942;NM_181461;NM_001127366;NM_181460;NM_181457	TSS200;TSS200;TSS200;5'UTR;TSS200;TSS200;TSS200;TSS200;TSS200
NM_001013620	ALG10B	cg12703888	0.552594	0.00188033	ALG10B	NM_001013620	TSS200
NM_000546	TP53	cg21050342	-0.559606	0.00189602	TP53;WRAP53;TP53;WRAP53;WRAP53;TP53;TP53;WRAP53	NM_001126112;NM_001143990;NM_000546;NM_001143992;NM_018081;NM_001126113;NM_001126114;NM_001143991	TSS1500;5'UTR;TSS1500;TSS200;TSS200;TSS1500;TSS1500;5'UTR
NM_001127395	METTL21A	cg11726039	-0.559606	0.00189602	FAM119A;FAM119A	NM_001127395;NM_145280	TSS200;TSS1500
NM_001134938	FIP1L1	cg04602787	-0.559606	0.00189602	FIP1L1;FIP1L1;FIP1L1	NM_030917;NM_001134937;NM_001134938	TSS200;TSS200;TSS200
NM_014594	ZNF354C	cg07470489	-0.559606	0.00189602	ZNF354C	NM_014594	TSS200
NM_020717	SHROOM4	cg05152874	-0.559606	0.00189602	SHROOM4;SHROOM4	NR_027121;NM_020717	TSS200;TSS200
NM_025155	PAAF1	cg04220298	0.559606	0.00189602	CHCHD8;PAAF1	NM_016565;NM_025155	TSS200;TSS200
NM_145280	METTL21A	cg11726039	-0.559606	0.00189602	FAM119A;FAM119A	NM_001127395;NM_145280	TSS200;TSS1500
NM_181443	BTBD3	cg14603345	-0.559606	0.00189602	BTBD3	NM_181443	TSS200
NM_024335	IRX6	cg04853843	-0.551996	0.00190634	IRX6	NM_024335	TSS200
NM_006483	DYRK1B	cg18763720	-0.559113	0.00191664	DYRK1B;DYRK1B;DYRK1B	NM_006483;NM_006484;NM_004714	TSS200;TSS200;TSS200
NM_138441	MB21D1	cg17162475	-0.559113	0.00191664	C6orf150	NM_138441	TSS200
NR_002936	TOB2P1	cg01553661	-0.559113	0.00191664	LOC222699	NR_002936	TSS200
NM_001003684	UQCR10	cg12352006	-0.558621	0.00193746	UCRC;ZMAT5;UCRC;ZMAT5	NM_013387;NM_019103;NM_001003684;NM_001003692	TSS200;TSS1500;TSS200;TSS1500
NM_001720	BMP8B	cg11201606	-0.558621	0.00193746	BMP8B	NM_001720	TSS200
NM_014065	ASTE1	cg25270252	0.558621	0.00193746	NEK11;NEK11;ASTE1;ASTE1;NEK11	NM_024800;NM_001146003;NM_014065;NM_014065;NM_145910	TSS200;TSS200;1stExon;5'UTR;TSS200
NM_020752	GPR158	cg24488891	-0.558621	0.00193746	LOC100128811;GPR158	NR_027333;NM_020752	Body;TSS200
NM_015009	PDZRN3	cg25486757	-0.557635	0.00197968	PDZRN3	NM_015009	TSS200
NM_016648	LARP7	cg19502700	-0.557635	0.00197968	LARP7;LARP7;LARP7;C4orf21	NM_016648;NM_016648;NM_015454;NM_018392	1stExon;5'UTR;TSS1500;TSS200
NM_018222	PARVA	cg01816304	-0.557635	0.00197968	PARVA	NM_018222	TSS200
NM_020394	ZNF695	cg12629875	-0.557635	0.00197968	ZNF695	NM_020394	TSS200
NM_032532	FNDC1	cg00157796	-0.557635	0.00197968	FNDC1	NM_032532	TSS200
NM_184234	RBM39	cg03341758	0.557635	0.00197968	RBM39;RBM39	NM_184234;NM_004902	TSS200;TSS200
NM_153038	CCDC140	cg09424526	-0.55022	0.00198538	PAX3;PAX3;PAX3;CCDC140;PAX3;PAX3;PAX3;PAX3;PAX3	NM_181459;NM_000438;NM_181458;NM_153038;NM_013942;NM_181461;NM_001127366;NM_181460;NM_181457	TSS200;TSS200;TSS200;5'UTR;TSS200;TSS200;TSS200;TSS200;TSS200
NM_001105574	HMX3	cg18685408	-0.550022	0.00199437	HMX3	NM_001105574	TSS200
NM_181459	PAX3	cg09424526	-0.549939	0.00199816	PAX3;PAX3;PAX3;CCDC140;PAX3;PAX3;PAX3;PAX3;PAX3	NM_181459;NM_000438;NM_181458;NM_153038;NM_013942;NM_181461;NM_001127366;NM_181460;NM_181457	TSS200;TSS200;TSS200;5'UTR;TSS200;TSS200;TSS200;TSS200;TSS200
NM_006483	DYRK1B	cg15121364	-0.557143	0.00200109	DYRK1B;DYRK1B;DYRK1B	NM_006483;NM_006484;NM_004714	TSS200;TSS200;TSS200
NM_019059	TOMM7	cg11367502	-0.557143	0.00200109	TOMM7	NM_019059	TSS200
NM_177543	PPAP2C	cg12272837	-0.557143	0.00200109	PPAP2C;PPAP2C;PPAP2C	NM_177526;NM_003712;NM_177543	5'UTR;1stExon;TSS200
NM_173468	MOB1B	cg04646986	-0.549575	0.00201478	MOBKL1A	NM_173468	TSS200
NM_001017529	PRR5	cg04480903	-0.55665	0.0020227	PRR5;PRR5	NM_001017528;NM_001017529	TSS200;TSS200
NM_001412	EIF1AX	cg09721174	-0.55665	0.0020227	EIF1AX	NM_001412	TSS200
NM_003932	ST13	cg10722636	-0.55665	0.0020227	XPNPEP3;ST13	NM_022098;NM_003932	TSS1500;TSS200
NM_006000	TUBA4A	cg02315249	-0.55665	0.0020227	TUBA4A;TUBA4B	NM_006000;NR_003063	TSS200;Body
NM_080607	VSTM2L	cg07716390	-0.55665	0.0020227	VSTM2L	NM_080607	TSS200
NR_024284	ZEB1-AS1	cg25231972	0.55665	0.0020227	ZEB1;LOC220930;ZEB1;ZEB1;ZEB1;ZEB1	NR_024286;NR_024284;NM_030751;NM_030751;NR_024287;NR_024285	Body;TSS200;1stExon;5'UTR;Body;Body
NR_028406	FXYD5	cg25376238	0.55665	0.0020227	FXYD5;FXYD5;FXYD5;FXYD5	NM_144779;NM_001164605;NM_014164;NR_028406	TSS200;TSS1500;TSS200;TSS200
NM_001038628	B3GALNT1	cg25469234	-0.556158	0.00204451	B3GALNT1;B3GALNT1;B3GALNT1;B3GALNT1;B3GALNT1	NM_001038628;NM_033167;NM_033168;NM_033169;NM_003781	5'UTR;5'UTR;5'UTR;TSS200;5'UTR
NM_004181	UCHL1	cg24715245	-0.556158	0.00204451	UCHL1	NM_004181	TSS200
NM_182524	ZNF595	cg09015566	-0.556158	0.00204451	ZNF718;ZNF595;ZNF595	NM_001039127;NM_182524;NM_182524	TSS200;1stExon;5'UTR
NM_001801	CDO1	cg02792792	-0.54859	0.00206042	CDO1	NM_001801	TSS200
NR_027171	C17orf76-AS1	cg08270477	0.555665	0.00206653	NCRNA00188;NCRNA00188;NCRNA00188;NCRNA00188;NCRNA00188;NCRNA00188;NCRNA00188;SNORD49B;NCRNA00188;NCRNA00188;NCRNA00188;NCRNA00188;NCRNA00188;NCRNA00188;NCRNA00188;SNORD49A;NCRNA00188;NCRNA00188;NCRNA00188;NCRNA00188;NCRNA00188;NCRNA00188;NCRNA00188;NCRNA00188;NCRNA00188	NR_027165;NR_027168;NR_027667;NR_027175;NR_027167;NR_027166;NR_027163;NR_003043;NR_027179;NR_027170;NR_027171;NR_027176;NR_027159;NR_027178;NR_027172;NR_002744;NR_027177;NR_027173;NR_027158;NR_027161;NR_027174;NR_027162;NR_027164;NR_027169;NR_027160	Body;Body;Body;Body;Body;Body;Body;TSS200;Body;Body;Body;Body;Body;Body;Body;TSS1500;Body;Body;Body;Body;Body;Body;Body;Body;Body
NM_006484	DYRK1B	cg15121364	-0.555665	0.00206653	DYRK1B;DYRK1B;DYRK1B	NM_006483;NM_006484;NM_004714	TSS200;TSS200;TSS200
NM_181443	BTBD3	cg23944804	-0.555665	0.00206653	BTBD3	NM_181443	TSS200
NM_001135155	DPF1	cg27400772	-0.555172	0.00208875	DPF1;DPF1;DPF1	NM_004647;NM_001135155;NM_001135156	TSS200;TSS200;5'UTR
NM_001145971	RDH13	cg11889478	-0.555172	0.00208875	RDH13;RDH13;RDH13;RDH13	NR_027382;NM_138412;NM_001145971;NR_027381	TSS200;5'UTR;TSS200;TSS200
NM_030953	TIGD6	cg10470814	-0.555172	0.00208875	HMGXB3;TIGD6;TIGD6	NM_014983;NM_030953;NM_030953	TSS200;1stExon;5'UTR
NM_032609	COX4I2	cg12033622	-0.555172	0.00208875	COX4I2	NM_032609	TSS200
NM_001122841	FRMD1	cg20027578	0.547978	0.00208919	FRMD1;FRMD1	NM_001122841;NM_024919	TSS200;Body
NM_001099287	NIPAL4	cg25090510	-0.547604	0.00210695	NIPAL4	NM_001099287	TSS200
NM_018215	PNMAL1	cg22824998	-0.55468	0.00211118	PNMAL1;PNMAL1	NM_018215;NM_001103149	TSS200;TSS200
NM_138383	MTSS1L	cg07009835	-0.55468	0.00211118	MTSS1L	NM_138383	TSS200
NM_138412	RDH13	cg19224249	-0.55468	0.00211118	RDH13;RDH13;RDH13;RDH13	NR_027382;NM_138412;NM_001145971;NR_027381	TSS200;5'UTR;TSS200;TSS200
NM_173477	USH1G	cg09225321	-0.547083	0.00213191	OTOP2;USH1G	NM_178160;NM_173477	TSS200;TSS1500
NM_001017530	PRR5	cg00101932	-0.554187	0.00213381	PRR5;PRR5-ARHGAP8;PRR5;PRR5;PRR5;PRR5	NM_001017529;NM_181334;NM_181333;NM_001017530;NM_001017528;NM_015366	5'UTR;TSS1500;TSS200;5'UTR;5'UTR;5'UTR
NM_001126113	TP53	cg21050342	-0.554187	0.00213381	TP53;WRAP53;TP53;WRAP53;WRAP53;TP53;TP53;WRAP53	NM_001126112;NM_001143990;NM_000546;NM_001143992;NM_018081;NM_001126113;NM_001126114;NM_001143991	TSS1500;5'UTR;TSS1500;TSS200;TSS200;TSS1500;TSS1500;5'UTR
NM_001145544	ZSCAN18	cg07924874	-0.554187	0.00213381	ZSCAN18;ZSCAN18;ZSCAN18;ZSCAN18	NM_001145542;NM_001145543;NM_023926;NM_001145544	Body;TSS200;TSS200;TSS200
NM_003419	ZNF345	cg13649886	-0.554187	0.00213381	ZNF345	NM_003419	TSS200
NM_014817	TRIL	cg21572621	-0.554187	0.00213381	TRIL	NM_014817	TSS200
NM_019028	ZDHHC13	cg24324179	-0.554187	0.00213381	ZDHHC13;ZDHHC13	NM_019028;NM_001001483	TSS200;TSS200
NM_022036	GPRC5C	cg04657588	-0.554187	0.00213381	GPRC5C	NM_022036	TSS200
NM_177526	PPAP2C	cg12272837	-0.554187	0.00213381	PPAP2C;PPAP2C;PPAP2C	NM_177526;NM_003712;NM_177543	5'UTR;1stExon;TSS200
NM_032015	RNF26	cg09777344	0.553695	0.00215666	RNF26	NM_032015	TSS200
NM_177441	TMUB2	cg17205988	0.553695	0.00215666	TMUB2;TMUB2;TMUB2;TMUB2;C17orf65;TMUB2	NM_001076674;NM_024107;NM_177441;NM_001076674;NM_178542;NM_024107	1stExon;1stExon;TSS200;5'UTR;TSS1500;5'UTR
NM_199418	PRCP	cg13494368	0.553695	0.00215666	PRCP;C11orf82;PRCP	NM_005040;NM_145018;NM_199418	TSS1500;TSS200;TSS1500
NM_004714	DYRK1B	cg18851831	-0.553695	0.00215666	DYRK1B;DYRK1B;DYRK1B	NM_006483;NM_006484;NM_004714	TSS200;TSS200;TSS200
NM_020992	PDLIM1	cg19960880	-0.553695	0.00215666	PDLIM1	NM_020992	TSS200
NM_033168	B3GALNT1	cg25469234	-0.553695	0.00215666	B3GALNT1;B3GALNT1;B3GALNT1;B3GALNT1;B3GALNT1	NM_001038628;NM_033167;NM_033168;NM_033169;NM_003781	5'UTR;5'UTR;5'UTR;TSS200;5'UTR
NM_001145310	LRTOMT	cg16851832	-0.562671	0.00216443	LRTOMT;C11orf59;LRTOMT;LRTOMT	NM_001145308;NM_017907;NM_001145309;NM_001145310	Body;TSS200;Body;Body
NM_207046	ENSA	cg07382149	0.564265	0.002171	ENSA;ENSA;ENSA;ENSA;ENSA;ENSA;ENSA;ENSA	NM_207168;NM_207046;NM_207042;NM_207047;NM_004436;NM_207045;NM_207043;NM_207044	Body;TSS200;Body;TSS200;Body;TSS200;Body;Body
NM_173690	SCAI	cg07779401	0.553202	0.00217972	SCAI;SCAI	NM_173690;NM_001144877	TSS200;TSS200
NM_015627	LDLRAP1	cg19550733	-0.553202	0.00217972	LDLRAP1	NM_015627	TSS200
NM_001145309	LRTOMT	cg16851832	-0.562124	0.0021899	LRTOMT;C11orf59;LRTOMT;LRTOMT	NM_001145308;NM_017907;NM_001145309;NM_001145310	Body;TSS200;Body;Body
NM_054108	HRASLS5	cg22250498	-0.54588	0.00219056	HRASLS5;HRASLS5;HRASLS5	NM_001146728;NM_001146729;NM_054108	TSS200;TSS200;TSS200
NM_001009909	LUZP2	cg01557027	-0.545681	0.00220041	LUZP2	NM_001009909	TSS200
NM_000603	NOS3	cg09519327	0.552709	0.00220299	ATG9B;NOS3	NM_173681;NM_000603	3'UTR;Body
NM_001017434	PGBD2	cg26256999	-0.552709	0.00220299	PGBD2;PGBD2	NM_170725;NM_001017434	TSS200;TSS200
NM_001031713	MCUR1	cg23528708	0.552709	0.00220299	CCDC90A	NM_001031713	TSS200
NM_001144929	NKIRAS2	cg18569335	-0.552709	0.00220299	NKIRAS2;NKIRAS2;NKIRAS2;NKIRAS2;NKIRAS2	NM_001144927;NM_001144929;NM_001144928;NM_017595;NM_001001349	TSS200;TSS200;TSS200;TSS200;5'UTR
NM_013232	PDCD6	cg13701615	-0.552709	0.00220299	PDCD6	NM_013232	TSS200
NM_024581	FAM184A	cg02233421	-0.552709	0.00220299	FAM184A;FAM184A	NM_001100411;NM_024581	5'UTR;TSS200
NM_152613	WBP2NL	cg09667013	-0.552709	0.00220299	WBP2NL	NM_152613	TSS200
NM_001143991	WRAP53	cg06317056	-0.54546	0.00221138	TP53;WRAP53;WRAP53;TP53;TP53;TP53	NM_000546;NM_001143991;NM_001143990;NM_001126113;NM_001126112;NM_001126114	5'UTR;TSS1500;TSS200;5'UTR;5'UTR;5'UTR
NM_000597	IGFBP2	cg03625261	-0.552217	0.00222647	IGFBP2	NM_000597	TSS200
NM_001126114	TP53	cg21050342	-0.552217	0.00222647	TP53;WRAP53;TP53;WRAP53;WRAP53;TP53;TP53;WRAP53	NM_001126112;NM_001143990;NM_000546;NM_001143992;NM_018081;NM_001126113;NM_001126114;NM_001143991	TSS1500;5'UTR;TSS1500;TSS200;TSS200;TSS1500;TSS1500;5'UTR
NM_001144928	NKIRAS2	cg18569335	-0.552217	0.00222647	NKIRAS2;NKIRAS2;NKIRAS2;NKIRAS2;NKIRAS2	NM_001144927;NM_001144929;NM_001144928;NM_017595;NM_001001349	TSS200;TSS200;TSS200;TSS200;5'UTR
NM_016399	TRIAP1	cg25296939	0.552217	0.00222647	GATC;TRIAP1	NM_176818;NM_016399	Body;TSS200
NM_018392	C4orf21	cg00740889	-0.552217	0.00222647	LARP7;LARP7;LARP7;C4orf21	NM_016648;NM_016648;NM_015454;NM_018392	1stExon;5'UTR;TSS1500;TSS200
NM_021005	NR2F2	cg09738906	-0.552217	0.00222647	NR2F2;NR2F2;NR2F2;MIR1469;NR2F2	NM_001145156;NM_021005;NM_001145155;NR_031715;NM_001145157	TSS200;1stExon;Body;TSS1500;TSS1500
NM_147189	FAM110B	cg06480231	-0.552217	0.00222647	FAM110B	NM_147189	TSS200
NM_181844	BCL6B	cg22975671	-0.552217	0.00222647	BCL6B	NM_181844	TSS200
NR_028386	LOC375196	cg22158769	-0.552217	0.00222647	LOC375196;LOC100271715	NR_028386;NM_001145451	TSS200;Body
NM_001126112	TP53	cg21050342	-0.551724	0.00225018	TP53;WRAP53;TP53;WRAP53;WRAP53;TP53;TP53;WRAP53	NM_001126112;NM_001143990;NM_000546;NM_001143992;NM_018081;NM_001126113;NM_001126114;NM_001143991	TSS1500;5'UTR;TSS1500;TSS200;TSS200;TSS1500;TSS1500;5'UTR
NM_031208	FAHD1	cg00046913	-0.551724	0.00225018	HAGH;FAHD1;FAHD1;HAGH;FAHD1;HAGH;HAGH	NM_005326;NM_031208;NM_001018104;NM_001040427;NM_001142398;NM_005326;NM_001040427	5'UTR;TSS200;TSS200;5'UTR;TSS200;1stExon;1stExon
NM_032844	MASTL	cg03425217	0.551724	0.00225018	YME1L1;YME1L1;MASTL	NM_139312;NM_014263;NM_032844	TSS200;TSS200;TSS1500
NM_181334	PRR5-ARHGAP8	cg22783262	-0.551724	0.00225018	PRR5-ARHGAP8;PRR5;PRR5;PRR5;PRR5;PRR5;PRR5	NM_181334;NM_001017529;NM_181333;NM_001017530;NM_001017528;NM_015366;NM_181333	TSS200;5'UTR;5'UTR;5'UTR;5'UTR;5'UTR;1stExon
NM_021916	ZNF70	cg24492374	-0.544402	0.0022645	ZNF70	NM_021916	TSS200
NM_032273	TMEM126A	cg15311353	-0.544267	0.00227137	TMEM126A	NM_032273	TSS200
NM_024090	ELOVL6	cg01756814	-0.544223	0.00227361	ELOVL6;ELOVL6	NM_024090;NM_001130721	TSS200;TSS200
NM_001008737	LOC401052	cg24869475	-0.551232	0.0022741	LOC401052	NM_001008737	TSS200
NM_001324	CSTF1	cg21772838	0.551232	0.0022741	AURKA;CSTF1;CSTF1;AURKA;AURKA;CSTF1;AURKA;AURKA;CSTF1;AURKA	NM_198434;NM_001033521;NM_001324;NM_198437;NM_003600;NM_001033521;NM_198436;NM_198433;NM_001033522;NM_198435	TSS200;5'UTR;TSS200;TSS200;TSS200;1stExon;TSS200;TSS200;TSS1500;TSS200
NM_004210	NEURL	cg03337393	-0.551232	0.0022741	NEURL	NM_004210	TSS200
NM_014234	HSD17B8	cg15389490	-0.551232	0.0022741	HSD17B8	NM_014234	TSS200
NM_033624	FBXO21	cg00088026	-0.551232	0.0022741	FBXO21;FBXO21	NM_015002;NM_033624	TSS200;TSS200
NR_027179	C17orf76-AS1	cg08270477	0.551232	0.0022741	NCRNA00188;NCRNA00188;NCRNA00188;NCRNA00188;NCRNA00188;NCRNA00188;NCRNA00188;SNORD49B;NCRNA00188;NCRNA00188;NCRNA00188;NCRNA00188;NCRNA00188;NCRNA00188;NCRNA00188;SNORD49A;NCRNA00188;NCRNA00188;NCRNA00188;NCRNA00188;NCRNA00188;NCRNA00188;NCRNA00188;NCRNA00188;NCRNA00188	NR_027165;NR_027168;NR_027667;NR_027175;NR_027167;NR_027166;NR_027163;NR_003043;NR_027179;NR_027170;NR_027171;NR_027176;NR_027159;NR_027178;NR_027172;NR_002744;NR_027177;NR_027173;NR_027158;NR_027161;NR_027174;NR_027162;NR_027164;NR_027169;NR_027160	Body;Body;Body;Body;Body;Body;Body;TSS200;Body;Body;Body;Body;Body;Body;Body;TSS1500;Body;Body;Body;Body;Body;Body;Body;Body;Body
NM_207045	ENSA	cg07382149	0.562028	0.00228091	ENSA;ENSA;ENSA;ENSA;ENSA;ENSA;ENSA;ENSA	NM_207168;NM_207046;NM_207042;NM_207047;NM_004436;NM_207045;NM_207043;NM_207044	Body;TSS200;Body;TSS200;Body;TSS200;Body;Body
NR_015450	LOC285548	cg16292168	-0.543975	0.00228624	LOC285548	NR_015450	TSS200
NM_001164732	REEP1	cg22717109	-0.550739	0.00229824	REEP1;REEP1;REEP1;REEP1	NM_022912;NM_001164730;NM_001164732;NM_001164731	TSS200;Body;TSS200;TSS200
NM_015454	LARP7	cg19502700	-0.550739	0.00229824	LARP7;LARP7;LARP7;C4orf21	NM_016648;NM_016648;NM_015454;NM_018392	1stExon;5'UTR;TSS1500;TSS200
NM_138446	MALSU1	cg19924335	-0.543618	0.00230461	C7orf30	NM_138446	TSS200
NM_198440	DERL3	cg11417653	-0.543618	0.00230461	DERL3;DERL3;DERL3	NM_001135751;NM_198440;NM_001002862	TSS200;TSS200;TSS200
NM_001146729	HRASLS5	cg22250498	-0.543417	0.00231498	HRASLS5;HRASLS5;HRASLS5	NM_001146728;NM_001146729;NM_054108	TSS200;TSS200;TSS200
NM_001144927	NKIRAS2	cg18569335	-0.550246	0.0023226	NKIRAS2;NKIRAS2;NKIRAS2;NKIRAS2;NKIRAS2	NM_001144927;NM_001144929;NM_001144928;NM_017595;NM_001001349	TSS200;TSS200;TSS200;TSS200;5'UTR
NR_027172	C17orf76-AS1	cg08270477	0.550246	0.0023226	NCRNA00188;NCRNA00188;NCRNA00188;NCRNA00188;NCRNA00188;NCRNA00188;NCRNA00188;SNORD49B;NCRNA00188;NCRNA00188;NCRNA00188;NCRNA00188;NCRNA00188;NCRNA00188;NCRNA00188;SNORD49A;NCRNA00188;NCRNA00188;NCRNA00188;NCRNA00188;NCRNA00188;NCRNA00188;NCRNA00188;NCRNA00188;NCRNA00188	NR_027165;NR_027168;NR_027667;NR_027175;NR_027167;NR_027166;NR_027163;NR_003043;NR_027179;NR_027170;NR_027171;NR_027176;NR_027159;NR_027178;NR_027172;NR_002744;NR_027177;NR_027173;NR_027158;NR_027161;NR_027174;NR_027162;NR_027164;NR_027169;NR_027160	Body;Body;Body;Body;Body;Body;Body;TSS200;Body;Body;Body;Body;Body;Body;Body;TSS1500;Body;Body;Body;Body;Body;Body;Body;Body;Body
NM_001806	CEBPG	cg25552655	-0.543125	0.00233012	CEBPG	NM_001806	TSS200
NM_001017528	PRR5	cg04480903	-0.549754	0.00234718	PRR5;PRR5	NM_001017528;NM_001017529	TSS200;TSS200
NM_001352	DBP	cg11700415	-0.549754	0.00234718	SEC1;DBP	NR_004401;NM_001352	TSS1500;TSS200
NM_016480	PAIP2	cg18459239	0.549754	0.00234718	PAIP2;PAIP2	NM_001033112;NM_016480	TSS1500;TSS200
NM_018159	NUDT11	cg06380355	-0.549754	0.00234718	NUDT11	NM_018159	TSS200
NM_020721	KIAA1210	cg17878899	-0.54263	0.00235598	KIAA1210	NM_020721	TSS200
NM_001015879	AURKC	cg06643849	-0.549261	0.00237199	AURKC;AURKC;AURKC;AURKC;AURKC	NM_001015879;NM_001015878;NM_003160;NM_003160;NM_001015879	5'UTR;TSS200;1stExon;5'UTR;1stExon
NM_001102592	HENMT1	cg00328227	-0.549261	0.00237199	C1orf59;C1orf59	NM_144584;NM_001102592	TSS200;TSS1500
NM_001109689	ZNF250	cg05851813	-0.549261	0.00237199	ZNF250;ZNF250	NM_021061;NM_001109689	TSS200;TSS200
NM_003160	AURKC	cg06643849	-0.549261	0.00237199	AURKC;AURKC;AURKC;AURKC;AURKC	NM_001015879;NM_001015878;NM_003160;NM_003160;NM_001015879	5'UTR;TSS200;1stExon;5'UTR;1stExon
NM_005605	PPP3CC	cg01320780	-0.549261	0.00237199	PPP3CC	NM_005605	TSS200
NM_006598	SLC12A7	cg11962947	-0.549261	0.00237199	SLC12A7	NM_006598	TSS200
NM_014234	HSD17B8	cg09825713	-0.549261	0.00237199	HSD17B8	NM_014234	TSS200
NM_014805	EPM2AIP1	cg03497419	0.549261	0.00237199	EPM2AIP1;MLH1;MLH1;MLH1;MLH1;EPM2AIP1	NM_014805;NM_001167618;NM_001167617;NM_001167619;NM_000249;NM_014805	5'UTR;TSS1500;TSS1500;TSS1500;TSS200;1stExon
NM_020399	GOPC	cg22575681	0.549261	0.00237199	GOPC;GOPC	NM_001017408;NM_020399	TSS200;TSS200
NR_026761	LINC00467	cg26255011	0.549261	0.00237199	C1orf97	NR_026761	TSS200
NM_001372	DNAH9	cg11499681	-0.542047	0.00238674	DNAH9	NM_001372	TSS200
NM_001144877	SCAI	cg07779401	0.548768	0.00239703	SCAI;SCAI	NM_173690;NM_001144877	TSS200;TSS200
NM_001015878	AURKC	cg06643849	-0.548768	0.00239703	AURKC;AURKC;AURKC;AURKC;AURKC	NM_001015879;NM_001015878;NM_003160;NM_003160;NM_001015879	5'UTR;TSS200;1stExon;5'UTR;1stExon
NM_001017529	PRR5	cg00101932	-0.548768	0.00239703	PRR5;PRR5-ARHGAP8;PRR5;PRR5;PRR5;PRR5	NM_001017529;NM_181334;NM_181333;NM_001017530;NM_001017528;NM_015366	5'UTR;TSS1500;TSS200;5'UTR;5'UTR;5'UTR
NM_001029864	KIAA1755	cg20472707	-0.548768	0.00239703	KIAA1755	NM_001029864	TSS200
NM_001048224	DBNDD2	cg11942541	-0.548768	0.00239703	DBNDD2;DBNDD2;DBNDD2;SYS1-DBNDD2;DBNDD2	NM_001048224;NM_001048222;NM_001048223;NR_003189;NM_001048221	TSS200;5'UTR;TSS200;Body;5'UTR
NM_004915	ABCG1	cg02241241	-0.548768	0.00239703	ABCG1;ABCG1;ABCG1;ABCG1;ABCG1;ABCG1	NM_207174;NM_016818;NM_207628;NM_207627;NM_207629;NM_004915	TSS1500;TSS200;5'UTR;Body;Body;TSS200
NM_016818	ABCG1	cg02241241	-0.548768	0.00239703	ABCG1;ABCG1;ABCG1;ABCG1;ABCG1;ABCG1	NM_207174;NM_016818;NM_207628;NM_207627;NM_207629;NM_004915	TSS1500;TSS200;5'UTR;Body;Body;TSS200
NM_207174	ABCG1	cg02241241	-0.548768	0.00239703	ABCG1;ABCG1;ABCG1;ABCG1;ABCG1;ABCG1	NM_207174;NM_016818;NM_207628;NM_207627;NM_207629;NM_004915	TSS1500;TSS200;5'UTR;Body;Body;TSS200
NM_207627	ABCG1	cg02241241	-0.548768	0.00239703	ABCG1;ABCG1;ABCG1;ABCG1;ABCG1;ABCG1	NM_207174;NM_016818;NM_207628;NM_207627;NM_207629;NM_004915	TSS1500;TSS200;5'UTR;Body;Body;TSS200
NM_207628	ABCG1	cg02241241	-0.548768	0.00239703	ABCG1;ABCG1;ABCG1;ABCG1;ABCG1;ABCG1	NM_207174;NM_016818;NM_207628;NM_207627;NM_207629;NM_004915	TSS1500;TSS200;5'UTR;Body;Body;TSS200
NM_207629	ABCG1	cg02241241	-0.548768	0.00239703	ABCG1;ABCG1;ABCG1;ABCG1;ABCG1;ABCG1	NM_207174;NM_016818;NM_207628;NM_207627;NM_207629;NM_004915	TSS1500;TSS200;5'UTR;Body;Body;TSS200
NM_001009909	LUZP2	cg13083436	-0.54173	0.00240364	LUZP2	NM_001009909	TSS200
NM_012447	STAG3	cg21394081	-0.548276	0.0024223	STAG3;GPC2	NM_012447;NM_152742	TSS1500;TSS200
NM_175055	HIST3H2BB	cg11343017	-0.541307	0.00242631	HIST3H2A;HIST3H2BB	NM_033445;NM_175055	TSS200;TSS200
NM_001141936	C4orf48	cg16045011	-0.5412	0.00243212	C4orf48;C4orf48	NM_001141936;NM_001168243	TSS200;TSS200
NM_153376	CCDC96	cg11117765	-0.5412	0.00243212	CCDC96;TADA2B	NM_153376;NM_152293	TSS200;TSS1500
NM_001012644	DUSP15	cg19705764	-0.547783	0.00244779	TTLL9;DUSP15;DUSP15;DUSP15;TTLL9	NM_001008409;NM_177991;NM_001012644;NM_080611;NM_001008409	5'UTR;TSS1500;TSS1500;TSS200;1stExon
NM_022036	GPRC5C	cg22633590	-0.547783	0.00244779	GPRC5C	NM_022036	TSS200
NM_138496	CYHR1	cg14430982	0.547783	0.00244779	CYHR1;CYHR1;KIFC2;CYHR1	NM_001129888;NM_032687;NM_145754;NM_138496	TSS1500;TSS1500;TSS200;TSS1500
NR_002612	DLEU2	cg23135900	0.547783	0.00244779	DLEU1;DLEU2	NR_002605;NR_002612	TSS200;Body
NM_018975	TERF2IP	cg07821197	-0.547291	0.00247352	KARS;TERF2IP;KARS	NM_001130089;NM_018975;NM_005548	TSS200;TSS200;TSS200
NM_198440	DERL3	cg25037461	-0.547291	0.00247352	DERL3;DERL3;DERL3	NM_001135751;NM_198440;NM_001002862	TSS200;TSS200;TSS200
NM_181459	PAX3	cg15133719	-0.540321	0.00247994	PAX3;PAX3;PAX3;CCDC140;PAX3;PAX3;PAX3;PAX3;PAX3	NM_181459;NM_000438;NM_181458;NM_153038;NM_013942;NM_181461;NM_001127366;NM_181460;NM_181457	TSS200;TSS200;TSS200;5'UTR;TSS200;TSS200;TSS200;TSS200;TSS200
NM_001145157	NR2F2	cg09738906	-0.546798	0.00249948	NR2F2;NR2F2;NR2F2;MIR1469;NR2F2	NM_001145156;NM_021005;NM_001145155;NR_031715;NM_001145157	TSS200;1stExon;Body;TSS1500;TSS1500
NM_017495	RBM38	cg24160036	-0.546798	0.00249948	RBM38;RBM38	NM_017495;NM_183425	TSS200;TSS200
NM_138411	FAM71E1	cg05432469	-0.546798	0.00249948	FAM71E1;C19orf63;C19orf63	NM_138411;NM_175063;NM_206538	1stExon;TSS200;TSS200
NM_003459	SLC30A3	cg10629682	-0.539722	0.00251302	SLC30A3	NM_003459	TSS200
NM_001166220	TBX20	cg23602974	-0.539532	0.00252356	TBX20;TBX20	NM_001166220;NM_001077653	TSS200;TSS200
NM_001010879	ZIK1	cg01046104	-0.546305	0.00252568	ZIK1	NM_001010879	TSS200
NM_001033112	PAIP2	cg18459239	0.546305	0.00252568	PAIP2;PAIP2	NM_001033112;NM_016480	TSS1500;TSS200
NM_001168214	C3orf80	cg02557406	-0.546305	0.00252568	LOC401097	NM_001168214	TSS200
NM_004735	LRRFIP1	cg02572374	0.546305	0.00252568	LRRFIP1;LRRFIP1;LRRFIP1;LRRFIP1;LRRFIP1	NM_001137550;NM_001137552;NM_001137551;NM_004735;NM_001137553	Body;TSS200;TSS200;TSS200;TSS200
NM_005040	PRCP	cg13494368	0.546305	0.00252568	PRCP;C11orf82;PRCP	NM_005040;NM_145018;NM_199418	TSS1500;TSS200;TSS1500
NM_005886	KATNB1	cg04098028	-0.546305	0.00252568	KATNB1	NM_005886	TSS200
NM_014815	MED24	cg25023262	-0.546305	0.00252568	MED24;MED24	NM_001079518;NM_014815	TSS200;TSS200
NM_016052	RRP15	cg07394404	0.546305	0.00252568	RRP15	NM_016052	TSS200
NR_026865	C7orf13	cg04134305	-0.546305	0.00252568	C7orf13;RNF32	NR_026865;NM_030936	TSS200;5'UTR
NM_181460	PAX3	cg15133719	-0.539335	0.00253459	PAX3;PAX3;PAX3;CCDC140;PAX3;PAX3;PAX3;PAX3;PAX3	NM_181459;NM_000438;NM_181458;NM_153038;NM_013942;NM_181461;NM_001127366;NM_181460;NM_181457	TSS200;TSS200;TSS200;5'UTR;TSS200;TSS200;TSS200;TSS200;TSS200
NM_181461	PAX3	cg15133719	-0.539335	0.00253459	PAX3;PAX3;PAX3;CCDC140;PAX3;PAX3;PAX3;PAX3;PAX3	NM_181459;NM_000438;NM_181458;NM_153038;NM_013942;NM_181461;NM_001127366;NM_181460;NM_181457	TSS200;TSS200;TSS200;5'UTR;TSS200;TSS200;TSS200;TSS200;TSS200
NM_001015891	TAF9	cg16271912	-0.539229	0.0025405	RAD17;TAF9;TAF9;RAD17;TAF9;TAF9;TAF9;RAD17;RAD17;TAF9;RAD17;RAD17;RAD17	NM_133342;NM_001015892;NM_016283;NM_133338;NM_001015891;NM_001015892;NM_003187;NM_133340;NM_133343;NM_001015891;NM_002873;NM_133341;NM_133344	TSS200;1stExon;TSS200;TSS200;1stExon;5'UTR;TSS200;TSS1500;5'UTR;5'UTR;TSS1500;TSS1500;TSS200
NM_001126049	KLLN	cg18665732	0.545813	0.00255211	PTEN;KILLIN;PTEN	NM_000314;NM_001126049;NM_000314	5'UTR;TSS200;1stExon
NM_001145156	NR2F2	cg09738906	-0.545813	0.00255211	NR2F2;NR2F2;NR2F2;MIR1469;NR2F2	NM_001145156;NM_021005;NM_001145155;NR_031715;NM_001145157	TSS200;1stExon;Body;TSS1500;TSS1500
NM_003712	PPAP2C	cg02935627	-0.545813	0.00255211	PPAP2C;PPAP2C;PPAP2C	NM_177526;NM_003712;NM_177543	5'UTR;1stExon;TSS200
NM_023928	AACS	cg06604102	-0.545813	0.00255211	AACS	NM_023928	TSS200
NM_032011	PCDHGA3	cg12608145	-0.545813	0.00255211	PCDHGA2;PCDHGA3;PCDHGA1;PCDHGA3	NM_018915;NM_018916;NM_018912;NM_032011	Body;TSS200;Body;TSS200
NM_001146728	HRASLS5	cg22250498	-0.538983	0.00255433	HRASLS5;HRASLS5;HRASLS5	NM_001146728;NM_001146729;NM_054108	TSS200;TSS200;TSS200
NM_018960	GNMT	cg23696834	0.54532	0.00257878	GNMT	NM_018960	TSS200
NM_001001349	NKIRAS2	cg18569335	-0.54532	0.00257878	NKIRAS2;NKIRAS2;NKIRAS2;NKIRAS2;NKIRAS2	NM_001144927;NM_001144929;NM_001144928;NM_017595;NM_001001349	TSS200;TSS200;TSS200;TSS200;5'UTR
NM_001001483	ZDHHC13	cg24324179	-0.54532	0.00257878	ZDHHC13;ZDHHC13	NM_019028;NM_001001483	TSS200;TSS200
NM_001012644	DUSP15	cg16313278	-0.54532	0.00257878	TTLL9;DUSP15;DUSP15;DUSP15	NM_001008409;NM_177991;NM_001012644;NM_080611	TSS1500;TSS200;TSS1500;Body
NM_003932	ST13	cg03353000	-0.54532	0.00257878	ST13;XPNPEP3	NM_003932;NM_022098	TSS1500;TSS200
NM_133462	TTC14	cg01335781	-0.54532	0.00257878	TTC14;TTC14	NM_001042601;NM_133462	TSS200;TSS200
NM_207644	FAM211B	cg03478533	-0.54532	0.00257878	GGT1;C22orf36	NM_013430;NM_207644	5'UTR;TSS200
NR_024055	ZNF542	cg15708153	-0.53849	0.0025822	ZNF542;ZNF542;ZNF542;ZNF542	NR_024056;NR_003127;NR_024055;NR_024057	TSS200;Body;Body;TSS200
NM_001333	CTSL2	cg13679216	-0.538244	0.00259623	CTSL2	NM_001333	TSS200
NM_001024381	TM2D2	cg06800444	0.544828	0.00260569	TM2D2;TM2D2;ADAM9;ADAM9;ADAM9;TM2D2;TM2D2;ADAM9	NM_001024380;NM_031940;NR_027638;NR_027639;NM_003816;NM_001024381;NM_078473;NR_027878	TSS200;TSS200;TSS1500;TSS1500;TSS1500;TSS200;TSS200;TSS1500
NM_003909	CPNE3	cg18554986	0.544828	0.00260569	CPNE3	NM_003909	TSS200
NM_181333	PRR5	cg00101932	-0.544828	0.00260569	PRR5;PRR5-ARHGAP8;PRR5;PRR5;PRR5;PRR5	NM_001017529;NM_181334;NM_181333;NM_001017530;NM_001017528;NM_015366	5'UTR;TSS1500;TSS200;5'UTR;5'UTR;5'UTR
NR_024056	ZNF542	cg15708153	-0.537997	0.00261033	ZNF542;ZNF542;ZNF542;ZNF542	NR_024056;NR_003127;NR_024055;NR_024057	TSS200;Body;Body;TSS200
NM_001100411	FAM184A	cg02233421	-0.544335	0.00263285	FAM184A;FAM184A	NM_001100411;NM_024581	5'UTR;TSS200
NM_001164731	REEP1	cg22717109	-0.544335	0.00263285	REEP1;REEP1;REEP1;REEP1	NM_022912;NM_001164730;NM_001164732;NM_001164731	TSS200;Body;TSS200;TSS200
NM_003432	ZNF131	cg06793691	-0.544335	0.00263285	ZNF131	NM_003432	TSS200
NM_017551	GRID1	cg20649951	-0.544335	0.00263285	GRID1	NM_017551	TSS200
NM_017595	NKIRAS2	cg24438423	-0.544335	0.00263285	NKIRAS2;NKIRAS2;NKIRAS2;NKIRAS2;NKIRAS2	NM_001144927;NM_001144929;NM_001144928;NM_017595;NM_001001349	TSS200;TSS200;TSS200;TSS200;5'UTR
NM_138466	ZNF837	cg14307922	-0.544335	0.00263285	ZNF837;ZNF837	NM_001129730;NM_138466	TSS200;TSS200
NM_152605	ZNF781	cg25324105	-0.544335	0.00263285	ZNF781	NM_152605	TSS200
NM_001033521	CSTF1	cg21772838	0.543842	0.00266025	AURKA;CSTF1;CSTF1;AURKA;AURKA;CSTF1;AURKA;AURKA;CSTF1;AURKA	NM_198434;NM_001033521;NM_001324;NM_198437;NM_003600;NM_001033521;NM_198436;NM_198433;NM_001033522;NM_198435	TSS200;5'UTR;TSS200;TSS200;TSS200;1stExon;TSS200;TSS200;TSS1500;TSS200
NM_001145155	NR2F2	cg09738906	-0.543842	0.00266025	NR2F2;NR2F2;NR2F2;MIR1469;NR2F2	NM_001145156;NM_021005;NM_001145155;NR_031715;NM_001145157	TSS200;1stExon;Body;TSS1500;TSS1500
NM_001164730	REEP1	cg22717109	-0.543842	0.00266025	REEP1;REEP1;REEP1;REEP1	NM_022912;NM_001164730;NM_001164732;NM_001164731	TSS200;Body;TSS200;TSS200
NM_005909	MAP1B	cg02001410	-0.543842	0.00266025	MAP1B	NM_005909	TSS200
NM_014351	SULT4A1	cg15471953	-0.543842	0.00266025	SULT4A1	NM_014351	TSS200
NM_022132	MCCC2	cg22104153	0.543842	0.00266025	MCCC2	NM_022132	TSS200
NM_153269	C20orf96	cg25232745	-0.543842	0.00266025	C20orf96	NM_153269	TSS200
NM_001024380	TM2D2	cg06800444	0.54335	0.0026879	TM2D2;TM2D2;ADAM9;ADAM9;ADAM9;TM2D2;TM2D2;ADAM9	NM_001024380;NM_031940;NR_027638;NR_027639;NM_003816;NM_001024381;NM_078473;NR_027878	TSS200;TSS200;TSS1500;TSS1500;TSS1500;TSS200;TSS200;TSS1500
NM_005602	CLDN11	cg21389743	-0.54335	0.0026879	CLDN11	NM_005602	TSS200
NM_014164	FXYD5	cg25376238	0.54335	0.0026879	FXYD5;FXYD5;FXYD5;FXYD5	NM_144779;NM_001164605;NM_014164;NR_028406	TSS200;TSS1500;TSS200;TSS200
NM_024513	FYCO1	cg15068835	0.54335	0.0026879	FYCO1	NM_024513	TSS200
NM_206538	EMC10	cg05432469	-0.54335	0.0026879	FAM71E1;C19orf63;C19orf63	NM_138411;NM_175063;NM_206538	1stExon;TSS200;TSS200
NM_021825	CCDC90B	cg03105770	0.536622	0.00269026	CCDC90B	NM_021825	TSS200
NM_022840	METTL4	cg17322050	-0.536298	0.00270938	METTL4;NDC80;NDC80	NM_022840;NM_006101;NM_006101	TSS200;1stExon;5'UTR
NM_001077654	TNFAIP8	cg19843939	0.542857	0.00271579	TNFAIP8;TNFAIP8	NM_001077654;NM_014350	Body;TSS200
NM_001143973	TCTN3	cg19340278	0.542857	0.00271579	TCTN3;TCTN3	NM_001143973;NM_015631	TSS200;TSS200
NM_001015879	AURKC	cg25432232	-0.542857	0.00271579	AURKC;AURKC;AURKC;AURKC;AURKC	NM_001015879;NM_001015878;NM_003160;NM_003160;NM_001015879	5'UTR;TSS200;1stExon;5'UTR;1stExon
NM_003160	AURKC	cg25432232	-0.542857	0.00271579	AURKC;AURKC;AURKC;AURKC;AURKC	NM_001015879;NM_001015878;NM_003160;NM_003160;NM_001015879	5'UTR;TSS200;1stExon;5'UTR;1stExon
NM_004905	PRDX6	cg11409796	-0.542857	0.00271579	PRDX6	NM_004905	TSS200
NM_001143990	WRAP53	cg06317056	-0.536059	0.00272354	TP53;WRAP53;WRAP53;TP53;TP53;TP53	NM_000546;NM_001143991;NM_001143990;NM_001126113;NM_001126112;NM_001126114	5'UTR;TSS1500;TSS200;5'UTR;5'UTR;5'UTR
NM_001136003	C2CD4D	cg10781408	-0.535882	0.00273411	C2CD4D;LOC100132111	NM_001136003;NR_024237	Body;TSS200
NM_001127892	SALL1	cg06274671	-0.535879	0.0027343	SALL1;SALL1	NM_001127892;NM_002968	TSS1500;TSS200
NM_002968	SALL1	cg06274671	-0.535879	0.0027343	SALL1;SALL1	NM_001127892;NM_002968	TSS1500;TSS200
NM_001079855	GYG2	cg03506684	-0.535732	0.00274308	GYG2;GYG2	NM_003918;NM_001079855	TSS200;TSS200
NM_003918	GYG2	cg03506684	-0.535732	0.00274308	GYG2;GYG2	NM_003918;NM_001079855	TSS200;TSS200
NM_020647	JPH1	cg07216337	-0.542365	0.00274394	JPH1	NM_020647	TSS200
NM_138412	RDH13	cg11889478	-0.542365	0.00274394	RDH13;RDH13;RDH13;RDH13	NR_027382;NM_138412;NM_001145971;NR_027381	TSS200;5'UTR;TSS200;TSS200
NM_175063	EMC10	cg05432469	-0.542365	0.00274394	FAM71E1;C19orf63;C19orf63	NM_138411;NM_175063;NM_206538	1stExon;TSS200;TSS200
NR_026550	MPC2	cg00091162	-0.542365	0.00274394	BRP44;DCAF6;BRP44;BRP44;DCAF6	NR_026550;NM_018442;NM_001143674;NM_015415;NM_001017977	TSS1500;Body;TSS200;TSS1500;Body
NM_001142352	ST6GAL2	cg20803857	-0.535398	0.00276317	ST6GAL2;ST6GAL2;ST6GAL2	NM_001142351;NM_001142352;NM_032528	TSS200;5'UTR;5'UTR
NM_001015878	AURKC	cg25432232	-0.541872	0.00277233	AURKC;AURKC;AURKC;AURKC;AURKC	NM_001015879;NM_001015878;NM_003160;NM_003160;NM_001015879	5'UTR;TSS200;1stExon;5'UTR;1stExon
NM_003202	TCF7	cg17487170	-0.541872	0.00277233	TCF7;TCF7;TCF7;TCF7;TCF7;TCF7;TCF7	NM_201632;NM_001134852;NM_001134851;NM_201633;NM_003202;NM_213648;NM_201634	TSS200;TSS1500;TSS1500;TSS200;Body;TSS200;TSS200
NM_005819	STX6	cg02925840	-0.541872	0.00277233	STX6	NM_005819	TSS200
NM_006668	CYP46A1	cg13504000	-0.541872	0.00277233	CYP46A1	NM_006668	TSS200
NM_138730	HMGN3	cg14080940	-0.541872	0.00277233	HMGN3;HMGN3	NM_004242;NM_138730	TSS200;TSS200
NM_181745	FFAR4	cg14582356	0.541872	0.00277233	GPR120	NM_181745	TSS200
NM_201632	TCF7	cg17487170	-0.541872	0.00277233	TCF7;TCF7;TCF7;TCF7;TCF7;TCF7;TCF7	NM_201632;NM_001134852;NM_001134851;NM_201633;NM_003202;NM_213648;NM_201634	TSS200;TSS1500;TSS1500;TSS200;Body;TSS200;TSS200
NM_213648	TCF7	cg17487170	-0.541872	0.00277233	TCF7;TCF7;TCF7;TCF7;TCF7;TCF7;TCF7	NM_201632;NM_001134852;NM_001134851;NM_201633;NM_003202;NM_213648;NM_201634	TSS200;TSS1500;TSS1500;TSS200;Body;TSS200;TSS200
NM_001017437	CCDC157	cg11475510	0.541379	0.00280098	SF3A1;SF3A1;CCDC157	NM_001005409;NM_005877;NM_001017437	Body;Body;TSS200
NM_001030311	CERKL	cg06499484	0.541379	0.00280098	CERKL;CERKL;CERKL;CERKL;CERKL;CERKL;CERKL	NM_001030311;NM_001030312;NR_027690;NM_201548;NM_001030313;NM_001160277;NR_027689	TSS200;TSS200;TSS200;TSS200;TSS200;TSS200;TSS200
NM_001160277	CERKL	cg06499484	0.541379	0.00280098	CERKL;CERKL;CERKL;CERKL;CERKL;CERKL;CERKL	NM_001030311;NM_001030312;NR_027690;NM_201548;NM_001030313;NM_001160277;NR_027689	TSS200;TSS200;TSS200;TSS200;TSS200;TSS200;TSS200
NM_004560	ROR2	cg03900646	-0.541379	0.00280098	ROR2	NM_004560	TSS200
NM_006484	DYRK1B	cg18851831	-0.541379	0.00280098	DYRK1B;DYRK1B;DYRK1B	NM_006483;NM_006484;NM_004714	TSS200;TSS200;TSS200
NM_012423	RPL13A	cg27640908	-0.541379	0.00280098	RPL13AP5;RPL13A	NR_026712;NM_012423	TSS200;TSS200
NM_032446	MEGF10	cg23018092	0.541379	0.00280098	MEGF10	NM_032446	TSS200
NM_152359	CPT1C	cg19471591	-0.541379	0.00280098	CPT1C;CPT1C	NM_152359;NM_001136052	TSS200;TSS200
NM_198041	NUDT6	cg25128471	0.541379	0.00280098	NUDT6;NUDT6;SPATA5	NM_198041;NM_007083;NM_145207	5'UTR;TSS200;TSS1500
NM_201548	CERKL	cg06499484	0.541379	0.00280098	CERKL;CERKL;CERKL;CERKL;CERKL;CERKL;CERKL	NM_001030311;NM_001030312;NR_027690;NM_201548;NM_001030313;NM_001160277;NR_027689	TSS200;TSS200;TSS200;TSS200;TSS200;TSS200;TSS200
NR_027689	CERKL	cg06499484	0.541379	0.00280098	CERKL;CERKL;CERKL;CERKL;CERKL;CERKL;CERKL	NM_001030311;NM_001030312;NR_027690;NM_201548;NM_001030313;NM_001160277;NR_027689	TSS200;TSS200;TSS200;TSS200;TSS200;TSS200;TSS200
NR_027690	CERKL	cg06499484	0.541379	0.00280098	CERKL;CERKL;CERKL;CERKL;CERKL;CERKL;CERKL	NM_001030311;NM_001030312;NR_027690;NM_201548;NM_001030313;NM_001160277;NR_027689	TSS200;TSS200;TSS200;TSS200;TSS200;TSS200;TSS200
NM_032727	INA	cg08050235	-0.534328	0.00282826	INA	NM_032727	TSS200
NM_012339	TSPAN15	cg13358349	-0.540887	0.00282989	TSPAN15	NM_012339	TSS200
NM_022912	REEP1	cg22717109	-0.540887	0.00282989	REEP1;REEP1;REEP1;REEP1	NM_022912;NM_001164730;NM_001164732;NM_001164731	TSS200;Body;TSS200;TSS200
NM_198440	DERL3	cg25940946	-0.540887	0.00282989	DERL3;DERL3;DERL3	NM_001135751;NM_198440;NM_001002862	TSS200;TSS200;TSS200
NM_014835	OSBPL2	cg06683288	0.540394	0.00285905	OSBPL2;OSBPL2	NM_014835;NM_144498	TSS200;TSS200
NM_006483	DYRK1B	cg18851831	-0.540394	0.00285905	DYRK1B;DYRK1B;DYRK1B	NM_006483;NM_006484;NM_004714	TSS200;TSS200;TSS200
NM_007373	SHOC2	cg08841425	-0.540394	0.00285905	NCRNA00081;NCRNA00081;SHOC2;NCRNA00081;NCRNA00081;NCRNA00081	NR_015402;NR_024141;NM_007373;NR_024142;NR_024143;NR_024140	Body;Body;TSS200;Body;TSS1500;Body
NM_177991	DUSP15	cg16313278	-0.540394	0.00285905	TTLL9;DUSP15;DUSP15;DUSP15	NM_001008409;NM_177991;NM_001012644;NM_080611	TSS1500;TSS200;TSS1500;Body
NM_001009909	LUZP2	cg08068240	-0.533829	0.00285907	LUZP2	NM_001009909	TSS200
NR_028484	ADORA2A-AS1	cg15552843	0.53381	0.00286026	C22orf45;C22orf45;UPB1	NR_028484;NR_028483;NM_016327	TSS200;TSS200;TSS1500
NM_152476	ZNF560	cg18712973	-0.533563	0.00287558	ZNF560	NM_152476	TSS200
NM_001007561	IRGQ	cg07643904	0.533416	0.00288478	ZNF576;IRGQ;ZNF576	NM_024327;NM_001007561;NM_001145347	TSS200;TSS200;TSS1500
NM_001130020	ATP6V0A1	cg17176108	-0.539901	0.00288847	ATP6V0A1;ATP6V0A1;ATP6V0A1	NM_001130021;NM_001130020;NM_005177	TSS200;TSS200;TSS200
NM_001130021	ATP6V0A1	cg17176108	-0.539901	0.00288847	ATP6V0A1;ATP6V0A1;ATP6V0A1	NM_001130021;NM_001130020;NM_005177	TSS200;TSS200;TSS200
NM_001137552	LRRFIP1	cg02572374	0.539901	0.00288847	LRRFIP1;LRRFIP1;LRRFIP1;LRRFIP1;LRRFIP1	NM_001137550;NM_001137552;NM_001137551;NM_004735;NM_001137553	Body;TSS200;TSS200;TSS200;TSS200
NM_003400	XPO1	cg24366913	-0.539901	0.00288847	XPO1	NM_003400	TSS200
NM_012255	XRN2	cg24167567	-0.539901	0.00288847	XRN2	NM_012255	TSS200
NM_016315	GULP1	cg18998138	-0.539901	0.00288847	GULP1	NM_016315	TSS200
NM_020911	PLXNA4	cg05950570	-0.539901	0.00288847	PLXNA4;PLXNA4;PLXNA4	NM_020911;NM_001105543;NM_181775	TSS200;TSS200;5'UTR
NM_173803	MPV17L	cg00305320	-0.539901	0.00288847	MPV17L;MPV17L	NM_001128423;NM_173803	TSS200;TSS200
NM_001144928	NKIRAS2	cg24438423	-0.539409	0.00291815	NKIRAS2;NKIRAS2;NKIRAS2;NKIRAS2;NKIRAS2	NM_001144927;NM_001144929;NM_001144928;NM_017595;NM_001001349	TSS200;TSS200;TSS200;TSS200;5'UTR
NM_001144929	NKIRAS2	cg24438423	-0.539409	0.00291815	NKIRAS2;NKIRAS2;NKIRAS2;NKIRAS2;NKIRAS2	NM_001144927;NM_001144929;NM_001144928;NM_017595;NM_001001349	TSS200;TSS200;TSS200;TSS200;5'UTR
NM_015002	FBXO21	cg00088026	-0.539409	0.00291815	FBXO21;FBXO21	NM_015002;NM_033624	TSS200;TSS200
NM_017712	PGPEP1	cg23973626	-0.539409	0.00291815	PGPEP1	NM_017712	TSS200
NM_014419	DKKL1	cg22750364	-0.532881	0.00291837	DKKL1;TEAD2	NM_014419;NM_003598	TSS200;TSS1500
NM_032119	GPR98	cg01254948	-0.532775	0.0029251	GPR98;GPR98	NM_032119;NR_003149	TSS200;TSS200
NR_003149	GPR98	cg01254948	-0.532775	0.0029251	GPR98;GPR98	NM_032119;NR_003149	TSS200;TSS200
NM_001033522	CSTF1	cg21772838	0.538916	0.0029481	AURKA;CSTF1;CSTF1;AURKA;AURKA;CSTF1;AURKA;AURKA;CSTF1;AURKA	NM_198434;NM_001033521;NM_001324;NM_198437;NM_003600;NM_001033521;NM_198436;NM_198433;NM_001033522;NM_198435	TSS200;5'UTR;TSS200;TSS200;TSS200;1stExon;TSS200;TSS200;TSS1500;TSS200
NM_017845	COMMD8	cg26461907	0.538916	0.0029481	COMMD8	NM_017845	TSS200
NM_001048222	DBNDD2	cg11942541	-0.538916	0.0029481	DBNDD2;DBNDD2;DBNDD2;SYS1-DBNDD2;DBNDD2	NM_001048224;NM_001048222;NM_001048223;NR_003189;NM_001048221	TSS200;5'UTR;TSS200;Body;5'UTR
NM_007277	EXOC3	cg27001534	-0.538916	0.0029481	C5orf55;C5orf55;EXOC3	NM_138464;NM_138464;NM_007277	5'UTR;1stExon;TSS200
NM_173849	GSC	cg23655107	-0.538916	0.0029481	GSC	NM_173849	TSS200
NM_206538	EMC10	cg04541675	-0.538916	0.0029481	FAM71E1;C19orf63;C19orf63	NM_138411;NM_175063;NM_206538	1stExon;TSS200;TSS200
NM_207045	ENSA	cg06090275	-0.538916	0.0029481	ENSA;ENSA;ENSA;ENSA;ENSA;ENSA;ENSA;ENSA	NM_207168;NM_207046;NM_207042;NM_207047;NM_004436;NM_207045;NM_207043;NM_207044	Body;TSS200;Body;TSS200;Body;TSS200;Body;Body
NM_198055	MZF1	cg01050704	-0.532347	0.00295225	MZF1;MZF1;LOC100131691	NM_003422;NM_198055;NR_027334	TSS200;TSS200;Body
NM_152599	MFSD6L	cg05730038	0.532282	0.00295642	MFSD6L	NM_152599	TSS200
NR_002826	LOC401010	cg01884014	-0.53206	0.00297063	LOC401010	NR_002826	TSS200
NM_012135	FAM50B	cg12497786	-0.538424	0.00297831	FAM50B	NM_012135	TSS200
NM_148957	TNFRSF19	cg06378494	-0.538424	0.00297831	TNFRSF19;TNFRSF19	NM_148957;NM_018647	5'UTR;TSS200
NM_153018	ZFP3	cg16732469	-0.538424	0.00297831	ZFP3	NM_153018	TSS200
NM_153360	APCDD1L	cg24115032	-0.538424	0.00297831	APCDD1L	NM_153360	TSS200
NM_001801	CDO1	cg23180938	-0.531593	0.00300072	CDO1	NM_001801	TSS200
NM_001142339	GNAL	cg11801629	-0.537931	0.00300879	GNAL;GNAL;GNAL;CHMP1B	NM_001142339;NM_182978;NM_002071;NM_020412	Body;Body;Body;TSS200
NM_017595	NKIRAS2	cg04368796	-0.537931	0.00300879	NKIRAS2;NKIRAS2;NKIRAS2;NKIRAS2;NKIRAS2	NM_001144927;NM_001144929;NM_001144928;NM_017595;NM_001001349	TSS200;TSS200;TSS200;TSS200;5'UTR
NM_152729	NT5DC1	cg17683211	-0.537931	0.00300879	NT5DC1	NM_152729	TSS200
NM_182978	GNAL	cg11801629	-0.537931	0.00300879	GNAL;GNAL;GNAL;CHMP1B	NM_001142339;NM_182978;NM_002071;NM_020412	Body;Body;Body;TSS200
NM_001007538	SHISA2	cg17830985	-0.5311	0.00303273	SHISA2	NM_001007538	TSS200
NM_015653	RIBC2	cg07636688	-0.537438	0.00303953	SMC1B;RIBC2	NM_148674;NM_015653	1stExon;TSS200
NM_145332	MAP3K7	cg23128651	-0.537438	0.00303953	MAP3K7;MAP3K7;MAP3K7;MAP3K7	NM_145331;NM_145333;NM_145332;NM_003188	TSS1500;TSS200;TSS200;TSS200
NR_001543	TTTY14	cg00212031	-0.530894	0.0030462	TTTY14	NR_001543	TSS200
NM_032970	SEC22C	cg13791938	0.530854	0.00304884	SEC22C;SEC22C	NM_032970;NM_004206	TSS200;TSS200
NM_021179	CCDC181	cg23818870	-0.530803	0.00305213	C1orf114	NM_021179	TSS200
NM_000127	EXT1	cg22024281	-0.530767	0.00305453	EXT1	NM_000127	TSS200
NM_001166220	TBX20	cg17985646	-0.530755	0.0030553	TBX20;TBX20	NM_001166220;NM_001077653	TSS200;TSS200
NM_001130182	DNAJA4	cg05392364	-0.536946	0.00307055	DNAJA4;DNAJA4	NM_018602;NM_001130182	Body;TSS200
NM_001144002	CTPS2	cg14191292	-0.536946	0.00307055	CTPS2;CTPS2;CTPS2	NM_001144002;NM_175859;NM_019857	TSS200;5'UTR;5'UTR
NM_012163	LRRC29	cg22834154	-0.536946	0.00307055	LRRC29;LRRC29;TMEM208	NM_012163;NM_001004055;NM_014187	TSS200;5'UTR;TSS200
NM_018602	DNAJA4	cg05392364	-0.536946	0.00307055	DNAJA4;DNAJA4	NM_018602;NM_001130182	Body;TSS200
NM_019857	CTPS2	cg14191292	-0.536946	0.00307055	CTPS2;CTPS2;CTPS2	NM_001144002;NM_175859;NM_019857	TSS200;5'UTR;5'UTR
NM_032101	PCDHGB7	cg14011639	-0.536946	0.00307055	PCDHGA4;PCDHGA9;PCDHGA1;PCDHGB1;PCDHGB7;PCDHGB6;PCDHGB3;PCDHGB7;PCDHGA6;PCDHGA8;PCDHGA10;PCDHGA5;PCDHGB4;PCDHGA3;PCDHGA2;PCDHGB2;PCDHGA7;PCDHGB5	NM_018917;NM_018921;NM_018912;NM_018922;NM_018927;NM_018926;NM_018924;NM_032101;NM_018919;NM_032088;NM_018913;NM_018918;NM_003736;NM_018916;NM_018915;NM_018923;NM_018920;NM_018925	Body;Body;Body;Body;TSS200;Body;Body;TSS200;Body;Body;Body;Body;Body;Body;Body;Body;Body;Body
NM_032725	BUD13	cg24475443	-0.536946	0.00307055	BUD13;BUD13	NM_032725;NM_001159736	TSS200;TSS200
NM_199347	NEK10	cg22415969	0.536946	0.00307055	NEK10	NM_199347	TSS200
NM_001040135	ACTR3B	cg25152498	-0.536453	0.00310184	ACTR3B;ACTR3B	NM_020445;NM_001040135	TSS200;TSS200
NM_001137553	LRRFIP1	cg02572374	0.536453	0.00310184	LRRFIP1;LRRFIP1;LRRFIP1;LRRFIP1;LRRFIP1	NM_001137550;NM_001137552;NM_001137551;NM_004735;NM_001137553	Body;TSS200;TSS200;TSS200;TSS200
NM_003392	WNT5A	cg02708401	-0.536453	0.00310184	WNT5A	NM_003392	TSS200
NM_012392	PEF1	cg06226431	0.536453	0.00310184	PEF1	NM_012392	TSS200
NM_021226	ARHGAP22	cg08524474	0.536453	0.00310184	ARHGAP22	NM_021226	TSS200
NM_138441	MB21D1	cg01735621	-0.536453	0.00310184	C6orf150	NM_138441	TSS200
NR_027073	LOC283731	cg06041677	-0.529878	0.00311336	ISLR2;LOC283731;ISLR2;ISLR2;ISLR2;ISLR2	NM_001130136;NR_027073;NM_020851;NM_001130138;NM_001130136;NM_001130137	5'UTR;TSS1500;TSS1500;TSS1500;1stExon;TSS200
NR_003608	TUBA3FP	cg23000550	-0.586087	0.00311708	P2RX6;P2RX6;MGC16703	NM_005446;NM_001159554;NR_003608	TSS1500;TSS1500;TSS200
NM_005048	PTH2R	cg23524735	-0.535961	0.00313341	PTH2R	NM_005048	TSS200
NM_014578	RHOD	cg13388983	-0.535961	0.00313341	RHOD	NM_014578	TSS200
NM_001012716	C18orf56	cg00881254	0.535961	0.00313341	TYMS;C18orf56	NM_001071;NM_001012716	TSS200;3'UTR
NM_139132	NUP98	cg16130454	0.535961	0.00313341	PGAP2;NUP98;PGAP2;PGAP2;NUP98;NUP98;NUP98;PGAP2;NUP98;NUP98;NUP98;PGAP2;NUP98	NR_027014;NM_139131;NM_001145438;NM_001145439;NM_005387;NM_139131;NM_139132;NR_027015;NM_016320;NM_005387;NM_016320;NR_027017;NM_139132	TSS200;5'UTR;TSS200;TSS1500;1stExon;1stExon;5'UTR;TSS1500;1stExon;5'UTR;5'UTR;TSS1500;1stExon
NM_173500	TTBK2	cg21153937	0.535961	0.00313341	TTBK2	NM_173500	TSS200
NM_201567	CDC25A	cg10341991	0.535961	0.00313341	CDC25A;CDC25A	NM_001789;NM_201567	TSS200;TSS200
NM_001077653	TBX20	cg17985646	-0.52938	0.00314674	TBX20;TBX20	NM_001166220;NM_001077653	TSS200;TSS200
NM_005382	NEFM	cg20585869	-0.529376	0.00314707	NEFM;NEFM	NM_001105541;NM_005382	TSS200;1stExon
NM_001078645	CDC16	cg24890222	-0.544609	0.00315386	CDC16;CDC16	NM_003903;NM_001078645	TSS200;TSS200
NM_001142552	DCHS2	cg20007130	-0.529206	0.0031585	DCHS2;DCHS2	NM_001142552;NM_001142553	TSS200;TSS200
NM_001099743	SYBU	cg05478291	-0.535468	0.00316525	GOLSYN;GOLSYN;GOLSYN;GOLSYN;GOLSYN;GOLSYN;GOLSYN;GOLSYN;GOLSYN;GOLSYN;GOLSYN;GOLSYN;GOLSYN;GOLSYN	NM_001099755;NM_001099754;NM_001099743;NM_001099749;NM_001099748;NM_001099753;NM_001099745;NM_017786;NM_001099744;NM_001099752;NM_001099751;NM_001099746;NM_001099750;NM_001099747	TSS200;TSS200;5'UTR;5'UTR;5'UTR;TSS200;5'UTR;5'UTR;5'UTR;5'UTR;5'UTR;5'UTR;5'UTR;5'UTR
NM_001099747	SYBU	cg05478291	-0.535468	0.00316525	GOLSYN;GOLSYN;GOLSYN;GOLSYN;GOLSYN;GOLSYN;GOLSYN;GOLSYN;GOLSYN;GOLSYN;GOLSYN;GOLSYN;GOLSYN;GOLSYN	NM_001099755;NM_001099754;NM_001099743;NM_001099749;NM_001099748;NM_001099753;NM_001099745;NM_017786;NM_001099744;NM_001099752;NM_001099751;NM_001099746;NM_001099750;NM_001099747	TSS200;TSS200;5'UTR;5'UTR;5'UTR;TSS200;5'UTR;5'UTR;5'UTR;5'UTR;5'UTR;5'UTR;5'UTR;5'UTR
NM_001099753	SYBU	cg05478291	-0.535468	0.00316525	GOLSYN;GOLSYN;GOLSYN;GOLSYN;GOLSYN;GOLSYN;GOLSYN;GOLSYN;GOLSYN;GOLSYN;GOLSYN;GOLSYN;GOLSYN;GOLSYN	NM_001099755;NM_001099754;NM_001099743;NM_001099749;NM_001099748;NM_001099753;NM_001099745;NM_017786;NM_001099744;NM_001099752;NM_001099751;NM_001099746;NM_001099750;NM_001099747	TSS200;TSS200;5'UTR;5'UTR;5'UTR;TSS200;5'UTR;5'UTR;5'UTR;5'UTR;5'UTR;5'UTR;5'UTR;5'UTR
NM_017786	SYBU	cg05478291	-0.535468	0.00316525	GOLSYN;GOLSYN;GOLSYN;GOLSYN;GOLSYN;GOLSYN;GOLSYN;GOLSYN;GOLSYN;GOLSYN;GOLSYN;GOLSYN;GOLSYN;GOLSYN	NM_001099755;NM_001099754;NM_001099743;NM_001099749;NM_001099748;NM_001099753;NM_001099745;NM_017786;NM_001099744;NM_001099752;NM_001099751;NM_001099746;NM_001099750;NM_001099747	TSS200;TSS200;5'UTR;5'UTR;5'UTR;TSS200;5'UTR;5'UTR;5'UTR;5'UTR;5'UTR;5'UTR;5'UTR;5'UTR
NM_020901	PHRF1	cg02283811	-0.535468	0.00316525	LOC143666;PHRF1	NR_026967;NM_020901	TSS200;TSS1500
NR_027073	LOC283731	cg07917269	-0.528891	0.00317989	LOC283731;ISLR2;ISLR2;ISLR2;ISLR2	NR_027073;NM_020851;NM_001130136;NM_001130138;NM_001130137	Body;TSS1500;TSS200;TSS1500;TSS1500
NM_022479	WBSCR17	cg21135135	-0.528886	0.00318022	WBSCR17	NM_022479	TSS200
NM_033267	IRX2	cg08235864	-0.528832	0.00318387	IRX2;IRX2;C5orf38	NM_033267;NM_001134222;NM_178569	TSS200;TSS200;TSS1500
NM_003903	CDC16	cg24890222	-0.544061	0.00318908	CDC16;CDC16	NM_003903;NM_001078645	TSS200;TSS200
NM_001136052	CPT1C	cg19471591	-0.534975	0.00319737	CPT1C;CPT1C	NM_152359;NM_001136052	TSS200;TSS200
NM_005177	ATP6V0A1	cg17176108	-0.534975	0.00319737	ATP6V0A1;ATP6V0A1;ATP6V0A1	NM_001130021;NM_001130020;NM_005177	TSS200;TSS200;TSS200
NM_017802	HEATR2	cg20065903	-0.534975	0.00319737	HEATR2;PRKAR1B;PRKAR1B;PRKAR1B	NM_017802;NM_001164760;NM_001164759;NM_001164758	TSS200;5'UTR;5'UTR;5'UTR
NM_032101	PCDHGB7	cg10435816	-0.534975	0.00319737	PCDHGA4;PCDHGA9;PCDHGA1;PCDHGB1;PCDHGB7;PCDHGB6;PCDHGB3;PCDHGB7;PCDHGA6;PCDHGA8;PCDHGA10;PCDHGA5;PCDHGB4;PCDHGA3;PCDHGA2;PCDHGB2;PCDHGA7;PCDHGB5	NM_018917;NM_018921;NM_018912;NM_018922;NM_018927;NM_018926;NM_018924;NM_032101;NM_018919;NM_032088;NM_018913;NM_018918;NM_003736;NM_018916;NM_018915;NM_018923;NM_018920;NM_018925	Body;Body;Body;Body;TSS200;Body;Body;TSS200;Body;Body;Body;Body;Body;Body;Body;Body;Body;Body
NM_001030312	CERKL	cg06499484	0.534483	0.00322977	CERKL;CERKL;CERKL;CERKL;CERKL;CERKL;CERKL	NM_001030311;NM_001030312;NR_027690;NM_201548;NM_001030313;NM_001160277;NR_027689	TSS200;TSS200;TSS200;TSS200;TSS200;TSS200;TSS200
NM_001030313	CERKL	cg06499484	0.534483	0.00322977	CERKL;CERKL;CERKL;CERKL;CERKL;CERKL;CERKL	NM_001030311;NM_001030312;NR_027690;NM_201548;NM_001030313;NM_001160277;NR_027689	TSS200;TSS200;TSS200;TSS200;TSS200;TSS200;TSS200
NM_001134851	TCF7	cg17487170	-0.534483	0.00322977	TCF7;TCF7;TCF7;TCF7;TCF7;TCF7;TCF7	NM_201632;NM_001134852;NM_001134851;NM_201633;NM_003202;NM_213648;NM_201634	TSS200;TSS1500;TSS1500;TSS200;Body;TSS200;TSS200
NM_001165927	MKS1	cg04480931	-0.534483	0.00322977	MKS1;MKS1	NM_001165927;NM_017777	1stExon;TSS200
NM_015366	PRR5	cg00101932	-0.534483	0.00322977	PRR5;PRR5-ARHGAP8;PRR5;PRR5;PRR5;PRR5	NM_001017529;NM_181334;NM_181333;NM_001017530;NM_001017528;NM_015366	5'UTR;TSS1500;TSS200;5'UTR;5'UTR;5'UTR
NM_133460	ZNF418	cg21444693	-0.534483	0.00322977	ZNF418	NM_133460	TSS200
NM_207046	ENSA	cg06090275	-0.534483	0.00322977	ENSA;ENSA;ENSA;ENSA;ENSA;ENSA;ENSA;ENSA	NM_207168;NM_207046;NM_207042;NM_207047;NM_004436;NM_207045;NM_207043;NM_207044	Body;TSS200;Body;TSS200;Body;TSS200;Body;Body
NR_027381	RDH13	cg11889478	-0.534483	0.00322977	RDH13;RDH13;RDH13;RDH13	NR_027382;NM_138412;NM_001145971;NR_027381	TSS200;5'UTR;TSS200;TSS200
NM_001122665	DDX3Y	cg10698069	-0.528101	0.00323396	DDX3Y;DDX3Y	NM_004660;NM_001122665	TSS200;5'UTR
NM_004660	DDX3Y	cg10698069	-0.528101	0.00323396	DDX3Y;DDX3Y	NM_004660;NM_001122665	TSS200;5'UTR
NM_004968	ICA1	cg03411270	-0.53399	0.00326246	ICA1;ICA1;ICA1	NM_004968;NM_022307;NM_001136020	5'UTR;TSS200;5'UTR
NM_080611	DUSP15	cg16313278	-0.53399	0.00326246	TTLL9;DUSP15;DUSP15;DUSP15	NM_001008409;NM_177991;NM_001012644;NM_080611	TSS1500;TSS200;TSS1500;Body
NM_001018069	SERBP1	cg02932736	0.53399	0.00326246	SERBP1;SERBP1;SERBP1;SERBP1	NM_015640;NM_001018068;NM_001018069;NM_001018067	TSS200;TSS200;TSS200;TSS200
NM_173209	TGIF1	cg03538731	0.53399	0.00326246	TGIF1;TGIF1;TGIF1;TGIF1;TGIF1;TGIF1;TGIF1	NM_174886;NM_173207;NM_173208;NM_173209;NM_173210;NM_003244;NM_170695	5'UTR;Body;Body;5'UTR;TSS200;Body;TSS200
NM_207042	ENSA	cg07382149	0.545094	0.00327929	ENSA;ENSA;ENSA;ENSA;ENSA;ENSA;ENSA;ENSA	NM_207168;NM_207046;NM_207042;NM_207047;NM_004436;NM_207045;NM_207043;NM_207044	Body;TSS200;Body;TSS200;Body;TSS200;Body;Body
NM_001134937	FIP1L1	cg04602787	-0.533498	0.00329543	FIP1L1;FIP1L1;FIP1L1	NM_030917;NM_001134937;NM_001134938	TSS200;TSS200;TSS200
NM_001164318	FLNB	cg05385623	0.533498	0.00329543	FLNB;FLNB;FLNB;FLNB	NM_001164318;NM_001164317;NM_001457;NM_001164319	TSS200;TSS200;TSS200;TSS200
NM_033025	SYDE1	cg18853775	-0.533498	0.00329543	SYDE1	NM_033025	TSS200
NM_001145250	SP9	cg03249890	-0.526826	0.0033229	SP9	NM_001145250	TSS200
NM_001128303	LACC1	cg22917346	0.533005	0.00332868	CCDC122;C13orf31;C13orf31	NM_144974;NM_001128303;NM_153218	5'UTR;TSS200;TSS1500
NM_001142730	KCTD1	cg12851609	-0.533005	0.00332868	KCTD1;KCTD1;KCTD1	NM_198991;NM_001136205;NM_001142730	5'UTR;TSS200;TSS1500
NM_014800	ELMO1	cg11372090	-0.533005	0.00332868	ELMO1	NM_014800	TSS200
NM_020813	ZNF471	cg19811761	-0.533005	0.00332868	ZNF471	NM_020813	TSS200
NM_033331	CDC14B	cg13689681	-0.533005	0.00332868	CDC14B;CDC14B	NM_003671;NM_033331	TSS200;TSS200
NM_152731	BEND6	cg05871997	-0.533005	0.00332868	BEND6;DST	NM_152731;NM_001144769	TSS200;TSS1500
NM_153218	LACC1	cg22917346	0.533005	0.00332868	CCDC122;C13orf31;C13orf31	NM_144974;NM_001128303;NM_153218	5'UTR;TSS200;TSS1500
NM_178545	TMEM52	cg08169659	-0.526524	0.0033443	TMEM52	NM_178545	TSS200
NM_001144927	NKIRAS2	cg04368796	-0.532512	0.00336223	NKIRAS2;NKIRAS2;NKIRAS2;NKIRAS2;NKIRAS2	NM_001144927;NM_001144929;NM_001144928;NM_017595;NM_001001349	TSS200;TSS200;TSS200;TSS200;5'UTR
NM_001144929	NKIRAS2	cg04368796	-0.532512	0.00336223	NKIRAS2;NKIRAS2;NKIRAS2;NKIRAS2;NKIRAS2	NM_001144927;NM_001144929;NM_001144928;NM_017595;NM_001001349	TSS200;TSS200;TSS200;TSS200;5'UTR
NM_001168243	C4orf48	cg06716568	-0.532512	0.00336223	C4orf48;C4orf48	NM_001141936;NM_001168243	TSS1500;TSS200
NM_001189	NKX3-2	cg20393324	-0.532512	0.00336223	NKX3-2	NM_001189	TSS200
NM_145046	CALR3	cg24841124	0.525911	0.00338803	C19orf44;CALR3	NM_032207;NM_145046	TSS200;TSS200
NM_001002862	DERL3	cg11417653	-0.525875	0.00339063	DERL3;DERL3;DERL3	NM_001135751;NM_198440;NM_001002862	TSS200;TSS200;TSS200
NM_007050	PTPRT	cg27625055	-0.525875	0.00339063	PTPRT;PTPRT	NM_133170;NM_007050	TSS200;TSS200
NM_133170	PTPRT	cg27625055	-0.525875	0.00339063	PTPRT;PTPRT	NM_133170;NM_007050	TSS200;TSS200
NM_145020	CCDC11	cg26444623	-0.525806	0.00339555	CCDC11	NM_145020	TSS200
NM_001127716	ETFA	cg09514589	0.53202	0.00339607	ETFA;ETFA	NM_001127716;NM_000126	TSS200;TSS200
NM_031940	TM2D2	cg06800444	0.53202	0.00339607	TM2D2;TM2D2;ADAM9;ADAM9;ADAM9;TM2D2;TM2D2;ADAM9	NM_001024380;NM_031940;NR_027638;NR_027639;NM_003816;NM_001024381;NM_078473;NR_027878	TSS200;TSS200;TSS1500;TSS1500;TSS1500;TSS200;TSS200;TSS1500
NM_001099751	SYBU	cg05478291	-0.53202	0.00339607	GOLSYN;GOLSYN;GOLSYN;GOLSYN;GOLSYN;GOLSYN;GOLSYN;GOLSYN;GOLSYN;GOLSYN;GOLSYN;GOLSYN;GOLSYN;GOLSYN	NM_001099755;NM_001099754;NM_001099743;NM_001099749;NM_001099748;NM_001099753;NM_001099745;NM_017786;NM_001099744;NM_001099752;NM_001099751;NM_001099746;NM_001099750;NM_001099747	TSS200;TSS200;5'UTR;5'UTR;5'UTR;TSS200;5'UTR;5'UTR;5'UTR;5'UTR;5'UTR;5'UTR;5'UTR;5'UTR
NM_005631	SMO	cg19015909	-0.53202	0.00339607	SMO	NM_005631	TSS200
NM_145331	MAP3K7	cg23128651	-0.53202	0.00339607	MAP3K7;MAP3K7;MAP3K7;MAP3K7	NM_145331;NM_145333;NM_145332;NM_003188	TSS1500;TSS200;TSS200;TSS200
NM_153768	CABYR	cg25364343	-0.53202	0.00339607	CABYR;CABYR;CABYR;CABYR;CABYR;CABYR	NM_153768;NM_153770;NM_138643;NM_153769;NM_138644;NM_012189	5'UTR;5'UTR;5'UTR;5'UTR;TSS200;5'UTR
NM_001002862	DERL3	cg25037461	-0.531527	0.0034302	DERL3;DERL3;DERL3	NM_001135751;NM_198440;NM_001002862	TSS200;TSS200;TSS200
NM_001144927	NKIRAS2	cg24438423	-0.531527	0.0034302	NKIRAS2;NKIRAS2;NKIRAS2;NKIRAS2;NKIRAS2	NM_001144927;NM_001144929;NM_001144928;NM_017595;NM_001001349	TSS200;TSS200;TSS200;TSS200;5'UTR
NM_025169	ZKSCAN7	cg03646916	-0.531527	0.0034302	ZNF167;ZNF167	NM_018651;NM_025169	TSS200;TSS200
NM_201634	TCF7	cg17487170	-0.531527	0.0034302	TCF7;TCF7;TCF7;TCF7;TCF7;TCF7;TCF7	NM_201632;NM_001134852;NM_001134851;NM_201633;NM_003202;NM_213648;NM_201634	TSS200;TSS1500;TSS1500;TSS200;Body;TSS200;TSS200
NM_020225	STOX2	cg25669309	-0.52529	0.00343285	STOX2	NM_020225	TSS200
NM_178569	C5orf38	cg04992127	-0.525175	0.00344122	IRX2;IRX2;C5orf38	NM_033267;NM_001134222;NM_178569	TSS200;TSS200;TSS1500
NM_001164163	PPP6R3	cg00328901	0.531034	0.00346462	SAPS3;SAPS3;SAPS3;SAPS3;SAPS3;SAPS3	NM_001164162;NM_001164163;NM_001164161;NM_001164160;NM_001164164;NM_018312	TSS200;TSS200;TSS200;TSS200;TSS200;TSS200
NM_001164317	FLNB	cg05385623	0.531034	0.00346462	FLNB;FLNB;FLNB;FLNB	NM_001164318;NM_001164317;NM_001457;NM_001164319	TSS200;TSS200;TSS200;TSS200
NM_007145	ZNF146	cg12581662	-0.531034	0.00346462	ZNF565;ZNF146;ZNF146;ZNF565;ZNF146;ZNF146;ZNF146	NM_152477;NM_001099638;NM_001099638;NM_001042474;NM_001099639;NM_007145;NM_007145	TSS1500;1stExon;5'UTR;TSS200;5'UTR;5'UTR;1stExon
NM_018312	PPP6R3	cg00328901	0.531034	0.00346462	SAPS3;SAPS3;SAPS3;SAPS3;SAPS3;SAPS3	NM_001164162;NM_001164163;NM_001164161;NM_001164160;NM_001164164;NM_018312	TSS200;TSS200;TSS200;TSS200;TSS200;TSS200
NM_058216	RAD51C	cg05214530	-0.531034	0.00346462	TEX14;RAD51C;TEX14;RAD51C	NM_198393;NM_002876;NM_031272;NM_058216	TSS1500;TSS200;TSS1500;TSS200
NR_027160	C17orf76-AS1	cg08270477	0.530542	0.00349935	NCRNA00188;NCRNA00188;NCRNA00188;NCRNA00188;NCRNA00188;NCRNA00188;NCRNA00188;SNORD49B;NCRNA00188;NCRNA00188;NCRNA00188;NCRNA00188;NCRNA00188;NCRNA00188;NCRNA00188;SNORD49A;NCRNA00188;NCRNA00188;NCRNA00188;NCRNA00188;NCRNA00188;NCRNA00188;NCRNA00188;NCRNA00188;NCRNA00188	NR_027165;NR_027168;NR_027667;NR_027175;NR_027167;NR_027166;NR_027163;NR_003043;NR_027179;NR_027170;NR_027171;NR_027176;NR_027159;NR_027178;NR_027172;NR_002744;NR_027177;NR_027173;NR_027158;NR_027161;NR_027174;NR_027162;NR_027164;NR_027169;NR_027160	Body;Body;Body;Body;Body;Body;Body;TSS200;Body;Body;Body;Body;Body;Body;Body;TSS1500;Body;Body;Body;Body;Body;Body;Body;Body;Body
NM_001010879	ZIK1	cg00800512	-0.530542	0.00349935	ZIK1	NM_001010879	TSS200
NM_001014979	C16orf93	cg00162348	-0.530542	0.00349935	RNF40;C16orf93	NM_014771;NM_001014979	5'UTR;TSS200
NM_015662	IFT172	cg07507200	-0.530542	0.00349935	IFT172	NM_015662	TSS200
NM_182594	ZNF454	cg10575261	-0.530542	0.00349935	ZNF454	NM_182594	TSS200
NM_021252	RAB18	cg13582782	0.530049	0.00353437	RAB18	NM_021252	TSS200
NM_030789	HM13	cg19617948	-0.530049	0.00353437	HM13;HM13;HM13;PSIMCT-1	NM_178580;NM_030789;NM_178581;NR_003677	Body;Body;Body;TSS200
NM_181723	MICU3	cg05956498	-0.530049	0.00353437	EFHA2	NM_181723	TSS200
NM_001143996	OGDHL	cg12503575	-0.523453	0.00356842	OGDHL;OGDHL;OGDHL	NM_018245;NM_001143996;NM_001143997	TSS200;TSS200;TSS200
NM_001033561	PHF12	cg06895197	0.529557	0.00356969	PHF12;PHF12	NM_001033561;NM_020889	TSS200;TSS200
NM_006201	CDK16	cg11333230	-0.529557	0.00356969	CDK16;CDK16;CDK16	NM_033018;NM_006201;NM_033018	1stExon;TSS200;5'UTR
NM_018994	FBXO42	cg27555392	0.529557	0.00356969	FBXO42	NM_018994	TSS200
NM_145263	SPATA18	cg06341054	-0.529557	0.00356969	SPATA18	NM_145263	TSS200
NM_001814	CTSC	cg15581365	-0.529064	0.00360532	CTSC;CTSC;CTSC	NM_001114173;NM_001814;NM_148170	TSS200;TSS200;TSS200
NM_002626	PFKL	cg08866402	-0.529064	0.00360532	PFKL;PFKL	NM_002626;NR_024108	TSS200;TSS200
NM_012189	CABYR	cg25364343	-0.529064	0.00360532	CABYR;CABYR;CABYR;CABYR;CABYR;CABYR	NM_153768;NM_153770;NM_138643;NM_153769;NM_138644;NM_012189	5'UTR;5'UTR;5'UTR;5'UTR;TSS200;5'UTR
NM_014548	TMOD2	cg17744158	0.529064	0.00360532	TMOD2;TMOD2;TMOD2;TMOD2;LYSMD2	NM_001142885;NM_014548;NM_014548;NM_001142885;NM_001143917	1stExon;1stExon;5'UTR;5'UTR;TSS200
NM_016577	RAB6B	cg15224187	0.529064	0.00360532	RAB6B	NM_016577	TSS200
NM_152760	SNX32	cg16624692	-0.531216	0.00362895	SNX32	NM_152760	TSS200
NM_003259	ICAM5	cg09486260	-0.528571	0.00364125	ICAM5	NM_003259	TSS200
NM_004739	MTA2	cg22862634	0.528571	0.00364125	EML3;MTA2	NM_153265;NM_004739	3'UTR;TSS1500
NM_012306	FAIM2	cg06947913	-0.528571	0.00364125	FAIM2	NM_012306	TSS200
NM_144584	HENMT1	cg00328227	-0.528571	0.00364125	C1orf59;C1orf59	NM_144584;NM_001102592	TSS200;TSS1500
NM_177435	PPARD	cg06610850	-0.528571	0.00364125	PPARD;PPARD	NM_006238;NM_177435	TSS200;TSS200
NR_027164	C17orf76-AS1	cg08270477	0.528571	0.00364125	NCRNA00188;NCRNA00188;NCRNA00188;NCRNA00188;NCRNA00188;NCRNA00188;NCRNA00188;SNORD49B;NCRNA00188;NCRNA00188;NCRNA00188;NCRNA00188;NCRNA00188;NCRNA00188;NCRNA00188;SNORD49A;NCRNA00188;NCRNA00188;NCRNA00188;NCRNA00188;NCRNA00188;NCRNA00188;NCRNA00188;NCRNA00188;NCRNA00188	NR_027165;NR_027168;NR_027667;NR_027175;NR_027167;NR_027166;NR_027163;NR_003043;NR_027179;NR_027170;NR_027171;NR_027176;NR_027159;NR_027178;NR_027172;NR_002744;NR_027177;NR_027173;NR_027158;NR_027161;NR_027174;NR_027162;NR_027164;NR_027169;NR_027160	Body;Body;Body;Body;Body;Body;Body;TSS200;Body;Body;Body;Body;Body;Body;Body;TSS1500;Body;Body;Body;Body;Body;Body;Body;Body;Body
NM_001142352	ST6GAL2	cg14209299	-0.522228	0.0036614	ST6GAL2;ST6GAL2;ST6GAL2	NM_001142351;NM_001142352;NM_032528	TSS200;5'UTR;5'UTR
NM_033260	FOXQ1	cg27336026	-0.522072	0.00367338	FOXQ1	NM_033260	TSS200
NM_001001349	NKIRAS2	cg24438423	-0.528079	0.00367749	NKIRAS2;NKIRAS2;NKIRAS2;NKIRAS2;NKIRAS2	NM_001144927;NM_001144929;NM_001144928;NM_017595;NM_001001349	TSS200;TSS200;TSS200;TSS200;5'UTR
NM_001134771	SLC12A5	cg07871947	-0.528079	0.00367749	SLC12A5;SLC12A5	NM_020708;NM_001134771	TSS200;Body
NM_017686	GDAP2	cg00534295	-0.528079	0.00367749	GDAP2;GDAP2;WDR3	NM_001135589;NM_017686;NM_006784	TSS200;TSS200;TSS200
NM_018102	ZNF334	cg26238800	-0.528079	0.00367749	ZNF334;ZNF334	NM_199441;NM_018102	TSS200;TSS200
NM_173208	TGIF1	cg03538731	0.528079	0.00367749	TGIF1;TGIF1;TGIF1;TGIF1;TGIF1;TGIF1;TGIF1	NM_174886;NM_173207;NM_173208;NM_173209;NM_173210;NM_003244;NM_170695	5'UTR;Body;Body;5'UTR;TSS200;Body;TSS200
NR_027382	RDH13	cg11889478	-0.528079	0.00367749	RDH13;RDH13;RDH13;RDH13	NR_027382;NM_138412;NM_001145971;NR_027381	TSS200;5'UTR;TSS200;TSS200
NM_001001349	NKIRAS2	cg04368796	-0.527586	0.00371405	NKIRAS2;NKIRAS2;NKIRAS2;NKIRAS2;NKIRAS2	NM_001144927;NM_001144929;NM_001144928;NM_017595;NM_001001349	TSS200;TSS200;TSS200;TSS200;5'UTR
NM_022307	ICA1	cg03411270	-0.527586	0.00371405	ICA1;ICA1;ICA1	NM_004968;NM_022307;NM_001136020	5'UTR;TSS200;5'UTR
NM_207046	ENSA	cg26546646	-0.527586	0.00371405	ENSA;ENSA;ENSA;ENSA;ENSA;ENSA;ENSA;ENSA	NM_207044;NM_207046;NM_207168;NM_207045;NM_004436;NM_207042;NM_207047;NM_207043	TSS200;TSS1500;TSS200;TSS1500;TSS200;TSS200;TSS1500;TSS200
NR_024237	LOC100132111	cg04296699	-0.527586	0.00371405	C2CD4D;LOC100132111	NM_001136003;NR_024237	Body;TSS200
NM_001164319	FLNB	cg05385623	0.527586	0.00371405	FLNB;FLNB;FLNB;FLNB	NM_001164318;NM_001164317;NM_001457;NM_001164319	TSS200;TSS200;TSS200;TSS200
NM_170695	TGIF1	cg03538731	0.527586	0.00371405	TGIF1;TGIF1;TGIF1;TGIF1;TGIF1;TGIF1;TGIF1	NM_174886;NM_173207;NM_173208;NM_173209;NM_173210;NM_003244;NM_170695	5'UTR;Body;Body;5'UTR;TSS200;Body;TSS200
NR_024565	ZNF271	cg16698101	0.527586	0.00371405	ZNF271;ZNF397OS;ZNF271;ZNF397OS	NR_024566;NM_001112734;NR_024565;NM_001166012	Body;TSS200;Body;TSS200
NM_001043	SLC6A2	cg09321400	-0.52141	0.00372463	SLC6A2	NM_001043	TSS200
NM_001033667	LY9	cg11948252	0.527094	0.00375091	LY9;LY9	NM_001033667;NM_002348	3'UTR;Body
NM_001128423	MPV17L	cg00305320	-0.527094	0.00375091	MPV17L;MPV17L	NM_001128423;NM_173803	TSS200;TSS200
NM_003712	PPAP2C	cg12272837	-0.527094	0.00375091	PPAP2C;PPAP2C;PPAP2C	NM_177526;NM_003712;NM_177543	5'UTR;1stExon;TSS200
NM_015640	SERBP1	cg02932736	0.527094	0.00375091	SERBP1;SERBP1;SERBP1;SERBP1	NM_015640;NM_001018068;NM_001018069;NM_001018067	TSS200;TSS200;TSS200;TSS200
NM_053042	ZNF518B	cg23995914	-0.527094	0.00375091	ZNF518B	NM_053042	TSS200
NM_173207	TGIF1	cg03538731	0.527094	0.00375091	TGIF1;TGIF1;TGIF1;TGIF1;TGIF1;TGIF1;TGIF1	NM_174886;NM_173207;NM_173208;NM_173209;NM_173210;NM_003244;NM_170695	5'UTR;Body;Body;5'UTR;TSS200;Body;TSS200
NM_175859	CTPS2	cg14191292	-0.527094	0.00375091	CTPS2;CTPS2;CTPS2	NM_001144002;NM_175859;NM_019857	TSS200;5'UTR;5'UTR
NM_207343	RNF214	cg05714094	0.527094	0.00375091	RNF214;PCSK7;RNF214	NM_207343;NM_004716;NM_001077239	TSS1500;TSS200;TSS1500
NM_001007538	SHISA2	cg08386692	-0.520754	0.00377598	SHISA2	NM_001007538	TSS200
NM_001144928	NKIRAS2	cg04368796	-0.526601	0.00378809	NKIRAS2;NKIRAS2;NKIRAS2;NKIRAS2;NKIRAS2	NM_001144927;NM_001144929;NM_001144928;NM_017595;NM_001001349	TSS200;TSS200;TSS200;TSS200;5'UTR
NM_014333	CADM1	cg02025192	-0.526601	0.00378809	CADM1;CADM1	NM_014333;NM_001098517	TSS200;TSS200
NM_022045	MTBP	cg03521600	0.526601	0.00378809	MTBP;MRPL13;MRPL13	NM_022045;NM_014078;NM_014078	TSS200;1stExon;5'UTR
NM_001142352	ST6GAL2	cg08236767	-0.520202	0.00381968	ST6GAL2;ST6GAL2;ST6GAL2	NM_032528;NM_001142352;NM_001142351	TSS200;TSS200;TSS1500
NM_001033505	CSTF3	cg05506241	0.526108	0.00382559	CSTF3;CSTF3;CSTF3	NM_001033505;NM_001326;NM_001033506	TSS200;TSS200;TSS200
NM_001077239	RNF214	cg05714094	0.526108	0.00382559	RNF214;PCSK7;RNF214	NM_207343;NM_004716;NM_001077239	TSS1500;TSS200;TSS1500
NM_001136180	HSBP1L1	cg11687085	-0.526108	0.00382559	HSBP1L1	NM_001136180	TSS200
NM_002592	PCNA	cg11820558	-0.526108	0.00382559	CDS2;PCNA	NM_003818;NM_002592	TSS200;TSS200
NM_003671	CDC14B	cg13689681	-0.526108	0.00382559	CDC14B;CDC14B	NM_003671;NM_033331	TSS200;TSS200
NM_005359	SMAD4	cg23885062	0.526108	0.00382559	SMAD4	NM_005359	TSS200
NM_006034	TP53I11	cg24862514	-0.526108	0.00382559	TP53I11;TP53I11	NM_006034;NM_001076787	TSS200;TSS200
NM_025169	ZKSCAN7	cg21867345	-0.526108	0.00382559	ZNF167;ZNF167	NM_018651;NM_025169	TSS200;TSS200
NM_015470	RAB11FIP5	cg10146185	0.520002	0.00383563	RAB11FIP5	NM_015470	TSS200
NM_001189	NKX3-2	cg18894815	-0.534756	0.00384187	NKX3-2	NM_001189	TSS200
NM_018245	OGDHL	cg12503575	-0.519877	0.0038456	OGDHL;OGDHL;OGDHL	NM_018245;NM_001143996;NM_001143997	TSS200;TSS200;TSS200
NM_006359	SLC9A6	cg09514431	-0.519768	0.00385428	SLC9A6;SLC9A6	NM_001042537;NM_006359	TSS200;TSS200
NR_003127	ZNF542	cg15708153	-0.519768	0.00385428	ZNF542;ZNF542;ZNF542;ZNF542	NR_024056;NR_003127;NR_024055;NR_024057	TSS200;Body;Body;TSS200
NM_004168	SDHA	cg01808810	-0.525616	0.0038634	SDHA;CCDC127	NM_004168;NM_145265	1stExon;TSS200
NM_014960	ARSG	cg08880486	-0.525616	0.0038634	ARSG;SLC16A6	NM_014960;NM_004694	5'UTR;TSS200
NM_148674	SMC1B	cg00117651	-0.525616	0.0038634	SMC1B;RIBC2	NM_148674;NM_015653	TSS200;TSS200
NM_198488	FAM83H	cg11222948	-0.525616	0.0038634	FAM83H	NM_198488	TSS200
NM_199124	C11orf63	cg17134890	-0.525616	0.0038634	C11orf63;C11orf63	NM_199124;NM_024806	TSS200;TSS200
NM_018638	ETNK1	cg03764352	0.525616	0.0038634	ETNK1;ETNK1	NM_018638;NM_001039481	TSS200;TSS200
NM_001017528	PRR5	cg00101932	-0.525123	0.00390154	PRR5;PRR5-ARHGAP8;PRR5;PRR5;PRR5;PRR5	NM_001017529;NM_181334;NM_181333;NM_001017530;NM_001017528;NM_015366	5'UTR;TSS1500;TSS200;5'UTR;5'UTR;5'UTR
NM_001145077	LRRC10B	cg18052878	-0.525123	0.00390154	LRRC10B	NM_001145077	TSS200
NM_001457	FLNB	cg05385623	0.525123	0.00390154	FLNB;FLNB;FLNB;FLNB	NM_001164318;NM_001164317;NM_001457;NM_001164319	TSS200;TSS200;TSS200;TSS200
NM_015177	DTX4	cg05591545	0.525123	0.00390154	DTX4	NM_015177	TSS200
NM_015939	TRMT6	cg03239514	-0.525123	0.00390154	MCM8;MCM8;TRMT6	NM_182802;NM_032485;NM_015939	TSS200;TSS200;TSS200
NM_016320	NUP98	cg16130454	0.525123	0.00390154	PGAP2;NUP98;PGAP2;PGAP2;NUP98;NUP98;NUP98;PGAP2;NUP98;NUP98;NUP98;PGAP2;NUP98	NR_027014;NM_139131;NM_001145438;NM_001145439;NM_005387;NM_139131;NM_139132;NR_027015;NM_016320;NM_005387;NM_016320;NR_027017;NM_139132	TSS200;5'UTR;TSS200;TSS1500;1stExon;1stExon;5'UTR;TSS1500;1stExon;5'UTR;5'UTR;TSS1500;1stExon
NM_017818	WRAP73	cg04344205	-0.525123	0.00390154	WDR8	NM_017818	TSS200
NM_018480	TMEM126B	cg16292382	0.525123	0.00390154	TMEM126B;DLG2	NM_018480;NM_001142699	TSS200;TSS1500
NM_001142857	EFCAB1	cg07179816	-0.519014	0.00391517	EFCAB1;EFCAB1;EFCAB1	NM_001142857;NR_024605;NM_024593	TSS200;TSS200;TSS200
NM_001389	DSCAM	cg07962392	-0.518779	0.00393428	DSCAM	NM_001389	TSS200
NR_027169	C17orf76-AS1	cg08270477	0.524631	0.00394	NCRNA00188;NCRNA00188;NCRNA00188;NCRNA00188;NCRNA00188;NCRNA00188;NCRNA00188;SNORD49B;NCRNA00188;NCRNA00188;NCRNA00188;NCRNA00188;NCRNA00188;NCRNA00188;NCRNA00188;SNORD49A;NCRNA00188;NCRNA00188;NCRNA00188;NCRNA00188;NCRNA00188;NCRNA00188;NCRNA00188;NCRNA00188;NCRNA00188	NR_027165;NR_027168;NR_027667;NR_027175;NR_027167;NR_027166;NR_027163;NR_003043;NR_027179;NR_027170;NR_027171;NR_027176;NR_027159;NR_027178;NR_027172;NR_002744;NR_027177;NR_027173;NR_027158;NR_027161;NR_027174;NR_027162;NR_027164;NR_027169;NR_027160	Body;Body;Body;Body;Body;Body;Body;TSS200;Body;Body;Body;Body;Body;Body;Body;TSS1500;Body;Body;Body;Body;Body;Body;Body;Body;Body
NM_017693	BIVM	cg03901784	-0.524631	0.00394	BIVM;BIVM;KDELC1;BIVM;BIVM	NM_001159596;NM_001159596;NM_024089;NM_017693;NM_017693	1stExon;5'UTR;TSS200;5'UTR;1stExon
NM_033018	CDK16	cg11333230	-0.524631	0.00394	CDK16;CDK16;CDK16	NM_033018;NM_006201;NM_033018	1stExon;TSS200;5'UTR
NM_177991	DUSP15	cg19705764	-0.524631	0.00394	TTLL9;DUSP15;DUSP15;DUSP15;TTLL9	NM_001008409;NM_177991;NM_001012644;NM_080611;NM_001008409	5'UTR;TSS1500;TSS1500;TSS200;1stExon
NM_001002862	DERL3	cg25940946	-0.524138	0.00397878	DERL3;DERL3;DERL3	NM_001135751;NM_198440;NM_001002862	TSS200;TSS200;TSS200
NM_001789	CDC25A	cg10341991	0.524138	0.00397878	CDC25A;CDC25A	NM_001789;NM_201567	TSS200;TSS200
NM_003004	SECTM1	cg10249734	0.524138	0.00397878	SECTM1	NM_003004	TSS200
NM_015286	SYNM	cg21084284	-0.524138	0.00397878	SYNM;SYNM	NM_145728;NM_015286	TSS200;TSS200
NM_016391	NOP16	cg27164762	-0.524138	0.00397878	HIGD2A;NOP16	NM_138820;NM_016391	TSS200;TSS200
NM_173478	CNTD1	cg26460867	0.524138	0.00397878	CNTD1;CCDC56	NM_173478;NM_001040431	TSS200;TSS200
NM_018245	OGDHL	cg13787987	-0.518089	0.00399097	OGDHL;OGDHL;OGDHL	NM_018245;NM_001143996;NM_001143997	TSS200;TSS200;TSS200
NM_018245	OGDHL	cg16139068	-0.518089	0.00399097	OGDHL;OGDHL;OGDHL	NM_018245;NM_001143996;NM_001143997	TSS200;TSS200;TSS200
NM_001168474	TAF7L	cg08704539	-0.518044	0.00399464	TAF7L;TAF7L	NM_024885;NM_001168474	Body;TSS200
NM_003211	TDG	cg13327859	0.523645	0.0040179	TDG	NM_003211	TSS200
NM_001136020	ICA1	cg03411270	-0.523645	0.0040179	ICA1;ICA1;ICA1	NM_004968;NM_022307;NM_001136020	5'UTR;TSS200;5'UTR
NM_005382	NEFM	cg22562942	-0.517305	0.00405612	NEFM;NEFM	NM_001105541;NM_005382	TSS200;1stExon
NM_015009	PDZRN3	cg08141424	-0.523153	0.00405734	PDZRN3	NM_015009	TSS200
NM_030578	B9D2	cg25248346	-0.523153	0.00405734	B9D2;TMEM91	NM_030578;NM_001098825	5'UTR;TSS200
NM_032402	PCDHGC3	cg02780295	-0.523153	0.00405734	PCDHGA4;PCDHGA12;PCDHGA11;PCDHGA11;PCDHGA9;PCDHGA1;PCDHGB1;PCDHGC3;PCDHGB6;PCDHGB3;PCDHGB7;PCDHGC3;PCDHGA6;PCDHGA8;PCDHGA10;PCDHGA5;PCDHGB4;PCDHGA3;PCDHGC3;PCDHGA2;PCDHGA7;PCDHGB2;PCDHGB5	NM_018917;NM_003735;NM_032092;NM_018914;NM_018921;NM_018912;NM_018922;NM_032402;NM_018926;NM_018924;NM_018927;NM_032403;NM_018919;NM_032088;NM_018913;NM_018918;NM_003736;NM_018916;NM_002588;NM_018915;NM_018920;NM_018923;NM_018925	Body;Body;Body;Body;Body;Body;Body;TSS200;Body;Body;Body;TSS200;Body;Body;Body;Body;Body;Body;TSS200;Body;Body;Body;Body
NM_000942	PPIB	cg22883710	0.523153	0.00405734	PPIB	NM_000942	TSS200
NM_002388	MCM3	cg07837434	0.523153	0.00405734	MCM3	NM_002388	TSS200
NM_020382	SETD8	cg18714585	0.523153	0.00405734	SETD8	NM_020382	TSS200
NM_078473	TM2D2	cg06800444	0.523153	0.00405734	TM2D2;TM2D2;ADAM9;ADAM9;ADAM9;TM2D2;TM2D2;ADAM9	NM_001024380;NM_031940;NR_027638;NR_027639;NM_003816;NM_001024381;NM_078473;NR_027878	TSS200;TSS200;TSS1500;TSS1500;TSS1500;TSS200;TSS200;TSS1500
NM_001142352	ST6GAL2	cg06906472	-0.517163	0.00406807	ST6GAL2;ST6GAL2;ST6GAL2	NM_001142351;NM_001142352;NM_032528	TSS200;5'UTR;5'UTR
NM_006841	SLC38A3	cg24363298	-0.517039	0.00407849	SLC38A3	NM_006841	TSS200
NM_175887	PRR15	cg07075840	0.517004	0.00408144	PRR15	NM_175887	TSS200
NM_001033506	CSTF3	cg05506241	0.52266	0.00409712	CSTF3;CSTF3;CSTF3	NM_001033505;NM_001326;NM_001033506	TSS200;TSS200;TSS200
NM_001170780	FAM122C	cg17044023	-0.52266	0.00409712	FAM122B;FAM122B;FAM122B;FAM122B;FAM122C;FAM122B	NM_001166600;NM_001170756;NM_001170757;NM_145284;NM_001170780;NM_001166599	TSS200;TSS1500;TSS200;TSS1500;5'UTR;TSS200
NM_001356	DDX3X	cg03102848	0.52266	0.00409712	DDX3X	NM_001356	TSS200
NM_022838	ARMCX5	cg25496213	-0.52266	0.00409712	ARMCX5;ARMCX5;ARMCX5;ARMCX5;ARMCX5;ARMCX5	NM_001168485;NM_022838;NM_001168478;NM_001168479;NM_001168480;NM_001168482	5'UTR;TSS200;TSS200;5'UTR;5'UTR;TSS200
NM_030789	HM13	cg06000530	-0.52266	0.00409712	HM13;HM13;HM13;PSIMCT-1	NM_178580;NM_030789;NM_178581;NR_003677	Body;Body;Body;TSS200
NM_181482	LDLRAD4	cg21349637	-0.52266	0.00409712	C18orf1;C18orf1	NM_181482;NM_181481	TSS200;TSS200
NM_207042	ENSA	cg06090275	-0.52266	0.00409712	ENSA;ENSA;ENSA;ENSA;ENSA;ENSA;ENSA;ENSA	NM_207168;NM_207046;NM_207042;NM_207047;NM_004436;NM_207045;NM_207043;NM_207044	Body;TSS200;Body;TSS200;Body;TSS200;Body;Body
NR_002809	LOC338799	cg11343534	0.52266	0.00409712	SETD1B;LOC338799	NM_015048;NR_002809	TSS200;TSS1500
NR_028483	ADORA2A-AS1	cg16592832	0.516545	0.00412021	C22orf45;C22orf45;UPB1	NR_028483;NR_028484;NM_016327	TSS1500;TSS1500;TSS200
NM_005793	NME6	cg18783633	-0.522167	0.00413723	NME6	NM_005793	TSS200
NM_014578	RHOD	cg03166566	-0.522167	0.00413723	RHOD	NM_014578	TSS200
NM_020813	ZNF471	cg11539780	-0.522167	0.00413723	ZNF471	NM_020813	TSS200
NM_175063	EMC10	cg04541675	-0.522167	0.00413723	FAM71E1;C19orf63;C19orf63	NM_138411;NM_175063;NM_206538	1stExon;TSS200;TSS200
NM_001164162	PPP6R3	cg00328901	0.522167	0.00413723	SAPS3;SAPS3;SAPS3;SAPS3;SAPS3;SAPS3	NM_001164162;NM_001164163;NM_001164161;NM_001164160;NM_001164164;NM_018312	TSS200;TSS200;TSS200;TSS200;TSS200;TSS200
NM_030780	SLC25A32	cg26978081	0.522167	0.00413723	SLC25A32;DCAF13	NM_030780;NM_015420	Body;TSS200
NM_031913	ESYT3	cg15065371	-0.51632	0.00413935	ESYT3	NM_031913	TSS200
NM_001142351	ST6GAL2	cg06906472	-0.516073	0.00416038	ST6GAL2;ST6GAL2;ST6GAL2	NM_001142351;NM_001142352;NM_032528	TSS200;5'UTR;5'UTR
NM_032528	ST6GAL2	cg06906472	-0.516073	0.00416038	ST6GAL2;ST6GAL2;ST6GAL2	NM_001142351;NM_001142352;NM_032528	TSS200;5'UTR;5'UTR
NM_001010897	SERP2	cg22667178	-0.521675	0.00417768	SERP2	NM_001010897	TSS200
NM_001098517	CADM1	cg02025192	-0.521675	0.00417768	CADM1;CADM1	NM_014333;NM_001098517	TSS200;TSS200
NM_001142389	PNPLA4	cg05508067	-0.521675	0.00417768	PNPLA4;PNPLA4	NM_004650;NM_001142389	TSS200;5'UTR
NM_001168482	ARMCX5	cg25496213	-0.521675	0.00417768	ARMCX5;ARMCX5;ARMCX5;ARMCX5;ARMCX5;ARMCX5	NM_001168485;NM_022838;NM_001168478;NM_001168479;NM_001168480;NM_001168482	5'UTR;TSS200;TSS200;5'UTR;5'UTR;TSS200
NR_024057	ZNF542	cg18787401	-0.521675	0.00417768	ZNF542;ZNF542;ZNF542;ZNF542	NR_024056;NR_003127;NR_024055;NR_024057	TSS200;Body;Body;TSS200
NR_027163	C17orf76-AS1	cg08270477	0.521675	0.00417768	NCRNA00188;NCRNA00188;NCRNA00188;NCRNA00188;NCRNA00188;NCRNA00188;NCRNA00188;SNORD49B;NCRNA00188;NCRNA00188;NCRNA00188;NCRNA00188;NCRNA00188;NCRNA00188;NCRNA00188;SNORD49A;NCRNA00188;NCRNA00188;NCRNA00188;NCRNA00188;NCRNA00188;NCRNA00188;NCRNA00188;NCRNA00188;NCRNA00188	NR_027165;NR_027168;NR_027667;NR_027175;NR_027167;NR_027166;NR_027163;NR_003043;NR_027179;NR_027170;NR_027171;NR_027176;NR_027159;NR_027178;NR_027172;NR_002744;NR_027177;NR_027173;NR_027158;NR_027161;NR_027174;NR_027162;NR_027164;NR_027169;NR_027160	Body;Body;Body;Body;Body;Body;Body;TSS200;Body;Body;Body;Body;Body;Body;Body;TSS1500;Body;Body;Body;Body;Body;Body;Body;Body;Body
NM_181457	PAX3	cg15703632	-0.515557	0.00420477	PAX3;PAX3;PAX3;CCDC140;PAX3;PAX3;PAX3;PAX3;PAX3	NM_181459;NM_000438;NM_181458;NM_153038;NM_013942;NM_181461;NM_001127366;NM_181460;NM_181457	TSS200;TSS200;TSS200;5'UTR;TSS200;TSS200;TSS200;TSS200;TSS200
NM_001076674	TMUB2	cg17205988	0.521182	0.00421847	TMUB2;TMUB2;TMUB2;TMUB2;C17orf65;TMUB2	NM_001076674;NM_024107;NM_177441;NM_001076674;NM_178542;NM_024107	1stExon;1stExon;TSS200;5'UTR;TSS1500;5'UTR
NM_001164160	PPP6R3	cg00328901	0.521182	0.00421847	SAPS3;SAPS3;SAPS3;SAPS3;SAPS3;SAPS3	NM_001164162;NM_001164163;NM_001164161;NM_001164160;NM_001164164;NM_018312	TSS200;TSS200;TSS200;TSS200;TSS200;TSS200
NM_174886	TGIF1	cg03538731	0.521182	0.00421847	TGIF1;TGIF1;TGIF1;TGIF1;TGIF1;TGIF1;TGIF1	NM_174886;NM_173207;NM_173208;NM_173209;NM_173210;NM_003244;NM_170695	5'UTR;Body;Body;5'UTR;TSS200;Body;TSS200
NM_004650	PNPLA4	cg05508067	-0.521182	0.00421847	PNPLA4;PNPLA4	NM_004650;NM_001142389	TSS200;5'UTR
NM_172390	NFATC1	cg12964741	-0.521182	0.00421847	NFATC1;NFATC1;NFATC1;NFATC1;NFATC1	NM_006162;NM_172387;NM_172388;NM_172389;NM_172390	Body;TSS200;5'UTR;TSS200;Body
NM_020958	PPP4R4	cg12815974	-0.515342	0.00422339	PPP4R4;PPP4R4	NM_020958;NM_058237	TSS200;TSS200
NM_175873	SOWAHA	cg12923585	-0.51528	0.00422875	ANKRD43	NM_175873	TSS200
NM_001099639	ZNF146	cg12581662	-0.52069	0.0042596	ZNF565;ZNF146;ZNF146;ZNF565;ZNF146;ZNF146;ZNF146	NM_152477;NM_001099638;NM_001099638;NM_001042474;NM_001099639;NM_007145;NM_007145	TSS1500;1stExon;5'UTR;TSS200;5'UTR;5'UTR;1stExon
NM_001141936	C4orf48	cg06716568	-0.52069	0.0042596	C4orf48;C4orf48	NM_001141936;NM_001168243	TSS1500;TSS200
NM_145004	ADAM32	cg22848598	-0.52069	0.0042596	ADAM32	NM_145004	TSS200
NM_145333	MAP3K7	cg23128651	-0.52069	0.0042596	MAP3K7;MAP3K7;MAP3K7;MAP3K7	NM_145331;NM_145333;NM_145332;NM_003188	TSS1500;TSS200;TSS200;TSS200
NM_181846	ZSCAN22	cg01648131	-0.52069	0.0042596	ZSCAN22	NM_181846	TSS200
NM_173210	TGIF1	cg03538731	0.52069	0.0042596	TGIF1;TGIF1;TGIF1;TGIF1;TGIF1;TGIF1;TGIF1	NM_174886;NM_173207;NM_173208;NM_173209;NM_173210;NM_003244;NM_170695	5'UTR;Body;Body;5'UTR;TSS200;Body;TSS200
NM_003422	MZF1	cg01050704	-0.514569	0.0042908	MZF1;MZF1;LOC100131691	NM_003422;NM_198055;NR_027334	TSS200;TSS200;Body
NM_001099746	SYBU	cg05478291	-0.520197	0.00430107	GOLSYN;GOLSYN;GOLSYN;GOLSYN;GOLSYN;GOLSYN;GOLSYN;GOLSYN;GOLSYN;GOLSYN;GOLSYN;GOLSYN;GOLSYN;GOLSYN	NM_001099755;NM_001099754;NM_001099743;NM_001099749;NM_001099748;NM_001099753;NM_001099745;NM_017786;NM_001099744;NM_001099752;NM_001099751;NM_001099746;NM_001099750;NM_001099747	TSS200;TSS200;5'UTR;5'UTR;5'UTR;TSS200;5'UTR;5'UTR;5'UTR;5'UTR;5'UTR;5'UTR;5'UTR;5'UTR
NM_001099749	SYBU	cg05478291	-0.520197	0.00430107	GOLSYN;GOLSYN;GOLSYN;GOLSYN;GOLSYN;GOLSYN;GOLSYN;GOLSYN;GOLSYN;GOLSYN;GOLSYN;GOLSYN;GOLSYN;GOLSYN	NM_001099755;NM_001099754;NM_001099743;NM_001099749;NM_001099748;NM_001099753;NM_001099745;NM_017786;NM_001099744;NM_001099752;NM_001099751;NM_001099746;NM_001099750;NM_001099747	TSS200;TSS200;5'UTR;5'UTR;5'UTR;TSS200;5'UTR;5'UTR;5'UTR;5'UTR;5'UTR;5'UTR;5'UTR;5'UTR
NM_001168485	ARMCX5	cg25496213	-0.520197	0.00430107	ARMCX5;ARMCX5;ARMCX5;ARMCX5;ARMCX5;ARMCX5	NM_001168485;NM_022838;NM_001168478;NM_001168479;NM_001168480;NM_001168482	5'UTR;TSS200;TSS200;5'UTR;5'UTR;TSS200
NM_015721	GEMIN4	cg17371350	-0.520197	0.00430107	ELP2P;GEMIN4	NR_024120;NM_015721	TSS1500;TSS200
NM_207356	C1orf174	cg09072381	-0.520197	0.00430107	LOC100133612;C1orf174	NR_024455;NM_207356	Body;TSS200
NM_001003712	OSBPL8	cg23261491	0.519704	0.0043429	OSBPL8;OSBPL8	NM_001003712;NM_020841	TSS200;TSS200
NM_001099283	ZNF239	cg08951903	-0.519704	0.0043429	ZNF239;ZNF239;ZNF239	NM_001099282;NM_001099284;NM_001099283	TSS200;TSS200;TSS200
NM_001142598	P4HA2	cg01211041	-0.519704	0.0043429	P4HA2;P4HA2;P4HA2;P4HA2;P4HA2	NM_001017973;NM_001142598;NM_004199;NM_001142599;NM_001017974	TSS200;5'UTR;TSS200;5'UTR;5'UTR
NM_003638	ITGA8	cg07073391	-0.519704	0.0043429	ITGA8	NM_003638	TSS200
NM_020841	OSBPL8	cg23261491	0.519704	0.0043429	OSBPL8;OSBPL8	NM_001003712;NM_020841	TSS200;TSS200
NM_173826	TCAIM	cg25364880	-0.522184	0.00436701	C3orf23;C3orf23;C3orf23	NM_001029840;NM_001029839;NM_173826	5'UTR;TSS200;TSS200
NM_024885	TAF7L	cg08704539	-0.51361	0.00437581	TAF7L;TAF7L	NM_024885;NM_001168474	Body;TSS200
NR_027073	LOC283731	cg25828462	-0.513582	0.00437833	LOC283731;ISLR2;ISLR2;ISLR2;ISLR2	NR_027073;NM_020851;NM_001130136;NM_001130138;NM_001130137	Body;TSS1500;TSS200;TSS1500;TSS1500
NM_003844	TNFRSF10A	cg00990613	-0.519212	0.00438507	TNFRSF10A	NM_003844	TSS200
NM_018397	CHDH	cg08887694	-0.519212	0.00438507	IL17RB;CHDH;CHDH	NM_018725;NM_018397;NM_018397	TSS200;5'UTR;1stExon
NM_152227	SNX5	cg06706867	-0.519212	0.00438507	SNX5;C20orf72;SNX5	NM_152227;NM_052865;NM_014426	TSS200;TSS200;TSS1500
NM_153768	CABYR	cg13133420	-0.519212	0.00438507	CABYR;CABYR;CABYR;CABYR;CABYR;CABYR	NM_153768;NM_153770;NM_153769;NM_012189;NM_138644;NM_138643	TSS200;TSS200;TSS200;TSS200;TSS1500;TSS200
NM_178580	HM13	cg06000530	-0.519212	0.00438507	HM13;HM13;HM13;PSIMCT-1	NM_178580;NM_030789;NM_178581;NR_003677	Body;Body;Body;TSS200
NM_178581	HM13	cg06000530	-0.519212	0.00438507	HM13;HM13;HM13;PSIMCT-1	NM_178580;NM_030789;NM_178581;NR_003677	Body;Body;Body;TSS200
NM_000683	ADRA2C	cg05394500	-0.518719	0.00442759	ADRA2C	NM_000683	TSS200
NM_001010879	ZIK1	cg18435449	-0.518719	0.00442759	ZIK1	NM_001010879	TSS200
NM_001098796	TOX2	cg06779449	-0.518719	0.00442759	TOX2;TOX2;TOX2	NM_001098796;NM_001098797;NM_032883	TSS200;Body;TSS200
NM_002047	GARS	cg09200497	0.518719	0.00442759	GARS	NM_002047	TSS200
NM_013387	UQCR10	cg12352006	-0.518719	0.00442759	UCRC;ZMAT5;UCRC;ZMAT5	NM_013387;NM_019103;NM_001003684;NM_001003692	TSS200;TSS1500;TSS200;TSS1500
NM_018847	KLHL9	cg00513467	-0.518719	0.00442759	KLHL9	NM_018847	TSS200
NM_004436	ENSA	cg07382149	0.530396	0.00442765	ENSA;ENSA;ENSA;ENSA;ENSA;ENSA;ENSA;ENSA	NM_207168;NM_207046;NM_207042;NM_207047;NM_004436;NM_207045;NM_207043;NM_207044	Body;TSS200;Body;TSS200;Body;TSS200;Body;Body
NM_019026	TMCO1	cg24409356	-0.512625	0.00446461	TMCO1	NM_019026	TSS200
NM_000514	GDNF	cg26473844	0.518227	0.00447046	GDNF;GDNF;GDNF	NM_199231;NM_000514;NM_199234	5'UTR;5'UTR;TSS200
NM_001018068	SERBP1	cg02932736	0.518227	0.00447046	SERBP1;SERBP1;SERBP1;SERBP1	NM_015640;NM_001018068;NM_001018069;NM_001018067	TSS200;TSS200;TSS200;TSS200
NM_001099744	SYBU	cg05478291	-0.518227	0.00447046	GOLSYN;GOLSYN;GOLSYN;GOLSYN;GOLSYN;GOLSYN;GOLSYN;GOLSYN;GOLSYN;GOLSYN;GOLSYN;GOLSYN;GOLSYN;GOLSYN	NM_001099755;NM_001099754;NM_001099743;NM_001099749;NM_001099748;NM_001099753;NM_001099745;NM_017786;NM_001099744;NM_001099752;NM_001099751;NM_001099746;NM_001099750;NM_001099747	TSS200;TSS200;5'UTR;5'UTR;5'UTR;TSS200;5'UTR;5'UTR;5'UTR;5'UTR;5'UTR;5'UTR;5'UTR;5'UTR
NM_001099745	SYBU	cg05478291	-0.518227	0.00447046	GOLSYN;GOLSYN;GOLSYN;GOLSYN;GOLSYN;GOLSYN;GOLSYN;GOLSYN;GOLSYN;GOLSYN;GOLSYN;GOLSYN;GOLSYN;GOLSYN	NM_001099755;NM_001099754;NM_001099743;NM_001099749;NM_001099748;NM_001099753;NM_001099745;NM_017786;NM_001099744;NM_001099752;NM_001099751;NM_001099746;NM_001099750;NM_001099747	TSS200;TSS200;5'UTR;5'UTR;5'UTR;TSS200;5'UTR;5'UTR;5'UTR;5'UTR;5'UTR;5'UTR;5'UTR;5'UTR
NM_001099748	SYBU	cg05478291	-0.518227	0.00447046	GOLSYN;GOLSYN;GOLSYN;GOLSYN;GOLSYN;GOLSYN;GOLSYN;GOLSYN;GOLSYN;GOLSYN;GOLSYN;GOLSYN;GOLSYN;GOLSYN	NM_001099755;NM_001099754;NM_001099743;NM_001099749;NM_001099748;NM_001099753;NM_001099745;NM_017786;NM_001099744;NM_001099752;NM_001099751;NM_001099746;NM_001099750;NM_001099747	TSS200;TSS200;5'UTR;5'UTR;5'UTR;TSS200;5'UTR;5'UTR;5'UTR;5'UTR;5'UTR;5'UTR;5'UTR;5'UTR
NM_001099750	SYBU	cg05478291	-0.518227	0.00447046	GOLSYN;GOLSYN;GOLSYN;GOLSYN;GOLSYN;GOLSYN;GOLSYN;GOLSYN;GOLSYN;GOLSYN;GOLSYN;GOLSYN;GOLSYN;GOLSYN	NM_001099755;NM_001099754;NM_001099743;NM_001099749;NM_001099748;NM_001099753;NM_001099745;NM_017786;NM_001099744;NM_001099752;NM_001099751;NM_001099746;NM_001099750;NM_001099747	TSS200;TSS200;5'UTR;5'UTR;5'UTR;TSS200;5'UTR;5'UTR;5'UTR;5'UTR;5'UTR;5'UTR;5'UTR;5'UTR
NM_001099754	SYBU	cg05478291	-0.518227	0.00447046	GOLSYN;GOLSYN;GOLSYN;GOLSYN;GOLSYN;GOLSYN;GOLSYN;GOLSYN;GOLSYN;GOLSYN;GOLSYN;GOLSYN;GOLSYN;GOLSYN	NM_001099755;NM_001099754;NM_001099743;NM_001099749;NM_001099748;NM_001099753;NM_001099745;NM_017786;NM_001099744;NM_001099752;NM_001099751;NM_001099746;NM_001099750;NM_001099747	TSS200;TSS200;5'UTR;5'UTR;5'UTR;TSS200;5'UTR;5'UTR;5'UTR;5'UTR;5'UTR;5'UTR;5'UTR;5'UTR
NM_001161725	PPP2R5C	cg15321108	-0.518227	0.00447046	PPP2R5C;PPP2R5C	NM_001161725;NM_001161726	TSS200;TSS200
NM_004436	ENSA	cg06090275	-0.518227	0.00447046	ENSA;ENSA;ENSA;ENSA;ENSA;ENSA;ENSA;ENSA	NM_207168;NM_207046;NM_207042;NM_207047;NM_004436;NM_207045;NM_207043;NM_207044	Body;TSS200;Body;TSS200;Body;TSS200;Body;Body
NM_012189	CABYR	cg13133420	-0.518227	0.00447046	CABYR;CABYR;CABYR;CABYR;CABYR;CABYR	NM_153768;NM_153770;NM_153769;NM_012189;NM_138644;NM_138643	TSS200;TSS200;TSS200;TSS200;TSS1500;TSS200
NM_018081	WRAP53	cg02045224	0.518227	0.00447046	TP53;WRAP53;TP53;WRAP53;WRAP53;TP53;TP53;WRAP53	NM_001126112;NM_001143990;NM_000546;NM_001143992;NM_018081;NM_001126113;NM_001126114;NM_001143991	TSS1500;5'UTR;TSS1500;TSS200;TSS200;TSS1500;TSS1500;5'UTR
NM_025245	PBX4	cg17519161	-0.518227	0.00447046	PBX4	NM_025245	TSS200
NM_152613	WBP2NL	cg08431931	-0.518227	0.00447046	WBP2NL	NM_152613	TSS200
NM_152732	RSPH9	cg11034626	-0.518227	0.00447046	RSPH9	NM_152732	TSS200
NM_173465	COL23A1	cg26667699	-0.518227	0.00447046	COL23A1	NM_173465	TSS200
NM_006614	CHL1	cg25482786	-0.512559	0.00447059	CHL1	NM_006614	TSS200
NM_032927	TMEM128	cg01918487	0.517734	0.0045137	TMEM128	NM_032927	TSS200
NM_000938	POLR2B	cg09569258	-0.517734	0.0045137	POLR2B;C4orf14	NM_000938;NM_032313	TSS200;TSS1500
NM_001161726	PPP2R5C	cg15321108	-0.517734	0.0045137	PPP2R5C;PPP2R5C	NM_001161725;NM_001161726	TSS200;TSS200
NM_001170938	ISYNA1	cg07829071	-0.517734	0.0045137	ISYNA1;ISYNA1;ISYNA1;ISYNA1;ISYNA1	NM_016368;NM_001170938;NM_001170938;NM_001170939;NM_016368	5'UTR;5'UTR;1stExon;TSS200;1stExon
NM_005329	HAS3	cg09288606	-0.517734	0.0045137	HAS3;HAS3	NM_138612;NM_005329	5'UTR;TSS200
NM_199344	SFT2D2	cg15328582	-0.517734	0.0045137	SFT2D2	NM_199344	TSS200
NM_001083956	ZNF655	cg05312305	0.511989	0.00452266	ZNF655;ZNF655;ZNF655;ZNF655;ZNF655;ZNF655;ZNF655;ZNF655;ZNF655;ZNF655;ZNF655;ZNF655	NM_138494;NM_001085368;NM_138494;NM_001083956;NM_001085366;NM_024061;NM_001085367;NM_001009958;NM_001083956;NM_001009960;NM_001085366;NM_024061	1stExon;TSS200;5'UTR;5'UTR;1stExon;1stExon;TSS200;TSS200;1stExon;TSS200;5'UTR;5'UTR
NM_138494	ZNF655	cg05312305	0.511989	0.00452266	ZNF655;ZNF655;ZNF655;ZNF655;ZNF655;ZNF655;ZNF655;ZNF655;ZNF655;ZNF655;ZNF655;ZNF655	NM_138494;NM_001085368;NM_138494;NM_001083956;NM_001085366;NM_024061;NM_001085367;NM_001009958;NM_001083956;NM_001009960;NM_001085366;NM_024061	1stExon;TSS200;5'UTR;5'UTR;1stExon;1stExon;TSS200;TSS200;1stExon;TSS200;5'UTR;5'UTR
NM_145036	CEP112	cg13676983	-0.511917	0.00452932	CCDC46	NM_145036	TSS200
NM_001042537	SLC9A6	cg09514431	-0.511639	0.00455494	SLC9A6;SLC9A6	NM_001042537;NM_006359	TSS200;TSS200
NM_001001521	UGP2	cg00626599	-0.517241	0.00455729	UGP2;UGP2	NM_006759;NM_001001521	TSS200;5'UTR
NM_018019	MED9	cg17094688	-0.517241	0.00455729	MED9	NM_018019	TSS200
NM_019043	APBB1IP	cg27303981	-0.517241	0.00455729	APBB1IP	NM_019043	TSS200
NM_183425	RBM38	cg24160036	-0.517241	0.00455729	RBM38;RBM38	NM_017495;NM_183425	TSS200;TSS200
NM_024942	C10orf88	cg25222014	0.517241	0.00455729	C10orf88	NM_024942	TSS200
NM_144498	OSBPL2	cg06683288	0.517241	0.00455729	OSBPL2;OSBPL2	NM_014835;NM_144498	TSS200;TSS200
NR_027168	C17orf76-AS1	cg08270477	0.517241	0.00455729	NCRNA00188;NCRNA00188;NCRNA00188;NCRNA00188;NCRNA00188;NCRNA00188;NCRNA00188;SNORD49B;NCRNA00188;NCRNA00188;NCRNA00188;NCRNA00188;NCRNA00188;NCRNA00188;NCRNA00188;SNORD49A;NCRNA00188;NCRNA00188;NCRNA00188;NCRNA00188;NCRNA00188;NCRNA00188;NCRNA00188;NCRNA00188;NCRNA00188	NR_027165;NR_027168;NR_027667;NR_027175;NR_027167;NR_027166;NR_027163;NR_003043;NR_027179;NR_027170;NR_027171;NR_027176;NR_027159;NR_027178;NR_027172;NR_002744;NR_027177;NR_027173;NR_027158;NR_027161;NR_027174;NR_027162;NR_027164;NR_027169;NR_027160	Body;Body;Body;Body;Body;Body;Body;TSS200;Body;Body;Body;Body;Body;Body;Body;TSS1500;Body;Body;Body;Body;Body;Body;Body;Body;Body
NM_032142	CEP192	cg22358856	0.519737	0.00458771	CEP192	NM_032142	TSS200
NM_001105203	RUSC1	cg22877509	-0.516749	0.00460124	RUSC1;RUSC1;C1orf104	NM_001105203;NM_001105204;NM_001039517	TSS200;TSS200;Body
NM_001142885	TMOD2	cg17744158	0.516749	0.00460124	TMOD2;TMOD2;TMOD2;TMOD2;LYSMD2	NM_001142885;NM_014548;NM_014548;NM_001142885;NM_001143917	1stExon;1stExon;5'UTR;5'UTR;TSS200
NM_022091	ASCC3	cg26009773	0.516749	0.00460124	ASCC3;ASCC3	NM_006828;NM_022091	TSS200;TSS200
NM_022098	XPNPEP3	cg01488674	-0.516749	0.00460124	XPNPEP3;ST13	NM_022098;NM_003932	TSS1500;TSS200
NM_145206	VTI1A	cg10436918	-0.516749	0.00460124	ZDHHC6;VTI1A	NM_022494;NM_145206	TSS200;TSS200
NM_198041	NUDT6	cg21122725	0.516749	0.00460124	NUDT6;NUDT6;SPATA5	NM_198041;NM_007083;NM_145207	5'UTR;TSS200;TSS1500
NR_027161	C17orf76-AS1	cg08270477	0.516749	0.00460124	NCRNA00188;NCRNA00188;NCRNA00188;NCRNA00188;NCRNA00188;NCRNA00188;NCRNA00188;SNORD49B;NCRNA00188;NCRNA00188;NCRNA00188;NCRNA00188;NCRNA00188;NCRNA00188;NCRNA00188;SNORD49A;NCRNA00188;NCRNA00188;NCRNA00188;NCRNA00188;NCRNA00188;NCRNA00188;NCRNA00188;NCRNA00188;NCRNA00188	NR_027165;NR_027168;NR_027667;NR_027175;NR_027167;NR_027166;NR_027163;NR_003043;NR_027179;NR_027170;NR_027171;NR_027176;NR_027159;NR_027178;NR_027172;NR_002744;NR_027177;NR_027173;NR_027158;NR_027161;NR_027174;NR_027162;NR_027164;NR_027169;NR_027160	Body;Body;Body;Body;Body;Body;Body;TSS200;Body;Body;Body;Body;Body;Body;Body;TSS1500;Body;Body;Body;Body;Body;Body;Body;Body;Body
NM_016257	HPCAL4	cg16040504	-0.511113	0.00460386	HPCAL4	NM_016257	TSS200
NM_014681	DHX34	cg26775914	0.516256	0.00464556	DHX34	NM_014681	TSS200
NM_016410	CHMP5	cg23676114	-0.516256	0.00464556	SUGT1P1;CHMP5;BAG1	NR_003667;NM_016410;NM_004323	Body;TSS200;TSS200
NM_018951	HOXA10	cg14625175	-0.516256	0.00464556	HOXA10;HOXA10	NM_018951;NM_153715	TSS200;Body
NM_153770	CABYR	cg25364343	-0.516256	0.00464556	CABYR;CABYR;CABYR;CABYR;CABYR;CABYR	NM_153768;NM_153770;NM_138643;NM_153769;NM_138644;NM_012189	5'UTR;5'UTR;5'UTR;5'UTR;TSS200;5'UTR
NM_005725	TSPAN2	cg01522456	-0.510596	0.00465225	TSPAN2	NM_005725	TSS200
NM_001142599	P4HA2	cg01211041	-0.515764	0.00469024	P4HA2;P4HA2;P4HA2;P4HA2;P4HA2	NM_001017973;NM_001142598;NM_004199;NM_001142599;NM_001017974	TSS200;5'UTR;TSS200;5'UTR;5'UTR
NM_003183	ADAM17	cg01822537	0.515764	0.00469024	ADAM17	NM_003183	TSS200
NM_004199	P4HA2	cg01211041	-0.515764	0.00469024	P4HA2;P4HA2;P4HA2;P4HA2;P4HA2	NM_001017973;NM_001142598;NM_004199;NM_001142599;NM_001017974	TSS200;5'UTR;TSS200;5'UTR;5'UTR
NM_024594	PANK3	cg25600973	0.515764	0.00469024	PANK3	NM_024594	TSS200
NM_152292	TRMT10A	cg11072373	0.515764	0.00469024	RG9MTD2;RG9MTD2;MTTP;RG9MTD2;RG9MTD2;RG9MTD2	NM_001134666;NM_152292;NM_000253;NM_001134666;NM_001134665;NM_001134665	5'UTR;TSS1500;TSS200;1stExon;1stExon;5'UTR
NR_027162	C17orf76-AS1	cg08270477	0.515764	0.00469024	NCRNA00188;NCRNA00188;NCRNA00188;NCRNA00188;NCRNA00188;NCRNA00188;NCRNA00188;SNORD49B;NCRNA00188;NCRNA00188;NCRNA00188;NCRNA00188;NCRNA00188;NCRNA00188;NCRNA00188;SNORD49A;NCRNA00188;NCRNA00188;NCRNA00188;NCRNA00188;NCRNA00188;NCRNA00188;NCRNA00188;NCRNA00188;NCRNA00188	NR_027165;NR_027168;NR_027667;NR_027175;NR_027167;NR_027166;NR_027163;NR_003043;NR_027179;NR_027170;NR_027171;NR_027176;NR_027159;NR_027178;NR_027172;NR_002744;NR_027177;NR_027173;NR_027158;NR_027161;NR_027174;NR_027162;NR_027164;NR_027169;NR_027160	Body;Body;Body;Body;Body;Body;Body;TSS200;Body;Body;Body;Body;Body;Body;Body;TSS1500;Body;Body;Body;Body;Body;Body;Body;Body;Body
NR_027166	C17orf76-AS1	cg08270477	0.515271	0.00473529	NCRNA00188;NCRNA00188;NCRNA00188;NCRNA00188;NCRNA00188;NCRNA00188;NCRNA00188;SNORD49B;NCRNA00188;NCRNA00188;NCRNA00188;NCRNA00188;NCRNA00188;NCRNA00188;NCRNA00188;SNORD49A;NCRNA00188;NCRNA00188;NCRNA00188;NCRNA00188;NCRNA00188;NCRNA00188;NCRNA00188;NCRNA00188;NCRNA00188	NR_027165;NR_027168;NR_027667;NR_027175;NR_027167;NR_027166;NR_027163;NR_003043;NR_027179;NR_027170;NR_027171;NR_027176;NR_027159;NR_027178;NR_027172;NR_002744;NR_027177;NR_027173;NR_027158;NR_027161;NR_027174;NR_027162;NR_027164;NR_027169;NR_027160	Body;Body;Body;Body;Body;Body;Body;TSS200;Body;Body;Body;Body;Body;Body;Body;TSS1500;Body;Body;Body;Body;Body;Body;Body;Body;Body
NM_005773	ZNF256	cg22731359	-0.515271	0.00473529	ZNF256	NM_005773	TSS200
NM_006392	NOP56	cg18146506	-0.515271	0.00473529	NOP56;MIR1292;NOP56	NM_006392;NR_031699;NR_027700	Body;TSS200;Body
NM_006927	ST3GAL2	cg00265317	-0.515271	0.00473529	ST3GAL2	NM_006927	TSS200
NM_032457	PCDH7	cg04859706	-0.515271	0.00473529	PCDH7;PCDH7;PCDH7	NM_032457;NM_002589;NM_032456	TSS200;TSS200;TSS200
NM_152487	TMEM56	cg09890536	-0.515271	0.00473529	TMEM56	NM_152487	TSS200
NR_002728	KCNQ1OT1	cg08446215	-0.515271	0.00473529	KCNQ1OT1;KCNQ1;KCNQ1	NR_002728;NM_000218;NM_181798	TSS200;Body;Body
NR_024057	ZNF542	cg03146949	-0.515271	0.00473529	ZNF542;ZNF542;ZNF542;ZNF542	NR_024056;NR_003127;NR_024055;NR_024057	TSS200;Body;Body;TSS200
NM_030630	HID1	cg03443162	-0.509669	0.00474029	C17orf28	NM_030630	TSS200
NM_024919	FRMD1	cg20027578	0.509658	0.0047413	FRMD1;FRMD1	NM_001122841;NM_024919	TSS200;Body
NM_019024	HEATR5B	cg04795282	0.509631	0.00474388	HEATR5B;CCDC75	NM_019024;NM_174931	TSS200;TSS200
NM_004581	RABGGTA	cg26180612	-0.509611	0.00474584	RABGGTA;RABGGTA	NM_182836;NM_004581	TSS200;TSS200
NR_015450	LOC285548	cg20318726	-0.50959	0.00474778	LOC285548	NR_015450	TSS200
NM_001122665	DDX3Y	cg09856092	-0.5095	0.00475648	DDX3Y;DDX3Y	NM_004660;NM_001122665	TSS200;5'UTR
NM_004660	DDX3Y	cg09856092	-0.5095	0.00475648	DDX3Y;DDX3Y	NM_004660;NM_001122665	TSS200;5'UTR
NM_001127892	SALL1	cg02864757	-0.509475	0.00475887	SALL1;SALL1	NM_002968;NM_001127892	Body;TSS200
NM_002968	SALL1	cg02864757	-0.509475	0.00475887	SALL1;SALL1	NM_002968;NM_001127892	Body;TSS200
NM_001099752	SYBU	cg05478291	-0.514778	0.00478071	GOLSYN;GOLSYN;GOLSYN;GOLSYN;GOLSYN;GOLSYN;GOLSYN;GOLSYN;GOLSYN;GOLSYN;GOLSYN;GOLSYN;GOLSYN;GOLSYN	NM_001099755;NM_001099754;NM_001099743;NM_001099749;NM_001099748;NM_001099753;NM_001099745;NM_017786;NM_001099744;NM_001099752;NM_001099751;NM_001099746;NM_001099750;NM_001099747	TSS200;TSS200;5'UTR;5'UTR;5'UTR;TSS200;5'UTR;5'UTR;5'UTR;5'UTR;5'UTR;5'UTR;5'UTR;5'UTR
NM_001130136	ISLR2	cg23392501	-0.514778	0.00478071	ISLR2;ISLR2;LOC283731;ISLR2;ISLR2	NM_001130136;NM_001130138;NR_027073;NM_020851;NM_001130137	5'UTR;5'UTR;TSS1500;TSS200;5'UTR
NM_006668	CYP46A1	cg26100130	-0.514778	0.00478071	CYP46A1	NM_006668	TSS200
NM_016480	PAIP2	cg11905589	-0.514778	0.00478071	PAIP2;PAIP2	NM_001033112;NM_016480	TSS1500;TSS200
NM_024625	ZC3HAV1	cg14341575	-0.514778	0.00478071	ZC3HAV1;ZC3HAV1	NM_020119;NM_024625	TSS200;TSS200
NM_178580	HM13	cg19617948	-0.514778	0.00478071	HM13;HM13;HM13;PSIMCT-1	NM_178580;NM_030789;NM_178581;NR_003677	Body;Body;Body;TSS200
NM_178581	HM13	cg19617948	-0.514778	0.00478071	HM13;HM13;HM13;PSIMCT-1	NM_178580;NM_030789;NM_178581;NR_003677	Body;Body;Body;TSS200
NM_198398	ERGIC3	cg09693358	-0.514778	0.00478071	ERGIC3;ERGIC3	NM_015966;NM_198398	TSS200;TSS200
NM_001100880	ST20	cg26829925	-0.514286	0.0048265	C15orf37;ST20	NR_028330;NM_001100880	Body;TSS200
NM_001113756	TYMP	cg19167907	-0.514286	0.0048265	TYMP;SCO2;SCO2;TYMP;TYMP;SCO2;SCO2	NM_001113756;NM_005138;NM_001169109;NM_001953;NM_001113755;NM_001169110;NM_001169111	Body;TSS1500;TSS200;Body;Body;TSS1500;TSS1500
NM_001136018	EPHX1	cg11967292	-0.514286	0.0048265	EPHX1	NM_001136018	TSS200
NM_006020	ALKBH1	cg09272629	-0.514286	0.0048265	ALKBH1;C14orf156	NM_006020;NM_031210	1stExon;TSS200
NM_012208	HARS2	cg17304262	0.514286	0.0048265	HARS;HARS2;HARS2	NM_002109;NM_012208;NM_012208	TSS200;1stExon;5'UTR
NM_015641	TES	cg20879085	-0.514286	0.0048265	TES	NM_015641	TSS200
NR_026751	ZNRD1-AS1	cg01716083	0.514286	0.0048265	NCRNA00171;ZNRD1;ZNRD1;ZNRD1;ZNRD1	NR_026751;NM_170783;NM_014596;NM_170783;NM_014596	TSS200;1stExon;1stExon;5'UTR;5'UTR
NR_027387	LOC100128822	cg21364231	-0.514286	0.0048265	LOC100128822	NR_027387	TSS200
NM_004174	SLC9A3	cg12628145	-0.508755	0.00482838	SLC9A3	NM_004174	TSS200
NM_014426	SNX5	cg06706867	-0.513793	0.00487267	SNX5;C20orf72;SNX5	NM_152227;NM_052865;NM_014426	TSS200;TSS200;TSS1500
NM_024895	PDZD7	cg14221598	-0.513793	0.00487267	SFXN3;PDZD7;PDZD7	NM_030971;NM_024895;NM_024895	TSS200;1stExon;5'UTR
NM_032333	FAM213A	cg09425356	-0.513793	0.00487267	C10orf58	NM_032333	TSS200
NM_032883	TOX2	cg06779449	-0.513793	0.00487267	TOX2;TOX2;TOX2	NM_001098796;NM_001098797;NM_032883	TSS200;Body;TSS200
NM_033449	FCHSD1	cg09904383	-0.513793	0.00487267	FCHSD1	NM_033449	TSS200
NM_024333	FSD1	cg19752891	-0.508191	0.00488349	FSD1	NM_024333	TSS200
NR_027822	HLA-L	cg07838681	-0.522167	0.00490538	HLA-L	NR_027822	TSS200
NM_001143996	OGDHL	cg13787987	-0.50787	0.00491506	OGDHL;OGDHL;OGDHL	NM_018245;NM_001143996;NM_001143997	TSS200;TSS200;TSS200
NM_001018067	SERBP1	cg02932736	0.5133	0.00491922	SERBP1;SERBP1;SERBP1;SERBP1	NM_015640;NM_001018068;NM_001018069;NM_001018067	TSS200;TSS200;TSS200;TSS200
NM_012189	CABYR	cg20022589	-0.5133	0.00491922	CABYR;CABYR;CABYR;CABYR;CABYR;CABYR	NM_153768;NM_153770;NM_138643;NM_153769;NM_138644;NM_012189	5'UTR;5'UTR;5'UTR;5'UTR;TSS200;5'UTR
NM_022096	ANKEF1	cg01580613	-0.5133	0.00491922	ANKRD5;ANKRD5	NM_022096;NM_198798	TSS200;TSS200
NM_024768	EFCC1	cg11641611	-0.5133	0.00491922	CCDC48	NM_024768	TSS200
NM_152730	C6orf170	cg19135714	-0.5133	0.00491922	C6orf170	NM_152730	TSS200
NR_026867	ZNF300P1	cg19585597	-0.5133	0.00491922	LOC134466	NR_026867	TSS200
NM_001362	DIO3	cg01693026	-0.507656	0.00493621	DIO3;MIR1247	NM_001362;NR_031649	TSS1500;TSS200
NM_001135862	PHF21B	cg01995480	-0.507539	0.00494783	PHF21B;PHF21B	NM_138415;NM_001135862	TSS1500;TSS200
NM_001191	BCL2L1	cg11659435	0.512808	0.00496615	BCL2L1;BCL2L1	NM_001191;NM_138578	TSS200;TSS200
NM_001013659	ZNF793	cg24588375	-0.512808	0.00496615	ZNF793	NM_001013659	TSS200
NM_001098797	TOX2	cg06779449	-0.512808	0.00496615	TOX2;TOX2;TOX2	NM_001098796;NM_001098797;NM_032883	TSS200;Body;TSS200
NM_014042	ANAPC15	cg15004027	-0.512808	0.00496615	C11orf51	NM_014042	TSS200
NM_031899	GORASP1	cg20085812	-0.512808	0.00496615	GORASP1;GORASP1;TTC21A;TTC21A	NM_031899;NM_031899;NM_001105513;NM_145755	5'UTR;1stExon;TSS200;TSS200
NM_152760	SNX32	cg17318632	-0.507146	0.00498687	SNX32	NM_152760	TSS200
NM_001135590	ZNF577	cg11269599	-0.512315	0.00501346	ZNF577;ZNF577;ZNF577	NR_024181;NM_032679;NM_001135590	TSS200;TSS200;TSS200
NM_001168478	ARMCX5	cg25496213	-0.512315	0.00501346	ARMCX5;ARMCX5;ARMCX5;ARMCX5;ARMCX5;ARMCX5	NM_001168485;NM_022838;NM_001168478;NM_001168479;NM_001168480;NM_001168482	5'UTR;TSS200;TSS200;5'UTR;5'UTR;TSS200
NM_018480	TMEM126B	cg12830327	0.512315	0.00501346	TMEM126B;DLG2	NM_018480;NM_001142699	TSS200;TSS1500
NM_021005	NR2F2	cg23763043	-0.512315	0.00501346	NR2F2;NR2F2;NR2F2;MIR1469;NR2F2	NM_001145155;NM_021005;NM_001145156;NR_031715;NM_001145157	Body;Body;5'UTR;TSS200;TSS1500
NR_027167	C17orf76-AS1	cg08270477	0.512315	0.00501346	NCRNA00188;NCRNA00188;NCRNA00188;NCRNA00188;NCRNA00188;NCRNA00188;NCRNA00188;SNORD49B;NCRNA00188;NCRNA00188;NCRNA00188;NCRNA00188;NCRNA00188;NCRNA00188;NCRNA00188;SNORD49A;NCRNA00188;NCRNA00188;NCRNA00188;NCRNA00188;NCRNA00188;NCRNA00188;NCRNA00188;NCRNA00188;NCRNA00188	NR_027165;NR_027168;NR_027667;NR_027175;NR_027167;NR_027166;NR_027163;NR_003043;NR_027179;NR_027170;NR_027171;NR_027176;NR_027159;NR_027178;NR_027172;NR_002744;NR_027177;NR_027173;NR_027158;NR_027161;NR_027174;NR_027162;NR_027164;NR_027169;NR_027160	Body;Body;Body;Body;Body;Body;Body;TSS200;Body;Body;Body;Body;Body;Body;Body;TSS1500;Body;Body;Body;Body;Body;Body;Body;Body;Body
NM_152578	FMR1NB	cg16746539	-0.506489	0.00505292	FMR1NB	NM_152578	TSS200
NM_001013659	ZNF793	cg14732998	-0.511823	0.00506116	ZNF793	NM_001013659	TSS200
NM_001017973	P4HA2	cg01211041	-0.511823	0.00506116	P4HA2;P4HA2;P4HA2;P4HA2;P4HA2	NM_001017973;NM_001142598;NM_004199;NM_001142599;NM_001017974	TSS200;5'UTR;TSS200;5'UTR;5'UTR
NM_001017974	P4HA2	cg01211041	-0.511823	0.00506116	P4HA2;P4HA2;P4HA2;P4HA2;P4HA2	NM_001017973;NM_001142598;NM_004199;NM_001142599;NM_001017974	TSS200;5'UTR;TSS200;5'UTR;5'UTR
NM_003244	TGIF1	cg03538731	0.511823	0.00506116	TGIF1;TGIF1;TGIF1;TGIF1;TGIF1;TGIF1;TGIF1	NM_174886;NM_173207;NM_173208;NM_173209;NM_173210;NM_003244;NM_170695	5'UTR;Body;Body;5'UTR;TSS200;Body;TSS200
NM_015009	PDZRN3	cg10111115	-0.511823	0.00506116	PDZRN3	NM_015009	TSS200
NM_153038	CCDC140	cg15703632	-0.506307	0.00507132	PAX3;PAX3;PAX3;CCDC140;PAX3;PAX3;PAX3;PAX3;PAX3	NM_181459;NM_000438;NM_181458;NM_153038;NM_013942;NM_181461;NM_001127366;NM_181460;NM_181457	TSS200;TSS200;TSS200;5'UTR;TSS200;TSS200;TSS200;TSS200;TSS200
NM_001025204	U2AF1	cg14296488	0.51133	0.00510925	U2AF1;U2AF1;U2AF1	NM_001025204;NM_001025203;NM_006758	TSS200;TSS200;TSS200
NM_152709	STOX1	cg14385985	-0.51133	0.00510925	STOX1;STOX1;STOX1;STOX1;STOX1	NM_001130161;NM_152709;NM_001130159;NM_001130160;NM_001130162	TSS200;TSS200;TSS200;TSS200;TSS1500
NM_001142351	ST6GAL2	cg19412467	-0.505481	0.00515562	ST6GAL2;ST6GAL2;ST6GAL2	NM_001142351;NM_001142352;NM_032528	TSS200;5'UTR;5'UTR
NM_032528	ST6GAL2	cg19412467	-0.505481	0.00515562	ST6GAL2;ST6GAL2;ST6GAL2	NM_001142351;NM_001142352;NM_032528	TSS200;5'UTR;5'UTR
NM_006947	SRP72	cg07478397	0.510837	0.00515773	SRP72	NM_006947	TSS200
NM_024107	TMUB2	cg17205988	0.510837	0.00515773	TMUB2;TMUB2;TMUB2;TMUB2;C17orf65;TMUB2	NM_001076674;NM_024107;NM_177441;NM_001076674;NM_178542;NM_024107	1stExon;1stExon;TSS200;5'UTR;TSS1500;5'UTR
NM_001099638	ZNF146	cg12581662	-0.510837	0.00515773	ZNF565;ZNF146;ZNF146;ZNF565;ZNF146;ZNF146;ZNF146	NM_152477;NM_001099638;NM_001099638;NM_001042474;NM_001099639;NM_007145;NM_007145	TSS1500;1stExon;5'UTR;TSS200;5'UTR;5'UTR;1stExon
NM_001143993	RASSF7	cg13795120	-0.510837	0.00515773	RASSF7;RASSF7;C11orf35;RASSF7	NM_003475;NM_001143994;NM_173573;NM_001143993	TSS200;TSS200;TSS1500;5'UTR
NM_006759	UGP2	cg00626599	-0.510837	0.00515773	UGP2;UGP2	NM_006759;NM_001001521	TSS200;5'UTR
NM_145728	SYNM	cg21084284	-0.510837	0.00515773	SYNM;SYNM	NM_145728;NM_015286	TSS200;TSS200
NM_153768	CABYR	cg20022589	-0.510837	0.00515773	CABYR;CABYR;CABYR;CABYR;CABYR;CABYR	NM_153768;NM_153770;NM_138643;NM_153769;NM_138644;NM_012189	5'UTR;5'UTR;5'UTR;5'UTR;TSS200;5'UTR
NM_001142351	ST6GAL2	cg20803857	-0.505235	0.00518099	ST6GAL2;ST6GAL2;ST6GAL2	NM_001142351;NM_001142352;NM_032528	TSS200;5'UTR;5'UTR
NM_032528	ST6GAL2	cg20803857	-0.505235	0.00518099	ST6GAL2;ST6GAL2;ST6GAL2	NM_001142351;NM_001142352;NM_032528	TSS200;5'UTR;5'UTR
NR_026925	LOC151174	cg04166618	-0.505235	0.00518099	LOC643387;LOC151174;LOC151174	NR_026923;NR_026925;NR_026926	Body;TSS200;TSS200
NM_182836	RABGGTA	cg26180612	-0.505175	0.00518714	RABGGTA;RABGGTA	NM_182836;NM_004581	TSS200;TSS200
NM_002846	PTPRN	cg16166796	-0.505005	0.00520471	PTPRN	NM_002846	TSS200
NM_001025203	U2AF1	cg14296488	0.510345	0.0052066	U2AF1;U2AF1;U2AF1	NM_001025204;NM_001025203;NM_006758	TSS200;TSS200;TSS200
NM_001164161	PPP6R3	cg00328901	0.510345	0.0052066	SAPS3;SAPS3;SAPS3;SAPS3;SAPS3;SAPS3	NM_001164162;NM_001164163;NM_001164161;NM_001164160;NM_001164164;NM_018312	TSS200;TSS200;TSS200;TSS200;TSS200;TSS200
NM_003195	TCEA2	cg10494860	-0.510345	0.0052066	TCEA2;TCEA2	NM_003195;NM_198723	TSS200;5'UTR
NM_003433	ZNF132	cg05249988	-0.510345	0.0052066	ZNF132	NM_003433	TSS200
NM_006486	FBLN1	cg19972696	-0.510345	0.0052066	FBLN1;FBLN1;FBLN1;FBLN1	NM_006485;NM_006487;NM_001996;NM_006486	TSS200;TSS200;TSS200;TSS200
NM_032827	ATOH8	cg19956166	-0.510345	0.0052066	ATOH8	NM_032827	TSS200
NM_052999	CMTM1	cg09106154	0.510345	0.0052066	CMTM1;CMTM1;CMTM1;CMTM1;CMTM1;CMTM1;CMTM1;CMTM1	NM_181283;NM_181270;NM_181296;NM_181271;NM_052999;NM_181272;NM_181268;NM_181269	TSS200;TSS200;TSS200;TSS200;TSS200;TSS200;TSS200;TSS200
NM_080611	DUSP15	cg19705764	-0.510345	0.0052066	TTLL9;DUSP15;DUSP15;DUSP15;TTLL9	NM_001008409;NM_177991;NM_001012644;NM_080611;NM_001008409	5'UTR;TSS1500;TSS1500;TSS200;1stExon
NM_144999	LRRC45	cg25953504	-0.510345	0.0052066	STRA13;LRRC45	NM_144998;NM_144999	TSS1500;TSS200
NM_183008	UBXN11	cg27629931	-0.510345	0.0052066	UBXN11;UBXN11;UBXN11	NM_145345;NM_001077262;NM_183008	5'UTR;TSS200;TSS200
NM_201438	PPHLN1	cg12741539	0.510345	0.0052066	PPHLN1;PPHLN1;PPHLN1;PPHLN1;PPHLN1;ZCRB1;PPHLN1;PPHLN1;ZCRB1;PPHLN1	NM_201439;NM_001143788;NM_201515;NM_001143787;NM_001143789;NM_033114;NM_016488;NM_201440;NM_033114;NM_201438	TSS200;TSS200;TSS200;TSS200;TSS200;5'UTR;TSS200;TSS200;1stExon;TSS200
NR_027170	C17orf76-AS1	cg08270477	0.510345	0.0052066	NCRNA00188;NCRNA00188;NCRNA00188;NCRNA00188;NCRNA00188;NCRNA00188;NCRNA00188;SNORD49B;NCRNA00188;NCRNA00188;NCRNA00188;NCRNA00188;NCRNA00188;NCRNA00188;NCRNA00188;SNORD49A;NCRNA00188;NCRNA00188;NCRNA00188;NCRNA00188;NCRNA00188;NCRNA00188;NCRNA00188;NCRNA00188;NCRNA00188	NR_027165;NR_027168;NR_027667;NR_027175;NR_027167;NR_027166;NR_027163;NR_003043;NR_027179;NR_027170;NR_027171;NR_027176;NR_027159;NR_027178;NR_027172;NR_002744;NR_027177;NR_027173;NR_027158;NR_027161;NR_027174;NR_027162;NR_027164;NR_027169;NR_027160	Body;Body;Body;Body;Body;Body;Body;TSS200;Body;Body;Body;Body;Body;Body;Body;TSS1500;Body;Body;Body;Body;Body;Body;Body;Body;Body
NM_013342	TFPT	cg04417471	-0.504809	0.00522504	PRPF31;TFPT;PRPF31	NM_015629;NM_013342;NM_015629	5'UTR;TSS200;1stExon
NM_033267	IRX2	cg08204280	-0.504682	0.00523826	IRX2;IRX2;C5orf38	NM_033267;NM_001134222;NM_178569	TSS200;TSS200;TSS1500
NM_001136205	KCTD1	cg12851609	-0.509852	0.00525587	KCTD1;KCTD1;KCTD1	NM_198991;NM_001136205;NM_001142730	5'UTR;TSS200;TSS1500
NM_016648	LARP7	cg05193411	-0.509852	0.00525587	LARP7;C4orf21;LARP7	NM_016648;NM_018392;NM_015454	5'UTR;TSS1500;TSS200
NM_017743	DPP8	cg23330842	0.509852	0.00525587	DPP8;DPP8;DPP8;DPP8	NM_017743;NM_197961;NM_197960;NM_130434	TSS200;TSS200;TSS1500;TSS200
NM_020677	NMRAL1	cg09626363	-0.509852	0.00525587	NMRAL1;HMOX2;NMRAL1	NM_020677;NM_001127206;NM_020677	1stExon;TSS200;5'UTR
NM_153770	CABYR	cg13133420	-0.509852	0.00525587	CABYR;CABYR;CABYR;CABYR;CABYR;CABYR	NM_153768;NM_153770;NM_153769;NM_012189;NM_138644;NM_138643	TSS200;TSS200;TSS200;TSS200;TSS1500;TSS200
NM_006278	ST3GAL4	cg18280382	-0.518336	0.00527531	ST3GAL4	NM_006278	TSS200
NM_001105541	NEFM	cg22562942	-0.504069	0.00530242	NEFM;NEFM	NM_001105541;NM_005382	TSS200;1stExon
NM_001134666	TRMT10A	cg11072373	0.50936	0.00530554	RG9MTD2;RG9MTD2;MTTP;RG9MTD2;RG9MTD2;RG9MTD2	NM_001134666;NM_152292;NM_000253;NM_001134666;NM_001134665;NM_001134665	5'UTR;TSS1500;TSS200;1stExon;1stExon;5'UTR
NM_001145515	SCRN1	cg21779301	-0.50936	0.00530554	SCRN1;SCRN1;SCRN1;SCRN1	NM_014766;NM_001145513;NM_001145514;NM_001145515	TSS1500;TSS200;Body;TSS1500
NM_013988	PARK2	cg27425452	-0.50936	0.00530554	PARK2;PACRG;PARK2;PACRG;PACRG;PARK2	NM_013988;NM_152410;NM_004562;NM_001080379;NM_001080378;NM_013987	TSS200;5'UTR;TSS200;TSS200;5'UTR;TSS200
NM_014594	ZNF354C	cg11538128	-0.50936	0.00530554	ZNF354C	NM_014594	TSS200
NM_017666	ZNF280C	cg17828773	-0.50936	0.00530554	ZNF280C	NM_017666	TSS200
NR_027862	HAT1	cg12941622	-0.504003	0.00530942	HAT1;HAT1	NM_003642;NR_027862	TSS200;TSS200
NM_001134665	TRMT10A	cg11072373	0.508867	0.00535561	RG9MTD2;RG9MTD2;MTTP;RG9MTD2;RG9MTD2;RG9MTD2	NM_001134666;NM_152292;NM_000253;NM_001134666;NM_001134665;NM_001134665	5'UTR;TSS1500;TSS200;1stExon;1stExon;5'UTR
NM_002855	PVRL1	cg23406324	-0.508867	0.00535561	PVRL1;PVRL1;PVRL1	NM_203286;NM_203285;NM_002855	TSS200;TSS200;TSS200
NM_004819	SYMPK	cg14809544	-0.508867	0.00535561	FOXA3;SYMPK	NM_004497;NM_004819	TSS1500;TSS200
NM_013291	CPSF1	cg04453488	0.508867	0.00535561	CPSF1;MIR939	NM_013291;NR_030635	Body;TSS200
NM_018490	LGR4	cg24562565	0.508867	0.00535561	LGR4	NM_018490	TSS200
NM_022072	NSUN3	cg00558986	-0.508867	0.00535561	NSUN3;DHFRL1	NM_022072;NM_176815	TSS200;TSS200
NM_052969	RPL39L	cg06190677	-0.508867	0.00535561	RPL39L	NM_052969	TSS200
NR_033118	ZIC4	cg08812189	-0.508867	0.00535561	ZIC4;ZIC4;ZIC4;ZIC4;ZIC4	NM_001168378;NR_033118;NR_033119;NM_032153;NM_001168379	Body;TSS200;TSS200;Body;Body
NM_001142351	ST6GAL2	cg08236767	-0.50351	0.00536155	ST6GAL2;ST6GAL2;ST6GAL2	NM_032528;NM_001142352;NM_001142351	TSS200;TSS200;TSS1500
NM_032528	ST6GAL2	cg08236767	-0.50351	0.00536155	ST6GAL2;ST6GAL2;ST6GAL2	NM_032528;NM_001142352;NM_001142351	TSS200;TSS200;TSS1500
NM_004128	GTF2F2	cg00505997	0.508374	0.00540609	GTF2F2	NM_004128	TSS200
NM_153232	EID2	cg04306971	0.508374	0.00540609	EID2	NM_153232	TSS200
NR_027667	C17orf76-AS1	cg08270477	0.508374	0.00540609	NCRNA00188;NCRNA00188;NCRNA00188;NCRNA00188;NCRNA00188;NCRNA00188;NCRNA00188;SNORD49B;NCRNA00188;NCRNA00188;NCRNA00188;NCRNA00188;NCRNA00188;NCRNA00188;NCRNA00188;SNORD49A;NCRNA00188;NCRNA00188;NCRNA00188;NCRNA00188;NCRNA00188;NCRNA00188;NCRNA00188;NCRNA00188;NCRNA00188	NR_027165;NR_027168;NR_027667;NR_027175;NR_027167;NR_027166;NR_027163;NR_003043;NR_027179;NR_027170;NR_027171;NR_027176;NR_027159;NR_027178;NR_027172;NR_002744;NR_027177;NR_027173;NR_027158;NR_027161;NR_027174;NR_027162;NR_027164;NR_027169;NR_027160	Body;Body;Body;Body;Body;Body;Body;TSS200;Body;Body;Body;Body;Body;Body;Body;TSS1500;Body;Body;Body;Body;Body;Body;Body;Body;Body
NM_001130160	STOX1	cg00042335	-0.503014	0.00541449	STOX1;STOX1;STOX1;STOX1;STOX1	NM_001130161;NM_152709;NM_001130159;NM_001130160;NM_001130162	TSS200;TSS200;TSS200;TSS200;TSS1500
NM_178126	FAM134C	cg15797843	0.502988	0.00541725	FAM134C;FAM134C;TUBG1;FAM134C	NM_178126;NR_026697;NM_001070;NM_178126	1stExon;Body;TSS200;5'UTR
NM_001099755	SYBU	cg05478291	-0.507882	0.00545697	GOLSYN;GOLSYN;GOLSYN;GOLSYN;GOLSYN;GOLSYN;GOLSYN;GOLSYN;GOLSYN;GOLSYN;GOLSYN;GOLSYN;GOLSYN;GOLSYN	NM_001099755;NM_001099754;NM_001099743;NM_001099749;NM_001099748;NM_001099753;NM_001099745;NM_017786;NM_001099744;NM_001099752;NM_001099751;NM_001099746;NM_001099750;NM_001099747	TSS200;TSS200;5'UTR;5'UTR;5'UTR;TSS200;5'UTR;5'UTR;5'UTR;5'UTR;5'UTR;5'UTR;5'UTR;5'UTR
NM_001143994	RASSF7	cg13795120	-0.507882	0.00545697	RASSF7;RASSF7;C11orf35;RASSF7	NM_003475;NM_001143994;NM_173573;NM_001143993	TSS200;TSS200;TSS1500;5'UTR
NM_001145513	SCRN1	cg21779301	-0.507882	0.00545697	SCRN1;SCRN1;SCRN1;SCRN1	NM_014766;NM_001145513;NM_001145514;NM_001145515	TSS1500;TSS200;Body;TSS1500
NM_001145514	SCRN1	cg21779301	-0.507882	0.00545697	SCRN1;SCRN1;SCRN1;SCRN1	NM_014766;NM_001145513;NM_001145514;NM_001145515	TSS1500;TSS200;Body;TSS1500
NM_005931	MICB	cg07078789	-0.507882	0.00545697	MICB	NM_005931	TSS200
NM_012458	TIMM13	cg10341482	-0.507882	0.00545697	TIMM13;TMPRSS9	NM_012458;NM_182973	3'UTR;Body
NM_014505	KCNMB4	cg23130076	-0.507882	0.00545697	KCNMB4	NM_014505	TSS200
NM_018081	WRAP53	cg21050342	-0.507882	0.00545697	TP53;WRAP53;TP53;WRAP53;WRAP53;TP53;TP53;WRAP53	NM_001126112;NM_001143990;NM_000546;NM_001143992;NM_018081;NM_001126113;NM_001126114;NM_001143991	TSS1500;5'UTR;TSS1500;TSS200;TSS200;TSS1500;TSS1500;5'UTR
NM_032825	ZNF382	cg25397945	-0.507882	0.00545697	ZNF529;ZNF529;ZNF529;ZNF382;ZNF529;ZNF529	NR_027239;NM_001145649;NM_001145650;NM_032825;NM_001145650;NM_001145649	Body;1stExon;5'UTR;TSS200;1stExon;5'UTR
NM_006758	U2AF1	cg14296488	0.507882	0.00545697	U2AF1;U2AF1;U2AF1	NM_001025204;NM_001025203;NM_006758	TSS200;TSS200;TSS200
NR_026697	FAM134C	cg15797843	0.502492	0.00547064	FAM134C;FAM134C;TUBG1;FAM134C	NM_178126;NR_026697;NM_001070;NM_178126	1stExon;Body;TSS200;5'UTR
NM_175873	SOWAHA	cg11096629	-0.502417	0.00547882	ANKRD43	NM_175873	TSS200
NM_000299	PKP1	cg09279512	-0.507389	0.00550826	PKP1;PKP1	NM_000299;NM_001005337	TSS200;TSS200
NM_001033518	WIPI2	cg16739198	-0.507389	0.00550826	WIPI2;WIPI2;WIPI2;WIPI2	NM_001033518;NM_016003;NM_001033519;NM_015610	TSS200;TSS200;TSS200;TSS200
NM_001033519	WIPI2	cg16739198	-0.507389	0.00550826	WIPI2;WIPI2;WIPI2;WIPI2	NM_001033518;NM_016003;NM_001033519;NM_015610	TSS200;TSS200;TSS200;TSS200
NM_001964	EGR1	cg19544946	0.507389	0.00550826	EGR1	NM_001964	TSS200
NM_003475	RASSF7	cg13795120	-0.507389	0.00550826	RASSF7;RASSF7;C11orf35;RASSF7	NM_003475;NM_001143994;NM_173573;NM_001143993	TSS200;TSS200;TSS1500;5'UTR
NM_005977	RNF6	cg19792403	0.507389	0.00550826	RNF6;RNF6;RNF6	NM_005977;NM_183044;NM_183043	5'UTR;TSS200;TSS200
NM_014399	TSPAN13	cg18818321	-0.507389	0.00550826	TSPAN13	NM_014399	TSS200
NM_017777	MKS1	cg04480931	-0.507389	0.00550826	MKS1;MKS1	NM_001165927;NM_017777	1stExon;TSS200
NM_020708	SLC12A5	cg07871947	-0.507389	0.00550826	SLC12A5;SLC12A5	NM_020708;NM_001134771	TSS200;Body
NM_031954	KCTD10	cg11155082	-0.507389	0.00550826	UBE3B;KCTD10;UBE3B	NM_183415;NM_031954;NM_130466	TSS1500;TSS200;TSS1500
NM_032679	ZNF577	cg11269599	-0.507389	0.00550826	ZNF577;ZNF577;ZNF577	NR_024181;NM_032679;NM_001135590	TSS200;TSS200;TSS200
NM_032792	ZBTB45	cg17364234	-0.507389	0.00550826	ZBTB45	NM_032792	TSS200
NM_198991	KCTD1	cg12851609	-0.507389	0.00550826	KCTD1;KCTD1;KCTD1	NM_198991;NM_001136205;NM_001142730	5'UTR;TSS200;TSS1500
NM_199231	GDNF	cg26473844	0.507389	0.00550826	GDNF;GDNF;GDNF	NM_199231;NM_000514;NM_199234	5'UTR;5'UTR;TSS200
NM_007347	AP4E1	cg09951650	0.501996	0.00552448	AP4E1	NM_007347	TSS200
NM_144725	TTC23L	cg09093477	-0.501863	0.00553896	TTC23L	NM_144725	TSS200
NM_003897	IER3	cg09016822	0.506897	0.00555996	IER3	NM_003897	TSS200
NM_001122834	HHAT	cg15344228	-0.506897	0.00555996	HHAT;HHAT;HHAT;HHAT;HHAT;HHAT	NM_018194;NM_001170564;NM_001170580;NM_001170588;NM_001122834;NM_001170587	5'UTR;5'UTR;TSS200;5'UTR;5'UTR;Body
NM_001130137	ISLR2	cg23392501	-0.506897	0.00555996	ISLR2;ISLR2;LOC283731;ISLR2;ISLR2	NM_001130136;NM_001130138;NR_027073;NM_020851;NM_001130137	5'UTR;5'UTR;TSS1500;TSS200;5'UTR
NM_001130138	ISLR2	cg23392501	-0.506897	0.00555996	ISLR2;ISLR2;LOC283731;ISLR2;ISLR2	NM_001130136;NM_001130138;NR_027073;NM_020851;NM_001130137	5'UTR;5'UTR;TSS1500;TSS200;5'UTR
NM_003844	TNFRSF10A	cg00994643	-0.506897	0.00555996	TNFRSF10A	NM_003844	TSS200
NM_012205	HAAO	cg08421126	-0.506897	0.00555996	HAAO	NM_012205	TSS200
NM_020851	ISLR2	cg23392501	-0.506897	0.00555996	ISLR2;ISLR2;LOC283731;ISLR2;ISLR2	NM_001130136;NM_001130138;NR_027073;NM_020851;NM_001130137	5'UTR;5'UTR;TSS1500;TSS200;5'UTR
NM_001023587	ABCC5	cg14480679	-0.506404	0.00561208	ABCC5;ABCC5	NM_005688;NM_001023587	TSS200;TSS200
NM_001076781	ZNF391	cg05629186	-0.506404	0.00561208	ZNF391	NM_001076781	TSS200
NM_001080505	SHISA3	cg24084504	-0.506404	0.00561208	SHISA3	NM_001080505	TSS200
NM_018688	BIN3	cg21156815	-0.506404	0.00561208	BIN3	NM_018688	TSS200
NM_024779	PIP4K2C	cg09957391	-0.506404	0.00561208	PIP4K2C;PIP4K2C;PIP4K2C;PIP4K2C	NM_024779;NM_001146259;NM_001146260;NM_001146258	TSS200;TSS200;TSS200;TSS200
NM_031417	MARK4	cg01686044	-0.506404	0.00561208	MARK4	NM_031417	TSS200
NM_133460	ZNF418	cg13668618	-0.506404	0.00561208	ZNF418	NM_133460	TSS200
NM_001130161	STOX1	cg14385985	-0.505911	0.00566462	STOX1;STOX1;STOX1;STOX1;STOX1	NM_001130161;NM_152709;NM_001130159;NM_001130160;NM_001130162	TSS200;TSS200;TSS200;TSS200;TSS1500
NM_001953	TYMP	cg19167907	-0.505911	0.00566462	TYMP;SCO2;SCO2;TYMP;TYMP;SCO2;SCO2	NM_001113756;NM_005138;NM_001169109;NM_001953;NM_001113755;NM_001169110;NM_001169111	Body;TSS1500;TSS200;Body;Body;TSS1500;TSS1500
NM_004750	CRLF1	cg11464615	-0.505911	0.00566462	CRLF1	NM_004750	TSS200
NM_006896	HOXA7	cg19153763	-0.505911	0.00566462	HOXA7	NM_006896	TSS200
NM_014023	WDR37	cg17288694	-0.505911	0.00566462	WDR37	NM_014023	TSS200
NM_014766	SCRN1	cg21779301	-0.505911	0.00566462	SCRN1;SCRN1;SCRN1;SCRN1	NM_014766;NM_001145513;NM_001145514;NM_001145515	TSS1500;TSS200;Body;TSS1500
NM_020959	ANO8	cg03253314	-0.505911	0.00566462	ANO8	NM_020959	TSS200
NM_021633	KLHL12	cg20248954	-0.505911	0.00566462	KLHL12	NM_021633	TSS200
NM_032561	C22orf23	cg25245266	0.505911	0.00566462	C22orf23;POLR2F;C22orf23	NM_032561;NM_021974;NM_032561	5'UTR;TSS200;1stExon
NR_033119	ZIC4	cg08812189	-0.505911	0.00566462	ZIC4;ZIC4;ZIC4;ZIC4;ZIC4	NM_001168378;NR_033118;NR_033119;NM_032153;NM_001168379	Body;TSS200;TSS200;Body;Body
NM_015668	RGS22	cg24848035	-0.500308	0.0057111	RGS22	NM_015668	TSS200
NM_172057	KCNH2	cg15472092	-0.500308	0.0057111	KCNH2;KCNH2;KCNH2	NM_172057;NM_172056;NM_000238	TSS200;Body;Body
NM_001040157	CEP44	cg16817134	0.505419	0.00571757	KIAA1712;FBXO8;KIAA1712;FBXO8	NM_001040157;NM_012180;NM_001145314;NM_012180	TSS200;1stExon;TSS1500;5'UTR
NM_001077262	UBXN11	cg27629931	-0.505419	0.00571757	UBXN11;UBXN11;UBXN11	NM_145345;NM_001077262;NM_183008	5'UTR;TSS200;TSS200
NM_003013	SFRP2	cg11354906	-0.505419	0.00571757	SFRP2	NM_003013	TSS200
NM_003601	SMARCA5	cg01575392	-0.505419	0.00571757	SMARCA5	NM_003601	TSS200
NM_005048	PTH2R	cg25057743	-0.505419	0.00571757	PTH2R	NM_005048	TSS200
NM_018206	VPS35	cg25325612	0.505419	0.00571757	ORC6L;VPS35	NM_014321;NM_018206	TSS1500;TSS200
NM_033315	RASL10B	cg20496643	-0.505419	0.00571757	RASL10B	NM_033315	TSS200
NM_153768	CABYR	cg26349976	-0.505419	0.00571757	CABYR;CABYR;CABYR;CABYR;CABYR;CABYR	NM_153768;NM_153770;NM_138643;NM_153769;NM_138644;NM_012189	5'UTR;5'UTR;5'UTR;5'UTR;TSS200;5'UTR
NM_153769	CABYR	cg20022589	-0.505419	0.00571757	CABYR;CABYR;CABYR;CABYR;CABYR;CABYR	NM_153768;NM_153770;NM_138643;NM_153769;NM_138644;NM_012189	5'UTR;5'UTR;5'UTR;5'UTR;TSS200;5'UTR
NM_198723	TCEA2	cg10494860	-0.505419	0.00571757	TCEA2;TCEA2	NM_003195;NM_198723	TSS200;5'UTR
NM_004440	EPHA7	cg08734918	-0.500246	0.00571799	EPHA7	NM_004440	TSS200
NM_004440	EPHA7	cg19504032	-0.500246	0.00571799	EPHA7	NM_004440	TSS200
NM_000946	PRIM1	cg19847271	-0.504926	0.00577095	PRIM1	NM_000946	TSS200
NM_001025266	C3orf70	cg24003225	-0.504926	0.00577095	C3orf70	NM_001025266	TSS200
NM_001162499	CAND2	cg01375976	-0.504926	0.00577095	CAND2;CAND2	NM_001162499;NM_012298	TSS200;TSS200
NM_005685	GTF2IRD1	cg27624313	-0.504926	0.00577095	GTF2IRD1;GTF2IRD1	NM_016328;NM_005685	TSS200;TSS1500
NM_006485	FBLN1	cg19972696	-0.504926	0.00577095	FBLN1;FBLN1;FBLN1;FBLN1	NM_006485;NM_006487;NM_001996;NM_006486	TSS200;TSS200;TSS200;TSS200
NM_006487	FBLN1	cg19972696	-0.504926	0.00577095	FBLN1;FBLN1;FBLN1;FBLN1	NM_006485;NM_006487;NM_001996;NM_006486	TSS200;TSS200;TSS200;TSS200
NM_012189	CABYR	cg26349976	-0.504926	0.00577095	CABYR;CABYR;CABYR;CABYR;CABYR;CABYR	NM_153768;NM_153770;NM_138643;NM_153769;NM_138644;NM_012189	5'UTR;5'UTR;5'UTR;5'UTR;TSS200;5'UTR
NM_144775	SMCR8	cg08951907	0.504926	0.00577095	TOP3A;SMCR8	NM_004618;NM_144775	TSS1500;TSS200
NM_004053	BYSL	cg11976929	-0.499754	0.00577353	MED20;BYSL	NM_004275;NM_004053	TSS200;TSS200
NM_001143996	OGDHL	cg16139068	-0.499695	0.00578018	OGDHL;OGDHL;OGDHL	NM_018245;NM_001143996;NM_001143997	TSS200;TSS200;TSS200
NM_001142352	ST6GAL2	cg19412467	-0.499434	0.00580977	ST6GAL2;ST6GAL2;ST6GAL2	NM_001142351;NM_001142352;NM_032528	TSS200;5'UTR;5'UTR
NM_016100	NAA20	cg09560043	-0.499323	0.00582248	NAA20;NAA20;NAA20	NM_181528;NM_016100;NM_181527	Body;Body;TSS200
NM_004528	MGST3	cg01468717	0.504433	0.00582476	MGST3	NM_004528	TSS200
NM_016587	CBX3	cg03711622	0.504433	0.00582476	CBX3;HNRNPA2B1;CBX3;HNRNPA2B1	NM_016587;NM_031243;NM_007276;NM_002137	TSS1500;TSS1500;TSS200;TSS1500
NM_174907	PPP4R2	cg05523500	0.504433	0.00582476	PPP4R2	NM_174907	TSS200
NM_001170580	HHAT	cg15344228	-0.504433	0.00582476	HHAT;HHAT;HHAT;HHAT;HHAT;HHAT	NM_018194;NM_001170564;NM_001170580;NM_001170588;NM_001122834;NM_001170587	5'UTR;5'UTR;TSS200;5'UTR;5'UTR;Body
NM_014723	SNPH	cg04053242	-0.504433	0.00582476	SNPH	NM_014723	TSS200
NM_014900	COBLL1	cg14843496	-0.504433	0.00582476	COBLL1	NM_014900	TSS200
NM_015966	ERGIC3	cg09693358	-0.504433	0.00582476	ERGIC3;ERGIC3	NM_015966;NM_198398	TSS200;TSS200
NM_018197	ZFP64	cg04154929	-0.504433	0.00582476	ZFP64;ZFP64;ZFP64;ZFP64	NM_018197;NM_022088;NM_199427;NM_199426	TSS200;TSS200;TSS200;TSS200
NM_018719	CDCA7L	cg06847146	-0.504433	0.00582476	CDCA7L;CDCA7L;CDCA7L	NM_001127370;NM_001127371;NM_018719	TSS200;TSS200;TSS200
NM_001105204	RUSC1	cg22877509	-0.503941	0.00587899	RUSC1;RUSC1;C1orf104	NM_001105203;NM_001105204;NM_001039517	TSS200;TSS200;Body
NM_001130157	MLF1	cg21074827	-0.503941	0.00587899	MLF1;MLF1;MLF1	NM_001130156;NM_022443;NM_001130157	TSS200;TSS200;TSS200
NM_001143787	PPHLN1	cg12741539	0.503941	0.00587899	PPHLN1;PPHLN1;PPHLN1;PPHLN1;PPHLN1;ZCRB1;PPHLN1;PPHLN1;ZCRB1;PPHLN1	NM_201439;NM_001143788;NM_201515;NM_001143787;NM_001143789;NM_033114;NM_016488;NM_201440;NM_033114;NM_201438	TSS200;TSS200;TSS200;TSS200;TSS200;5'UTR;TSS200;TSS200;1stExon;TSS200
NM_001160301	DPYD	cg15991546	-0.503941	0.00587899	DPYD;DPYD	NM_001160301;NM_000110	TSS200;TSS200
NM_138644	CABYR	cg25364343	-0.503941	0.00587899	CABYR;CABYR;CABYR;CABYR;CABYR;CABYR	NM_153768;NM_153770;NM_138643;NM_153769;NM_138644;NM_012189	5'UTR;5'UTR;5'UTR;5'UTR;TSS200;5'UTR
NR_024055	ZNF542	cg18787401	-0.503941	0.00587899	ZNF542;ZNF542;ZNF542;ZNF542	NR_024056;NR_003127;NR_024055;NR_024057	TSS200;Body;Body;TSS200
NR_024056	ZNF542	cg18787401	-0.503941	0.00587899	ZNF542;ZNF542;ZNF542;ZNF542	NR_024056;NR_003127;NR_024055;NR_024057	TSS200;Body;Body;TSS200
NR_027700	NOP56	cg01629329	-0.503941	0.00587899	NOP56;MIR1292;NOP56;NOP56	NM_006392;NR_031699;NR_027700;NM_006392	1stExon;TSS200;Body;5'UTR
NM_152578	FMR1NB	cg21807849	-0.498745	0.00588868	FMR1NB	NM_152578	TSS200
NM_001025266	C3orf70	cg09874107	-0.503448	0.00593366	C3orf70	NM_001025266	TSS200
NM_001029864	KIAA1755	cg25257903	-0.503448	0.00593366	KIAA1755	NM_001029864	TSS200
NM_016368	ISYNA1	cg07829071	-0.503448	0.00593366	ISYNA1;ISYNA1;ISYNA1;ISYNA1;ISYNA1	NM_016368;NM_001170938;NM_001170938;NM_001170939;NM_016368	5'UTR;5'UTR;1stExon;TSS200;1stExon
NM_022154	SLC39A8	cg02057386	-0.503448	0.00593366	SLC39A8;SLC39A8;SLC39A8	NM_001135147;NM_022154;NM_001135146	TSS1500;TSS1500;TSS200
NM_030783	PTDSS2	cg13835853	0.503448	0.00593366	PTDSS2	NM_030783	TSS200
NM_203411	TMEM88	cg24776350	-0.503448	0.00593366	KDM6B;TMEM88	NM_001080424;NM_203411	3'UTR;TSS1500
NR_024056	ZNF542	cg03146949	-0.503448	0.00593366	ZNF542;ZNF542;ZNF542;ZNF542	NR_024056;NR_003127;NR_024055;NR_024057	TSS200;Body;Body;TSS200
NR_024321	LINC00115	cg22394869	0.503448	0.00593366	NCRNA00115;LOC643837	NR_024321;NR_015368	TSS200;TSS200
NR_027007	SETD5-AS1	cg22811818	-0.503448	0.00593366	SETD5;LOC440944	NM_001080517;NR_027007	TSS200;TSS1500
NM_001009960	ZNF655	cg05312305	0.497907	0.00598569	ZNF655;ZNF655;ZNF655;ZNF655;ZNF655;ZNF655;ZNF655;ZNF655;ZNF655;ZNF655;ZNF655;ZNF655	NM_138494;NM_001085368;NM_138494;NM_001083956;NM_001085366;NM_024061;NM_001085367;NM_001009958;NM_001083956;NM_001009960;NM_001085366;NM_024061	1stExon;TSS200;5'UTR;5'UTR;1stExon;1stExon;TSS200;TSS200;1stExon;TSS200;5'UTR;5'UTR
NM_001085368	ZNF655	cg05312305	0.497907	0.00598569	ZNF655;ZNF655;ZNF655;ZNF655;ZNF655;ZNF655;ZNF655;ZNF655;ZNF655;ZNF655;ZNF655;ZNF655	NM_138494;NM_001085368;NM_138494;NM_001083956;NM_001085366;NM_024061;NM_001085367;NM_001009958;NM_001083956;NM_001009960;NM_001085366;NM_024061	1stExon;TSS200;5'UTR;5'UTR;1stExon;1stExon;TSS200;TSS200;1stExon;TSS200;5'UTR;5'UTR
NM_001146259	PIP4K2C	cg09957391	-0.502956	0.00598876	PIP4K2C;PIP4K2C;PIP4K2C;PIP4K2C	NM_024779;NM_001146259;NM_001146260;NM_001146258	TSS200;TSS200;TSS200;TSS200
NM_001159596	BIVM	cg03901784	-0.502956	0.00598876	BIVM;BIVM;KDELC1;BIVM;BIVM	NM_001159596;NM_001159596;NM_024089;NM_017693;NM_017693	1stExon;5'UTR;TSS200;5'UTR;1stExon
NM_001170588	HHAT	cg15344228	-0.502956	0.00598876	HHAT;HHAT;HHAT;HHAT;HHAT;HHAT	NM_018194;NM_001170564;NM_001170580;NM_001170588;NM_001122834;NM_001170587	5'UTR;5'UTR;TSS200;5'UTR;5'UTR;Body
NM_006815	TMED2	cg16097051	-0.502956	0.00598876	TMED2	NM_006815	TSS200
NM_014960	ARSG	cg26619043	-0.502956	0.00598876	ARSG;SLC16A6	NM_014960;NM_004694	5'UTR;TSS200
NM_015454	LARP7	cg05193411	-0.502956	0.00598876	LARP7;C4orf21;LARP7	NM_016648;NM_018392;NM_015454	5'UTR;TSS1500;TSS200
NM_022443	MLF1	cg21074827	-0.502956	0.00598876	MLF1;MLF1;MLF1	NM_001130156;NM_022443;NM_001130157	TSS200;TSS200;TSS200
NR_002728	KCNQ1OT1	cg02219360	-0.502956	0.00598876	KCNQ1OT1;KCNQ1;KCNQ1	NR_002728;NM_000218;NM_181798	TSS200;Body;Body
NM_001143990	WRAP53	cg02045224	0.502463	0.0060443	TP53;WRAP53;TP53;WRAP53;WRAP53;TP53;TP53;WRAP53	NM_001126112;NM_001143990;NM_000546;NM_001143992;NM_018081;NM_001126113;NM_001126114;NM_001143991	TSS1500;5'UTR;TSS1500;TSS200;TSS200;TSS1500;TSS1500;5'UTR
NM_006258	PRKG1	cg11212172	0.502463	0.0060443	PRKG1;PRKG1;CSTF2T	NM_001098512;NM_006258;NM_015235	Body;Body;TSS200
NM_001014446	OCIAD2	cg10465672	-0.502463	0.0060443	OCIAD2;OCIAD2	NM_152398;NM_001014446	TSS200;TSS200
NM_005892	FMNL1	cg05423688	-0.502463	0.0060443	FMNL1	NM_005892	TSS200
NM_145345	UBXN11	cg27629931	-0.502463	0.0060443	UBXN11;UBXN11;UBXN11	NM_145345;NM_001077262;NM_183008	5'UTR;TSS200;TSS200
NM_199426	ZFP64	cg04154929	-0.502463	0.0060443	ZFP64;ZFP64;ZFP64;ZFP64	NM_018197;NM_022088;NM_199427;NM_199426	TSS200;TSS200;TSS200;TSS200
NM_205548	FAM151B	cg14699895	-0.502463	0.0060443	FAM151B	NM_205548	TSS200
NR_015411	LOC254559	cg12598235	-0.502463	0.0060443	LOC254559	NR_015411	TSS200
NM_001005337	PKP1	cg09279512	-0.50197	0.00610027	PKP1;PKP1	NM_000299;NM_001005337	TSS200;TSS200
NM_001143991	WRAP53	cg02045224	0.50197	0.00610027	TP53;WRAP53;TP53;WRAP53;WRAP53;TP53;TP53;WRAP53	NM_001126112;NM_001143990;NM_000546;NM_001143992;NM_018081;NM_001126113;NM_001126114;NM_001143991	TSS1500;5'UTR;TSS1500;TSS200;TSS200;TSS1500;TSS1500;5'UTR
NM_002688	SEPT5	cg16210718	0.50197	0.00610027	GP1BB;SEPT5	NM_000407;NM_002688	TSS200;3'UTR
NM_004562	PARK2	cg27425452	-0.50197	0.00610027	PARK2;PACRG;PARK2;PACRG;PACRG;PARK2	NM_013988;NM_152410;NM_004562;NM_001080379;NM_001080378;NM_013987	TSS200;5'UTR;TSS200;TSS200;5'UTR;TSS200
NM_004647	DPF1	cg27400772	-0.50197	0.00610027	DPF1;DPF1;DPF1	NM_004647;NM_001135155;NM_001135156	TSS200;TSS200;5'UTR
NM_014586	HUNK	cg26140688	-0.50197	0.00610027	HUNK	NM_014586	TSS200
NM_017551	GRID1	cg23813514	-0.50197	0.00610027	GRID1	NM_017551	TSS200
NM_017736	THUMPD1	cg13393964	-0.50197	0.00610027	THUMPD1	NM_017736	TSS200
NM_019040	ELP4	cg05635455	-0.50197	0.00610027	ELP4;IMMP1L	NM_019040;NM_144981	TSS200;TSS200
NM_030581	WDR59	cg06195595	-0.50197	0.00610027	WDR59	NM_030581	TSS200
NM_031229	RBCK1	cg15682511	-0.50197	0.00610027	RBCK1;RBCK1	NM_031229;NM_006462	TSS200;TSS200
NM_183043	RNF6	cg19792403	0.50197	0.00610027	RNF6;RNF6;RNF6	NM_005977;NM_183044;NM_183043	5'UTR;TSS200;TSS200
NM_183044	RNF6	cg19792403	0.50197	0.00610027	RNF6;RNF6;RNF6	NM_005977;NM_183044;NM_183043	5'UTR;TSS200;TSS200
NM_003545	HIST1H4E	cg17123534	-0.496797	0.00611647	HIST1H4E	NM_003545	TSS200
NR_027073	LOC283731	cg05547902	-0.496792	0.00611705	LOC283731;ISLR2;ISLR2;ISLR2;ISLR2	NR_027073;NM_020851;NM_001130136;NM_001130138;NM_001130137	Body;TSS1500;TSS200;TSS1500;TSS1500
NM_005935	AFF1	cg09987789	0.496671	0.00613139	AFF1;AFF1	NM_001166693;NM_005935	Body;TSS200
NM_001762	CCT6A	cg19926079	-0.496613	0.00613833	PSPH;CCT6A;CCT6A;CCT6A;CCT6A	NM_004577;NM_001009186;NM_001762;NM_001009186;NM_001762	TSS200;1stExon;5'UTR;5'UTR;1stExon
NM_009586	SIM2	cg14769207	-0.496556	0.00614513	SIM2;SIM2	NM_005069;NM_009586	TSS200;TSS200
NM_001168480	ARMCX5	cg25496213	-0.501478	0.00615669	ARMCX5;ARMCX5;ARMCX5;ARMCX5;ARMCX5;ARMCX5	NM_001168485;NM_022838;NM_001168478;NM_001168479;NM_001168480;NM_001168482	5'UTR;TSS200;TSS200;5'UTR;5'UTR;TSS200
NM_005282	GPR4	cg11923617	-0.501478	0.00615669	GPR4	NM_005282	TSS200
NM_020394	ZNF695	cg25794766	-0.501478	0.00615669	ZNF695	NM_020394	TSS200
NM_024733	ZNF665	cg07686635	-0.501478	0.00615669	ZNF665	NM_024733	TSS200
NM_030789	HM13	cg15815607	-0.501478	0.00615669	HM13;HM13;HM13;PSIMCT-1	NM_178580;NM_030789;NM_178581;NR_003677	Body;Body;Body;TSS200
NR_028386	LOC375196	cg12206199	-0.501478	0.00615669	LOC375196;LOC100271715	NR_028386;NM_001145451	TSS200;Body
NM_177977	HAP1	cg17000044	-0.496298	0.00617598	HAP1;HAP1;HAP1	NM_177977;NM_001079870;NM_001079871	TSS200;TSS200;TSS200
NM_006466	POLR3F	cg14792983	0.500985	0.00621356	C20orf12;POLR3F	NM_001099407;NM_006466	TSS200;TSS200
NR_027159	C17orf76-AS1	cg08270477	0.500985	0.00621356	NCRNA00188;NCRNA00188;NCRNA00188;NCRNA00188;NCRNA00188;NCRNA00188;NCRNA00188;SNORD49B;NCRNA00188;NCRNA00188;NCRNA00188;NCRNA00188;NCRNA00188;NCRNA00188;NCRNA00188;SNORD49A;NCRNA00188;NCRNA00188;NCRNA00188;NCRNA00188;NCRNA00188;NCRNA00188;NCRNA00188;NCRNA00188;NCRNA00188	NR_027165;NR_027168;NR_027667;NR_027175;NR_027167;NR_027166;NR_027163;NR_003043;NR_027179;NR_027170;NR_027171;NR_027176;NR_027159;NR_027178;NR_027172;NR_002744;NR_027177;NR_027173;NR_027158;NR_027161;NR_027174;NR_027162;NR_027164;NR_027169;NR_027160	Body;Body;Body;Body;Body;Body;Body;TSS200;Body;Body;Body;Body;Body;Body;Body;TSS1500;Body;Body;Body;Body;Body;Body;Body;Body;Body
NM_015971	MRPS7	cg02600494	-0.500985	0.00621356	MRPS7;MRPS7;GGA3;GGA3	NM_015971;NM_015971;NM_014001;NM_138619	1stExon;5'UTR;TSS200;TSS200
NM_018910	PCDHA7	cg16174029	-0.500985	0.00621356	PCDHAC2;PCDHAC2;PCDHA7;PCDHA12;PCDHA6;PCDHA10;PCDHA4;PCDHA11;PCDHA8;PCDHA6;PCDHA1;PCDHA2;PCDHA1;PCDHA9;PCDHA13;PCDHA5;PCDHAC1;PCDHA3;PCDHAC2;PCDHA10	NM_018899;NM_031883;NM_018910;NM_018903;NM_018909;NM_018901;NM_018907;NM_018902;NM_018911;NM_031849;NM_031411;NM_018905;NM_018900;NM_031857;NM_018904;NM_018908;NM_018898;NM_018906;NM_018899;NM_031860	1stExon;TSS200;Body;Body;Body;Body;Body;Body;Body;Body;Body;Body;Body;Body;Body;Body;Body;Body;5'UTR;Body
NM_020662	MRS2	cg03632145	-0.500985	0.00621356	MRS2	NM_020662	TSS200
NM_022096	ANKEF1	cg16452678	-0.500985	0.00621356	ANKRD5;ANKRD5	NM_022096;NM_198798	TSS200;TSS200
NM_138644	CABYR	cg20022589	-0.500985	0.00621356	CABYR;CABYR;CABYR;CABYR;CABYR;CABYR	NM_153768;NM_153770;NM_138643;NM_153769;NM_138644;NM_012189	5'UTR;5'UTR;5'UTR;5'UTR;TSS200;5'UTR
NM_080651	MED30	cg14821842	0.495811	0.00623456	MED30	NM_080651	TSS200
NM_021977	SLC22A3	cg17364114	-0.495811	0.00623456	SLC22A3	NM_021977	TSS200
NM_144725	TTC23L	cg16453665	-0.49559	0.00626126	TTC23L	NM_144725	TSS200
NM_001136021	NFATC2	cg11993118	0.500493	0.00627087	NFATC2;NFATC2;NFATC2	NM_012340;NM_001136021;NM_173091	TSS200;Body;TSS200
NM_004795	KL	cg02796545	-0.500493	0.00627087	KL	NM_004795	TSS200
NM_152384	BBS5	cg10536369	-0.500493	0.00627087	BBS5	NM_152384	TSS200
NM_152732	RSPH9	cg20582800	-0.500493	0.00627087	RSPH9	NM_152732	TSS200
NM_153770	CABYR	cg20022589	-0.500493	0.00627087	CABYR;CABYR;CABYR;CABYR;CABYR;CABYR	NM_153768;NM_153770;NM_138643;NM_153769;NM_138644;NM_012189	5'UTR;5'UTR;5'UTR;5'UTR;TSS200;5'UTR
NR_027165	C17orf76-AS1	cg08270477	0.500493	0.00627087	NCRNA00188;NCRNA00188;NCRNA00188;NCRNA00188;NCRNA00188;NCRNA00188;NCRNA00188;SNORD49B;NCRNA00188;NCRNA00188;NCRNA00188;NCRNA00188;NCRNA00188;NCRNA00188;NCRNA00188;SNORD49A;NCRNA00188;NCRNA00188;NCRNA00188;NCRNA00188;NCRNA00188;NCRNA00188;NCRNA00188;NCRNA00188;NCRNA00188	NR_027165;NR_027168;NR_027667;NR_027175;NR_027167;NR_027166;NR_027163;NR_003043;NR_027179;NR_027170;NR_027171;NR_027176;NR_027159;NR_027178;NR_027172;NR_002744;NR_027177;NR_027173;NR_027158;NR_027161;NR_027174;NR_027162;NR_027164;NR_027169;NR_027160	Body;Body;Body;Body;Body;Body;Body;TSS200;Body;Body;Body;Body;Body;Body;Body;TSS1500;Body;Body;Body;Body;Body;Body;Body;Body;Body
NM_000439	PCSK1	cg02115960	-0.5	0.00632864	PCSK1	NM_000439	TSS200
NM_000439	PCSK1	cg17803175	-0.5	0.00632864	PCSK1	NM_000439	TSS200
NM_001170587	HHAT	cg15344228	-0.5	0.00632864	HHAT;HHAT;HHAT;HHAT;HHAT;HHAT	NM_018194;NM_001170564;NM_001170580;NM_001170588;NM_001122834;NM_001170587	5'UTR;5'UTR;TSS200;5'UTR;5'UTR;Body
NM_002804	PSMC3	cg07981364	-0.5	0.00632864	PSMC3	NM_002804	TSS200
NM_006354	TADA3	cg18624274	0.5	0.00632864	TADA3;ARPC4;TADA3;ARPC4;ARPC4;TADA3;TADA3	NM_133480;NM_001024960;NM_133480;NM_005718;NM_001024959;NM_006354;NM_006354	5'UTR;TSS200;1stExon;TSS200;TSS200;1stExon;5'UTR
NM_013399	CDIP1	cg27498211	-0.5	0.00632864	C16orf5	NM_013399	TSS200
NM_014415	ZBTB11	cg21474964	0.5	0.00632864	ZBTB11;LOC100009676	NM_014415;NR_024407	Body;TSS200
NM_031857	PCDHA9	cg16174029	-0.5	0.00632864	PCDHAC2;PCDHAC2;PCDHA7;PCDHA12;PCDHA6;PCDHA10;PCDHA4;PCDHA11;PCDHA8;PCDHA6;PCDHA1;PCDHA2;PCDHA1;PCDHA9;PCDHA13;PCDHA5;PCDHAC1;PCDHA3;PCDHAC2;PCDHA10	NM_018899;NM_031883;NM_018910;NM_018903;NM_018909;NM_018901;NM_018907;NM_018902;NM_018911;NM_031849;NM_031411;NM_018905;NM_018900;NM_031857;NM_018904;NM_018908;NM_018898;NM_018906;NM_018899;NM_031860	1stExon;TSS200;Body;Body;Body;Body;Body;Body;Body;Body;Body;Body;Body;Body;Body;Body;Body;Body;5'UTR;Body
NM_145233	ZNF625	cg06429617	-0.5	0.00632864	ZNF625	NM_145233	TSS200
NM_172312	SPAG8	cg04109220	-0.5	0.00632864	SPAG8;SPAG8	NM_001039592;NM_172312	TSS200;TSS200
NM_198798	ANKEF1	cg01580613	-0.5	0.00632864	ANKRD5;ANKRD5	NM_022096;NM_198798	TSS200;TSS200
NR_024057	ZNF542	cg26309134	-0.5	0.00632864	ZNF542;ZNF542;ZNF542;ZNF542	NR_024056;NR_003127;NR_024055;NR_024057	TSS200;Body;Body;TSS200
NM_001079870	HAP1	cg17000044	-0.494816	0.00635566	HAP1;HAP1;HAP1	NM_177977;NM_001079870;NM_001079871	TSS200;TSS200;TSS200
NM_001079871	HAP1	cg17000044	-0.494816	0.00635566	HAP1;HAP1;HAP1	NM_177977;NM_001079870;NM_001079871	TSS200;TSS200;TSS200
NM_020386	HRASLS	cg13810562	-0.494816	0.00635566	MGC2889;HRASLS	NR_026877;NM_020386	TSS200;5'UTR
NM_000411	HLCS	cg21422770	-0.499507	0.00638686	HLCS	NM_000411	TSS200
NM_001111125	IQSEC2	cg15522989	-0.499507	0.00638686	IQSEC2	NM_001111125	TSS200
NM_001114093	LSM14A	cg08868736	-0.499507	0.00638686	LSM14A;LSM14A	NM_001114093;NM_015578	TSS200;TSS200
NM_005642	TAF7	cg15028904	-0.499507	0.00638686	TAF7	NM_005642	TSS200
NM_012340	NFATC2	cg11993118	0.499507	0.00638686	NFATC2;NFATC2;NFATC2	NM_012340;NM_001136021;NM_173091	TSS200;Body;TSS200
NM_014518	ZNF229	cg09896900	-0.499507	0.00638686	ZNF229	NM_014518	TSS200
NM_014594	ZNF354C	cg10802132	-0.499507	0.00638686	ZNF354C	NM_014594	TSS200
NM_022088	ZFP64	cg04154929	-0.499507	0.00638686	ZFP64;ZFP64;ZFP64;ZFP64	NM_018197;NM_022088;NM_199427;NM_199426	TSS200;TSS200;TSS200;TSS200
NM_025169	ZKSCAN7	cg08846783	-0.499507	0.00638686	ZNF167;ZNF167	NM_018651;NM_025169	TSS200;TSS200
NM_033449	FCHSD1	cg13267747	-0.499507	0.00638686	FCHSD1	NM_033449	TSS200
NM_152640	DCP1B	cg18231048	0.499507	0.00638686	DCP1B	NM_152640	TSS200
NM_173091	NFATC2	cg11993118	0.499507	0.00638686	NFATC2;NFATC2;NFATC2	NM_012340;NM_001136021;NM_173091	TSS200;Body;TSS200
NM_182594	ZNF454	cg02165355	-0.499507	0.00638686	ZNF454	NM_182594	TSS200
NM_021238	FAM60A	cg19237421	-0.494452	0.00640056	FAM60A;FAM60A;FAM60A	NM_001135812;NM_021238;NM_001135811	TSS200;TSS1500;TSS1500
NM_001004354	NRARP	cg13716829	-0.499015	0.00644553	NRARP	NM_001004354	TSS200
NM_001130156	MLF1	cg21074827	-0.499015	0.00644553	MLF1;MLF1;MLF1	NM_001130156;NM_022443;NM_001130157	TSS200;TSS200;TSS200
NM_001143992	WRAP53	cg02045224	0.499015	0.00644553	TP53;WRAP53;TP53;WRAP53;WRAP53;TP53;TP53;WRAP53	NM_001126112;NM_001143990;NM_000546;NM_001143992;NM_018081;NM_001126113;NM_001126114;NM_001143991	TSS1500;5'UTR;TSS1500;TSS200;TSS200;TSS1500;TSS1500;5'UTR
NM_001996	FBLN1	cg19972696	-0.499015	0.00644553	FBLN1;FBLN1;FBLN1;FBLN1	NM_006485;NM_006487;NM_001996;NM_006486	TSS200;TSS200;TSS200;TSS200
NM_015610	WIPI2	cg16739198	-0.499015	0.00644553	WIPI2;WIPI2;WIPI2;WIPI2	NM_001033518;NM_016003;NM_001033519;NM_015610	TSS200;TSS200;TSS200;TSS200
NM_016003	WIPI2	cg16739198	-0.499015	0.00644553	WIPI2;WIPI2;WIPI2;WIPI2	NM_001033518;NM_016003;NM_001033519;NM_015610	TSS200;TSS200;TSS200;TSS200
NM_021254	C21orf59	cg12922931	0.499015	0.00644553	C21orf59	NM_021254	TSS200
NM_024733	ZNF665	cg01620580	-0.499015	0.00644553	ZNF665	NM_024733	TSS200
NM_032259	WDR24	cg26818935	-0.499015	0.00644553	WDR24	NM_032259	TSS200
NM_152903	KBTBD6	cg05732646	-0.499015	0.00644553	KBTBD6	NM_152903	TSS200
NM_001306	CLDN3	cg17683390	-0.493712	0.00649248	CLDN3	NM_001306	TSS200
NM_001025778	VRK3	cg13537276	-0.498522	0.00650467	VRK3;ZNF473;ZNF473;VRK3	NM_016440;NM_015428;NM_001006656;NM_001025778	TSS200;TSS1500;TSS1500;TSS200
NM_001042601	TTC14	cg01335781	-0.498522	0.00650467	TTC14;TTC14	NM_001042601;NM_133462	TSS200;TSS200
NM_018907	PCDHA4	cg23026864	-0.498522	0.00650467	PCDHA7;PCDHA12;PCDHA6;PCDHAC1;PCDHA10;PCDHA4;PCDHA11;PCDHA8;PCDHA6;PCDHA1;PCDHA2;PCDHA1;PCDHA9;PCDHA13;PCDHA5;PCDHA3;PCDHAC1;PCDHA10	NM_018910;NM_018903;NM_018909;NM_031882;NM_018901;NM_018907;NM_018902;NM_018911;NM_031849;NM_031411;NM_018905;NM_018900;NM_031857;NM_018904;NM_018908;NM_018906;NM_018898;NM_031860	Body;Body;Body;TSS200;Body;Body;Body;Body;Body;Body;Body;Body;Body;Body;Body;Body;TSS200;Body
NM_020752	GPR158	cg14971895	-0.498522	0.00650467	GPR158;LOC100128811	NM_020752;NR_027333	Body;TSS200
NM_032898	CEP19	cg12782834	-0.498522	0.00650467	PIGX;PIGX;C3orf34;PIGX;PIGX	NM_001166304;NM_017861;NM_032898;NM_001166304;NM_017861	1stExon;1stExon;TSS200;5'UTR;5'UTR
NM_145175	FAM84A	cg20720059	-0.498522	0.00650467	FAM84A	NM_145175	TSS200
NM_001146069	MFSD10	cg25235849	0.493465	0.00652337	C4orf10;MFSD10;MFSD10	NR_015453;NM_001120;NM_001146069	TSS1500;TSS200;5'UTR
NM_001037163	FAM220A	cg25336634	-0.493164	0.00656124	C7orf70	NM_001037163	TSS200
NM_001145157	NR2F2	cg23763043	-0.49803	0.00656427	NR2F2;NR2F2;NR2F2;MIR1469;NR2F2	NM_001145155;NM_021005;NM_001145156;NR_031715;NM_001145157	Body;Body;5'UTR;TSS200;TSS1500
NM_003188	MAP3K7	cg23128651	-0.49803	0.00656427	MAP3K7;MAP3K7;MAP3K7;MAP3K7	NM_145331;NM_145333;NM_145332;NM_003188	TSS1500;TSS200;TSS200;TSS200
NM_006904	PRKDC	cg24563317	-0.49803	0.00656427	MCM4;MCM4;PRKDC;PRKDC	NM_005914;NM_182746;NM_006904;NM_001081640	TSS1500;TSS1500;TSS200;TSS200
NM_013987	PARK2	cg27425452	-0.49803	0.00656427	PARK2;PACRG;PARK2;PACRG;PACRG;PARK2	NM_013988;NM_152410;NM_004562;NM_001080379;NM_001080378;NM_013987	TSS200;5'UTR;TSS200;TSS200;5'UTR;TSS200
NM_017551	GRID1	cg14851108	-0.49803	0.00656427	GRID1	NM_017551	TSS200
NM_019043	APBB1IP	cg06157318	-0.49803	0.00656427	APBB1IP	NM_019043	TSS200
NM_022838	ARMCX5	cg24549608	-0.49803	0.00656427	ARMCX5;ARMCX5;ARMCX5;ARMCX5;ARMCX5;ARMCX5	NM_001168485;NM_022838;NM_001168478;NM_001168479;NM_001168480;NM_001168482	5'UTR;TSS200;TSS200;5'UTR;5'UTR;TSS200
NR_003697	SNHG15	cg06057141	-0.49803	0.00656427	SNORA9;C7orf40	NR_002952;NR_003697	TSS1500;TSS200
NM_005382	NEFM	cg04118306	-0.492918	0.00659237	NEFM;NEFM	NM_001105541;NM_005382	TSS200;1stExon
NM_003642	HAT1	cg12941622	-0.492672	0.00662363	HAT1;HAT1	NM_003642;NR_027862	TSS200;TSS200
NM_005685	GTF2IRD1	cg08603083	-0.497537	0.00662433	GTF2IRD1;GTF2IRD1	NM_016328;NM_005685	TSS200;TSS1500
NM_006098	GNB2L1	cg11914659	-0.497537	0.00662433	GNB2L1;SNORD96A;SNORD95	NM_006098;NR_002592;NR_002591	Body;TSS1500;TSS200
NM_012307	EPB41L3	cg01673082	-0.497537	0.00662433	EPB41L3	NM_012307	TSS200
NM_015599	PGM3	cg26933736	-0.497537	0.00662433	RWDD2A;PGM3	NM_033411;NM_015599	TSS200;TSS200
NM_015641	TES	cg16379337	-0.497537	0.00662433	TES	NM_015641	TSS200
NM_019043	APBB1IP	cg26241806	-0.497537	0.00662433	APBB1IP	NM_019043	TSS200
NM_020313	CIAPIN1	cg06080402	-0.497537	0.00662433	CIAPIN1;COQ9	NM_020313;NM_020312	TSS200;Body
NM_021916	ZNF70	cg18803171	-0.497537	0.00662433	ZNF70	NM_021916	TSS200
NM_153769	CABYR	cg25364343	-0.497537	0.00662433	CABYR;CABYR;CABYR;CABYR;CABYR;CABYR	NM_153768;NM_153770;NM_138643;NM_153769;NM_138644;NM_012189	5'UTR;5'UTR;5'UTR;5'UTR;TSS200;5'UTR
NM_181725	METTL2A	cg05121388	-0.497537	0.00662433	METTL2A	NM_181725	TSS200
NM_017934	PHIP	cg08587415	-0.492555	0.0066384	PHIP	NM_017934	TSS200
NM_001145155	NR2F2	cg23763043	-0.497044	0.00668487	NR2F2;NR2F2;NR2F2;MIR1469;NR2F2	NM_001145155;NM_021005;NM_001145156;NR_031715;NM_001145157	Body;Body;5'UTR;TSS200;TSS1500
NM_001168478	ARMCX5	cg24549608	-0.497044	0.00668487	ARMCX5;ARMCX5;ARMCX5;ARMCX5;ARMCX5;ARMCX5	NM_001168485;NM_022838;NM_001168478;NM_001168479;NM_001168480;NM_001168482	5'UTR;TSS200;TSS200;5'UTR;5'UTR;TSS200
NM_006426	DPYSL4	cg24226115	-0.497044	0.00668487	DPYSL4	NM_006426	TSS200
NM_006574	CSPG5	cg09434670	-0.497044	0.00668487	CSPG5	NM_006574	TSS200
NM_015167	JMJD6	cg26612088	0.497044	0.00668487	JMJD6;C17orf95;JMJD6;JMJD6;JMJD6	NM_001081461;NM_001080510;NM_001081461;NM_015167;NM_015167	1stExon;TSS200;5'UTR;5'UTR;1stExon
NM_023928	AACS	cg08332330	-0.497044	0.00668487	AACS	NM_023928	TSS200
NM_138643	CABYR	cg20022589	-0.497044	0.00668487	CABYR;CABYR;CABYR;CABYR;CABYR;CABYR	NM_153768;NM_153770;NM_138643;NM_153769;NM_138644;NM_012189	5'UTR;5'UTR;5'UTR;5'UTR;TSS200;5'UTR
NM_198440	DERL3	cg14774086	-0.497044	0.00668487	DERL3;DERL3;DERL3	NM_001135751;NM_198440;NM_001002862	TSS200;TSS200;TSS200
NM_172056	KCNH2	cg15472092	-0.491933	0.00671815	KCNH2;KCNH2;KCNH2	NM_172057;NM_172056;NM_000238	TSS200;Body;Body
NM_002759	EIF2AK2	cg24022829	0.496552	0.00674587	EIF2AK2;EIF2AK2	NM_001135651;NM_002759	TSS200;TSS200
NM_018638	ETNK1	cg04890770	0.496552	0.00674587	ETNK1;ETNK1	NM_018638;NM_001039481	TSS200;TSS200
NM_001098205	HNRNPF	cg27641141	-0.496552	0.00674587	HNRNPF;HNRNPF;HNRNPF;HNRNPF;HNRNPF;HNRNPF	NM_001098205;NM_001098208;NM_001098206;NM_001098207;NM_001098204;NM_004966	5'UTR;TSS1500;5'UTR;TSS200;5'UTR;5'UTR
NM_001098206	HNRNPF	cg27641141	-0.496552	0.00674587	HNRNPF;HNRNPF;HNRNPF;HNRNPF;HNRNPF;HNRNPF	NM_001098205;NM_001098208;NM_001098206;NM_001098207;NM_001098204;NM_004966	5'UTR;TSS1500;5'UTR;TSS200;5'UTR;5'UTR
NM_001098207	HNRNPF	cg27641141	-0.496552	0.00674587	HNRNPF;HNRNPF;HNRNPF;HNRNPF;HNRNPF;HNRNPF	NM_001098205;NM_001098208;NM_001098206;NM_001098207;NM_001098204;NM_004966	5'UTR;TSS1500;5'UTR;TSS200;5'UTR;5'UTR
NM_001127370	CDCA7L	cg06847146	-0.496552	0.00674587	CDCA7L;CDCA7L;CDCA7L	NM_001127370;NM_001127371;NM_018719	TSS200;TSS200;TSS200
NM_001163147	ETV1	cg03914707	-0.496552	0.00674587	ETV1;ETV1;ETV1;ETV1	NM_004956;NM_001163147;NM_001163148;NM_001163149	TSS1500;TSS1500;TSS200;TSS1500
NM_001163148	ETV1	cg03914707	-0.496552	0.00674587	ETV1;ETV1;ETV1;ETV1	NM_004956;NM_001163147;NM_001163148;NM_001163149	TSS1500;TSS1500;TSS200;TSS1500
NM_001163149	ETV1	cg03914707	-0.496552	0.00674587	ETV1;ETV1;ETV1;ETV1	NM_004956;NM_001163147;NM_001163148;NM_001163149	TSS1500;TSS1500;TSS200;TSS1500
NM_004956	ETV1	cg03914707	-0.496552	0.00674587	ETV1;ETV1;ETV1;ETV1	NM_004956;NM_001163147;NM_001163148;NM_001163149	TSS1500;TSS1500;TSS200;TSS1500
NM_004966	HNRNPF	cg27641141	-0.496552	0.00674587	HNRNPF;HNRNPF;HNRNPF;HNRNPF;HNRNPF;HNRNPF	NM_001098205;NM_001098208;NM_001098206;NM_001098207;NM_001098204;NM_004966	5'UTR;TSS1500;5'UTR;TSS200;5'UTR;5'UTR
NM_178580	HM13	cg15815607	-0.496552	0.00674587	HM13;HM13;HM13;PSIMCT-1	NM_178580;NM_030789;NM_178581;NR_003677	Body;Body;Body;TSS200
NM_178581	HM13	cg15815607	-0.496552	0.00674587	HM13;HM13;HM13;PSIMCT-1	NM_178580;NM_030789;NM_178581;NR_003677	Body;Body;Body;TSS200
NM_018245	OGDHL	cg19185142	-0.49152	0.00677142	OGDHL;OGDHL;OGDHL	NM_018245;NM_001143996;NM_001143997	TSS200;TSS200;TSS200
NM_014562	OTX1	cg27556193	-0.491375	0.0067902	OTX1	NM_014562	TSS200
NM_052847	GNG7	cg02369015	-0.491375	0.0067902	GNG7	NM_052847	TSS200
NM_001168214	C3orf80	cg04470066	-0.496059	0.00680735	LOC401097	NM_001168214	TSS200
NM_004698	PRPF3	cg05523370	-0.496059	0.00680735	PRPF3	NM_004698	TSS200
NM_020445	ACTR3B	cg25152498	-0.496059	0.00680735	ACTR3B;ACTR3B	NM_020445;NM_001040135	TSS200;TSS200
NM_177457	LYNX1	cg20541178	-0.496059	0.00680735	LYNX1;LYNX1;LYNX1;LYNX1;LYNX1	NM_177457;NM_177477;NM_177476;NM_023946;NM_177477	5'UTR;5'UTR;TSS200;5'UTR;1stExon
NM_177476	LYNX1	cg20541178	-0.496059	0.00680735	LYNX1;LYNX1;LYNX1;LYNX1;LYNX1	NM_177457;NM_177477;NM_177476;NM_023946;NM_177477	5'UTR;5'UTR;TSS200;5'UTR;1stExon
NM_177477	LYNX1	cg20541178	-0.496059	0.00680735	LYNX1;LYNX1;LYNX1;LYNX1;LYNX1	NM_177457;NM_177477;NM_177476;NM_023946;NM_177477	5'UTR;5'UTR;TSS200;5'UTR;1stExon
NM_181334	PRR5-ARHGAP8	cg24976104	-0.496059	0.00680735	PRR5;PRR5-ARHGAP8;PRR5;PRR5;PRR5;PRR5	NM_001017529;NM_181334;NM_181333;NM_001017530;NM_001017528;NM_015366	5'UTR;TSS1500;TSS200;5'UTR;5'UTR;5'UTR
NR_024055	ZNF542	cg21493505	-0.496059	0.00680735	ZNF542;ZNF542;ZNF542;ZNF542	NR_024056;NR_024057;NR_024055;NR_003127	TSS1500;TSS1500;TSS200;TSS200
NM_001113755	TYMP	cg19167907	-0.495567	0.00686931	TYMP;SCO2;SCO2;TYMP;TYMP;SCO2;SCO2	NM_001113756;NM_005138;NM_001169109;NM_001953;NM_001113755;NM_001169110;NM_001169111	Body;TSS1500;TSS200;Body;Body;TSS1500;TSS1500
NM_001143991	WRAP53	cg21050342	-0.495567	0.00686931	TP53;WRAP53;TP53;WRAP53;WRAP53;TP53;TP53;WRAP53	NM_001126112;NM_001143990;NM_000546;NM_001143992;NM_018081;NM_001126113;NM_001126114;NM_001143991	TSS1500;5'UTR;TSS1500;TSS200;TSS200;TSS1500;TSS1500;5'UTR
NM_001168480	ARMCX5	cg24549608	-0.495567	0.00686931	ARMCX5;ARMCX5;ARMCX5;ARMCX5;ARMCX5;ARMCX5	NM_001168485;NM_022838;NM_001168478;NM_001168479;NM_001168480;NM_001168482	5'UTR;TSS200;TSS200;5'UTR;5'UTR;TSS200
NM_001168482	ARMCX5	cg24549608	-0.495567	0.00686931	ARMCX5;ARMCX5;ARMCX5;ARMCX5;ARMCX5;ARMCX5	NM_001168485;NM_022838;NM_001168478;NM_001168479;NM_001168480;NM_001168482	5'UTR;TSS200;TSS200;5'UTR;5'UTR;TSS200
NM_001168485	ARMCX5	cg24549608	-0.495567	0.00686931	ARMCX5;ARMCX5;ARMCX5;ARMCX5;ARMCX5;ARMCX5	NM_001168485;NM_022838;NM_001168478;NM_001168479;NM_001168480;NM_001168482	5'UTR;TSS200;TSS200;5'UTR;5'UTR;TSS200
NM_004609	TCF15	cg12807794	-0.495567	0.00686931	TCF15	NM_004609	TSS200
NM_018194	HHAT	cg15344228	-0.495567	0.00686931	HHAT;HHAT;HHAT;HHAT;HHAT;HHAT	NM_018194;NM_001170564;NM_001170580;NM_001170588;NM_001122834;NM_001170587	5'UTR;5'UTR;TSS200;5'UTR;5'UTR;Body
NM_031885	BBS2	cg11558102	-0.495567	0.00686931	BBS2	NM_031885	TSS200
NM_173683	XKR6	cg04657224	-0.495567	0.00686931	XKR6	NM_173683	TSS200
NM_182491	ZFAND2A	cg10494556	-0.495567	0.00686931	ZFAND2A	NM_182491	TSS200
NR_024057	ZNF542	cg21493505	-0.495567	0.00686931	ZNF542;ZNF542;ZNF542;ZNF542	NR_024056;NR_024057;NR_024055;NR_003127	TSS1500;TSS1500;TSS200;TSS200
NM_017908	ZNF446	cg17139983	0.495567	0.00686931	ZNF446	NM_017908	TSS200
NM_032680	EFCAB4B	cg05972871	-0.490753	0.00687144	EFCAB4B;EFCAB4B;EFCAB4B	NM_001144959;NM_032680;NM_001144958	TSS200;TSS200;TSS200
NM_018031	WDR6	cg00296938	-0.490701	0.00687822	P4HTM;WDR6;P4HTM	NM_177938;NM_018031;NM_177939	3'UTR;TSS200;3'UTR
NM_018972	GDAP1	cg08500017	-0.490701	0.00687822	GDAP1;GDAP1	NM_001040875;NM_018972	TSS200;TSS200
NR_028484	ADORA2A-AS1	cg12492885	0.490701	0.00687822	C22orf45;C22orf45;UPB1	NR_028484;NR_028483;NM_016327	TSS200;TSS200;TSS1500
NM_001134222	IRX2	cg08235864	-0.490506	0.00690385	IRX2;IRX2;C5orf38	NM_033267;NM_001134222;NM_178569	TSS200;TSS200;TSS1500
NM_001135811	FAM60A	cg19237421	-0.490506	0.00690385	FAM60A;FAM60A;FAM60A	NM_001135812;NM_021238;NM_001135811	TSS200;TSS1500;TSS1500
NM_001100816	MED7	cg20552696	-0.490389	0.00691921	MED7;MED7	NM_001100816;NM_004270	TSS200;5'UTR
NM_033267	IRX2	cg09524455	-0.490389	0.00691921	IRX2;IRX2;C5orf38	NM_033267;NM_001134222;NM_178569	TSS200;TSS200;TSS1500
NR_027073	LOC283731	cg00781110	-0.490372	0.00692152	LOC283731;ISLR2;ISLR2;ISLR2;ISLR2	NR_027073;NM_020851;NM_001130136;NM_001130138;NM_001130137	Body;TSS1500;TSS200;TSS1500;TSS1500
NM_001105192	TLE3	cg01024113	0.495074	0.00693175	TLE3;TLE3;TLE3	NM_001105192;NM_020908;NM_005078	TSS200;TSS200;TSS200
NM_004436	ENSA	cg26546646	-0.495074	0.00693175	ENSA;ENSA;ENSA;ENSA;ENSA;ENSA;ENSA;ENSA	NM_207044;NM_207046;NM_207168;NM_207045;NM_004436;NM_207042;NM_207047;NM_207043	TSS200;TSS1500;TSS200;TSS1500;TSS200;TSS200;TSS1500;TSS200
NM_006455	LEPREL4	cg15835536	-0.495074	0.00693175	FKBP10;SC65	NM_021939;NM_006455	TSS1500;TSS200
NM_016491	MRPL37	cg19019972	0.495074	0.00693175	MRPL37;CYB5RL	NM_016491;NM_001031672	1stExon;TSS200
NM_080862	SPSB4	cg04353095	-0.495074	0.00693175	SPSB4	NM_080862	TSS200
NR_024055	ZNF542	cg03146949	-0.495074	0.00693175	ZNF542;ZNF542;ZNF542;ZNF542	NR_024056;NR_003127;NR_024055;NR_024057	TSS200;Body;Body;TSS200
NR_027073	LOC283731	cg25705558	-0.489878	0.00698695	ISLR2;LOC283731;ISLR2;ISLR2;ISLR2;ISLR2	NM_001130136;NR_027073;NM_020851;NM_001130138;NM_001130136;NM_001130137	5'UTR;TSS1500;TSS1500;TSS1500;1stExon;TSS200
NM_001135146	SLC39A8	cg02057386	-0.494581	0.00699467	SLC39A8;SLC39A8;SLC39A8	NM_001135147;NM_022154;NM_001135146	TSS1500;TSS1500;TSS200
NM_001145156	NR2F2	cg23763043	-0.494581	0.00699467	NR2F2;NR2F2;NR2F2;MIR1469;NR2F2	NM_001145155;NM_021005;NM_001145156;NR_031715;NM_001145157	Body;Body;5'UTR;TSS200;TSS1500
NM_005486	TOM1L1	cg14932794	-0.494581	0.00699467	TOM1L1	NM_005486	TSS200
NR_002728	KCNQ1OT1	cg03401726	-0.494581	0.00699467	KCNQ1OT1;KCNQ1;KCNQ1	NR_002728;NM_000218;NM_181798	TSS200;Body;Body
NR_024056	ZNF542	cg21493505	-0.494581	0.00699467	ZNF542;ZNF542;ZNF542;ZNF542	NR_024056;NR_024057;NR_024055;NR_003127	TSS1500;TSS1500;TSS200;TSS200
NR_027633	BRD9	cg10600960	-0.494581	0.00699467	TRIP13;TRIP13;BRD9;TRIP13;TRIP13;BRD9;BRD9	NM_001166260;NM_004237;NR_027633;NM_004237;NM_001166260;NM_001009877;NM_023924	1stExon;5'UTR;TSS200;1stExon;5'UTR;TSS1500;TSS200
NM_152405	JMY	cg19080481	-0.489469	0.00704152	JMY	NM_152405	TSS200
NM_001170406	CDK1	cg06793798	0.494089	0.00705807	CDK1;CDC2;CDK1;CDK1;CDK1;CDK1	NM_001170407;NM_001130829;NM_001170406;NM_001170406;NM_001786;NM_033379	TSS200;TSS200;5'UTR;1stExon;TSS200;TSS200
NM_006019	TCIRG1	cg08162803	0.494089	0.00705807	TCIRG1	NM_006019	TSS200
NM_007083	NUDT6	cg21122725	0.494089	0.00705807	NUDT6;NUDT6;SPATA5	NM_198041;NM_007083;NM_145207	5'UTR;TSS200;TSS1500
NM_152640	DCP1B	cg10179964	0.494089	0.00705807	DCP1B	NM_152640	TSS200
NM_001146260	PIP4K2C	cg09957391	-0.494089	0.00705807	PIP4K2C;PIP4K2C;PIP4K2C;PIP4K2C	NM_024779;NM_001146259;NM_001146260;NM_001146258	TSS200;TSS200;TSS200;TSS200
NM_003844	TNFRSF10A	cg20460852	-0.494089	0.00705807	TNFRSF10A	NM_003844	TSS200
NM_022726	ELOVL4	cg13297865	-0.494089	0.00705807	ELOVL4	NM_022726	TSS200
NM_004821	HAND1	cg25587535	-0.488965	0.00710927	HAND1	NM_004821	TSS200
NM_004936	CDKN2B	cg02400248	-0.493596	0.00712197	CDKN2B;CDKN2B;CDKN2BAS	NM_004936;NM_078487;NR_003529	TSS200;TSS200;Body
NM_014413	EIF2AK1	cg11725689	-0.493596	0.00712197	EIF2AK1;EIF2AK1	NM_014413;NM_001134335	TSS200;TSS200
NM_014578	RHOD	cg27175128	-0.493596	0.00712197	RHOD	NM_014578	TSS200
NM_017595	NKIRAS2	cg23986145	-0.493596	0.00712197	NKIRAS2;NKIRAS2;NKIRAS2;NKIRAS2;NKIRAS2	NM_001144927;NM_001144929;NM_001144928;NM_017595;NM_001001349	TSS200;TSS200;TSS200;TSS200;5'UTR
NM_017913	CDC37L1	cg14075496	-0.493596	0.00712197	CDC37L1	NM_017913	TSS200
NM_031420	MRPL9	cg01717973	-0.493596	0.00712197	OAZ3;MRPL9	NM_001134939;NM_031420	Body;TSS200
NM_001003690	MAD2L1BP	cg17245829	0.493596	0.00712197	MAD2L1BP;GTPBP2	NM_001003690;NM_019096	TSS200;TSS1500
NM_005078	TLE3	cg01024113	0.493596	0.00712197	TLE3;TLE3;TLE3	NM_001105192;NM_020908;NM_005078	TSS200;TSS200;TSS200
NM_002931	RING1	cg07946923	0.488603	0.0071583	RING1	NM_002931	TSS200
NM_001042454	TGFB1I1	cg10206344	-0.493103	0.00718636	TGFB1I1;TGFB1I1;TGFB1I1	NM_015927;NM_001164719;NM_001042454	TSS1500;TSS1500;TSS200
NM_001078170	RGPD2	cg02699432	-0.493103	0.00718636	RGPD2	NM_001078170	TSS200
NM_001126049	KLLN	cg10041390	0.493103	0.00718636	PTEN;KILLIN;KILLIN	NM_000314;NM_001126049;NM_001126049	TSS200;1stExon;5'UTR
NM_001144929	NKIRAS2	cg23986145	-0.493103	0.00718636	NKIRAS2;NKIRAS2;NKIRAS2;NKIRAS2;NKIRAS2	NM_001144927;NM_001144929;NM_001144928;NM_017595;NM_001001349	TSS200;TSS200;TSS200;TSS200;5'UTR
NM_001168479	ARMCX5	cg25496213	-0.493103	0.00718636	ARMCX5;ARMCX5;ARMCX5;ARMCX5;ARMCX5;ARMCX5	NM_001168485;NM_022838;NM_001168478;NM_001168479;NM_001168480;NM_001168482	5'UTR;TSS200;TSS200;5'UTR;5'UTR;TSS200
NM_019885	CYP26B1	cg20097440	-0.493103	0.00718636	CYP26B1	NM_019885	TSS200
NM_207045	ENSA	cg26546646	-0.493103	0.00718636	ENSA;ENSA;ENSA;ENSA;ENSA;ENSA;ENSA;ENSA	NM_207044;NM_207046;NM_207168;NM_207045;NM_004436;NM_207042;NM_207047;NM_207043	TSS200;TSS1500;TSS200;TSS1500;TSS200;TSS200;TSS1500;TSS200
NM_001042402	NAAA	cg13527630	-0.488397	0.00718638	NAAA;NAAA	NM_014435;NM_001042402	TSS200;TSS200
NM_004174	SLC9A3	cg25861340	-0.48804	0.00723511	SLC9A3	NM_004174	TSS200
NM_018137	PRMT6	cg09367891	-0.48804	0.00723511	PRMT6	NM_018137	TSS200
NM_001143990	WRAP53	cg21050342	-0.492611	0.00725125	TP53;WRAP53;TP53;WRAP53;WRAP53;TP53;TP53;WRAP53	NM_001126112;NM_001143990;NM_000546;NM_001143992;NM_018081;NM_001126113;NM_001126114;NM_001143991	TSS1500;5'UTR;TSS1500;TSS200;TSS200;TSS1500;TSS1500;5'UTR
NM_001146259	PIP4K2C	cg16790682	-0.492611	0.00725125	PIP4K2C;PIP4K2C;PIP4K2C;PIP4K2C	NM_024779;NM_001146259;NM_001146260;NM_001146258	TSS200;TSS200;TSS200;TSS200
NM_005612	REST	cg19490297	-0.492611	0.00725125	REST	NM_005612	TSS200
NM_016328	GTF2IRD1	cg27624313	-0.492611	0.00725125	GTF2IRD1;GTF2IRD1	NM_016328;NM_005685	TSS200;TSS1500
NM_025176	NINL	cg12358000	-0.492611	0.00725125	NINL	NM_025176	TSS200
NM_030917	FIP1L1	cg04602787	-0.492611	0.00725125	FIP1L1;FIP1L1;FIP1L1	NM_030917;NM_001134937;NM_001134938	TSS200;TSS200;TSS200
NM_138732	NRXN2	cg21751231	-0.492611	0.00725125	NRXN2;NRXN2	NM_015080;NM_138732	TSS200;TSS200
NM_002846	PTPRN	cg10140638	-0.487832	0.0072637	PTPRN	NM_002846	TSS200
NM_032864	PRPF38A	cg00298020	-0.487611	0.00729407	ORC1L;PRPF38A	NM_004153;NM_032864	TSS200;TSS200
NM_001105541	NEFM	cg07502389	-0.487547	0.00730295	NEFM;NEFM	NM_005382;NM_001105541	TSS200;TSS1500
NM_020923	ZDBF2	cg27506082	-0.492118	0.00731663	ZDBF2	NM_020923	TSS200
NM_057161	KLHDC3	cg16044674	0.492118	0.00731663	MEA1;KLHDC3	NM_014623;NM_057161	TSS1500;TSS200
NM_016257	HPCAL4	cg25031380	-0.487409	0.00732199	HPCAL4	NM_016257	TSS200
NM_001040616	LINS	cg25862684	-0.487252	0.00734371	LINS1;LINS1;LINS1;ASB7;ASB7;LINS1	NM_001040616;NM_001040615;NM_001040614;NM_198243;NM_024708;NM_018148	TSS200;TSS200;TSS200;TSS200;TSS200;TSS200
NM_001009877	BRD9	cg10600960	-0.491626	0.00738252	TRIP13;TRIP13;BRD9;TRIP13;TRIP13;BRD9;BRD9	NM_001166260;NM_004237;NR_027633;NM_004237;NM_001166260;NM_001009877;NM_023924	1stExon;5'UTR;TSS200;1stExon;5'UTR;TSS1500;TSS200
NM_001009960	ZNF655	cg07121182	-0.491626	0.00738252	ZNF655;ZNF655;ZNF655;ZNF655;ZNF655;ZNF655;ZNF655;ZNF655	NM_001085366;NM_001085368;NM_001009960;NM_138494;NM_001009958;NM_024061;NM_001083956;NM_001085367	TSS200;TSS1500;TSS1500;TSS200;TSS1500;TSS200;TSS200;TSS1500
NM_001085368	ZNF655	cg07121182	-0.491626	0.00738252	ZNF655;ZNF655;ZNF655;ZNF655;ZNF655;ZNF655;ZNF655;ZNF655	NM_001085366;NM_001085368;NM_001009960;NM_138494;NM_001009958;NM_024061;NM_001083956;NM_001085367	TSS200;TSS1500;TSS1500;TSS200;TSS1500;TSS200;TSS200;TSS1500
NM_001101669	INPP4B	cg15282018	0.491626	0.00738252	INPP4B;INPP4B	NM_003866;NM_001101669	TSS200;TSS200
NM_003866	INPP4B	cg15282018	0.491626	0.00738252	INPP4B;INPP4B	NM_003866;NM_001101669	TSS200;TSS200
NM_015720	PODXL2	cg26019680	-0.491626	0.00738252	PODXL2	NM_015720	TSS200
NM_018281	ECHDC2	cg17185953	-0.491626	0.00738252	ECHDC2	NM_018281	TSS200
NM_020717	SHROOM4	cg03683587	-0.491626	0.00738252	SHROOM4;SHROOM4	NR_027121;NM_020717	TSS200;TSS200
NM_024639	ZNF322	cg06208661	-0.491626	0.00738252	ZNF322A	NM_024639	TSS200
NM_032325	EIF1AD	cg27445169	-0.491626	0.00738252	BANF1;BANF1;EIF1AD;BANF1;BANF1	NM_003860;NM_001143985;NM_032325;NM_003860;NM_001143985	1stExon;5'UTR;TSS200;5'UTR;1stExon
NM_032357	CCDC115	cg08416569	-0.491626	0.00738252	IMP4;CCDC115	NM_033416;NM_032357	TSS1500;TSS200
NM_138464	C5orf55	cg27001534	-0.491626	0.00738252	C5orf55;C5orf55;EXOC3	NM_138464;NM_138464;NM_007277	5'UTR;1stExon;TSS200
NR_002187	TPI1P2	cg05598539	-0.491626	0.00738252	TNPO3;LOC286016	NM_012470;NR_002187	TSS200;Body
NM_001127197	ELF4	cg17207724	-0.486759	0.00741234	ELF4;ELF4	NM_001421;NM_001127197	TSS1500;TSS200
NM_001135610	PRDM2	cg00922376	-0.486619	0.00743202	PRDM2	NM_001135610	TSS200
NM_001098204	HNRNPF	cg27641141	-0.491133	0.00744891	HNRNPF;HNRNPF;HNRNPF;HNRNPF;HNRNPF;HNRNPF	NM_001098205;NM_001098208;NM_001098206;NM_001098207;NM_001098204;NM_004966	5'UTR;TSS1500;5'UTR;TSS200;5'UTR;5'UTR
NM_001098208	HNRNPF	cg27641141	-0.491133	0.00744891	HNRNPF;HNRNPF;HNRNPF;HNRNPF;HNRNPF;HNRNPF	NM_001098205;NM_001098208;NM_001098206;NM_001098207;NM_001098204;NM_004966	5'UTR;TSS1500;5'UTR;TSS200;5'UTR;5'UTR
NM_001135811	FAM60A	cg06405045	-0.491133	0.00744891	FAM60A;FAM60A;FAM60A;FAM60A	NM_001135811;NM_001135812;NM_021238;NM_001135812	TSS200;1stExon;TSS200;5'UTR
NM_001146258	PIP4K2C	cg09957391	-0.491133	0.00744891	PIP4K2C;PIP4K2C;PIP4K2C;PIP4K2C	NM_024779;NM_001146259;NM_001146260;NM_001146258	TSS200;TSS200;TSS200;TSS200
[truncated: 5,216 more rows]
