# Supplementary material for: Integrated genetic and epigenetic analysis of myxofibrosarcoma
Source: Nat Commun. 2018 Jul 17;9:2765. doi: 10.1038/s41467-018-03891-9 (PMC6050269; doi:10.1038/s41467-018-03891-9)
Supplement: Supplementary file 11 — Supplementary Data 8 [file 41467_2018_3891_MOESM11_ESM.xlsx]

## Sheet: DataS8
Supplementary Data 8. Characteristics of patients with MFS (N = 116).
Sample ID	Sample resource	Age at diagnosis	Gender	Primary tumor site	Tumor depth	Tumor sample analyzed	Histologic grade	Previous treatment	Outcome	NGS platform	Methylation array (tumor/normal)
MFS_01T	NCC	77	M	Lower extremity	S	P	High	None	Alive	WES, RNA	450K/-
MFS_03T	NCC	80	M	Lower extremity	S	P	High	None	Alive	WES, RNA	450K/-
MFS_04T	NCC	72	M	Upper extremity	S	P	High	None	Alive	WES, RNA	450K/-
MFS_05T	NCC	69	M	Lower extremity	S	P	High	None	Dead	WES, RNA	450K/-
MFS_06T	NCC	67	F	Upper extremity	S	P	High	None	Alive	WES, RNA	450K/-
MFS_07T	NCC	52	M	Upper extremity	D	P	High	None	Alive	WES	450K/-
MFS_08T	NCC	57	M	Lower extremity	D	P	High	None	Alive	WES	450K/-
MFS_11T	NCC	77	M	Lower extremity	S	P	High	None	Alive	WES, RNA	450K/-
MFS_13T	NCC	75	M	Lower extremity	S	P	Low	None	Alive	WES	450K/450K
MFS_18T	NCC	70	F	Lower extremity	S	P	High	None	Alive	WES, RNA	450K/-
MFS_19T	NCC	57	F	Trunk	D	P	High	None	Alive	WES, RNA	450K/-
MFS_21T	NCC	68	M	Upper extremity	S	P	High	None	Alive	WES	450K/-
MFS_22T	NCC	71	M	Trunk	S	P	Low	None	Alive	WES	450K/-
MFS_25T	NCC	61	F	Trunk	S, D	P	High	None	Dead	WES, RNA	450K/-
MFS_26T	NCC	69	F	Lower extremity	D	P	High	None	Alive	WES, RNA	450K/-
MFS_27T	NCC	71	M	Lower extremity	S	P	High	None	Alive	WES, RNA	450K/-
MFS_28T	NCC	58	M	Upper extremity	S	P	High	None	Alive	WES, RNA	450K/-
MFS_29T	NCC	73	M	Lower extremity	S	P	High	None	Alive	WES, RNA	450K/-
MFS_30T	NCC	83	F	Lower extremity	D	P	High	None	Alive	WES, RNA	450K/450K
MFS_31T	NCC	48	M	Upper extremity	S, D	P	High	None	Alive	WES, RNA	450K/-
MFS_32T	NCC	61	F	Lower extremity	S	P	High	None	Alive	WES, RNA	450K/450K
MFS_33T	NCC	88	F	Lower extremity	D	P	High	None	Alive	WES, RNA	450K/450K
MFS_34T	NCC	89	F	Lower extremity	S	P	High	None	Dead	WES, RNA	450K/-
MFS_36T	NCC	77	M	Upper extremity	S, D	P	Low	None	Alive	WES, RNA	450K/-
MFS_37T	NCC	53	F	Trunk	S	P	High	None	Alive	WES, RNA	450K/-
MFS_39T	NCC	76	F	Trunk	D	P	High	None	Alive	WES	450K/-
MFS_40T	NCC	70	F	Lower extremity	S	P	High	None	Alive	WES	450K/-
MFS_41T	NCC	63	M	Lower extremity	D	P	High	None	Alive	WES	450K/-
MFS_43T	NCC	64	M	Lower extremity	D	P	High	None	Alive	WES, RNA	450K/-
MFS_44T	NCC	36	F	Lower extremity	S	P	High	None	Alive	WES, RNA	450K/-
MFS_46T	NCC	80	F	Upper extremity	S	P	High	None	Alive	WES, RNA	450K/-
MFS_47T	NCC	73	M	Trunk	S	P	High	None	Alive	WES, RNA	450K/450K
MFS_48T	NCC	63	F	Lower extremity	S	P	High	None	Alive	WES	450K/450K
MFS_49T	NCC	60	M	Lower extremity	S	P	High	None	Alive	WES, RNA	450K/450K
MFS_50T	NCC	48	F	Lower extremity	D	P	High	None	Alive	WES, RNA	450K/-
MFS_51T	NCC	58	M	Upper extremity	S, D	R	High	None	Alive	WES, RNA	450K/450K
MFS_52T	NCC	90	F	Trunk	S	R	High	CTx	Alive	WES	450K/-
MFS_53T	NCC	62	M	Upper extremity	S, D	R	Low	None	Alive	WES, RNA	450K/-
MFS_54T	NCC	73	F	Upper extremity	S	R	High	RTx	Alive	WES	450K/-
MFS_55T	NCC	61	M	Trunk	S, D	P	High	RTx	Dead	WES, RNA	450K/450K
MFS_56T	NCC	64	M	Lower extremity	D	P	High	CTx	Dead	WES	450K/-
MFS_58T	NCC	66	M	Trunk	S	R	High	None	Alive	TS	NA
MFS_61T	NCC	60	F	Lower extremity	S	R	High	None	Alive	TS	NA
MFS_62T	NCC	56	F	Lower extremity	NA	R	High	None	Alive	TS	NA
MFS_65T	NCC	58	F	Upper extremity	S	R	High	None	Alive	TS	NA
MFS_66T	NCC	52	F	Upper extremity	S	M	High	None	Dead	TS	NA
MFS_67T	NCC	67	M	Upper extremity	S	R	High	None	Alive	TS	NA
MFS_68T	NCC	63	F	Lower extremity	D	P	High	None	Alive	TS	NA
MFS_69T	NCC	72	M	Lower extremity	D	P	High	None	Alive	TS	NA
MFS_70T	NCC	50	M	Upper extremity	S	R	High	None	Alive	TS	NA
MFS_71T	NCC	84	F	Trunk	S	P	High	None	Dead	TS	NA
MFS_73T	NCC	60	M	Upper extremity	S	R	High	None	Alive	TS	NA
MFS_74T	NCC	55	M	Upper extremity	S	R	High	None	Alive	TS	NA
MFS_76T	NCC	70	F	Trunk	D	P	Low	None	Alive	TS	NA
MFS_77T	NCC	78	F	Upper extremity	S	R	High	None	Alive	TS	NA
MFS_78T	NCC	77	M	Lower extremity	D	R	High	None	Dead	TS	NA
MFS_79T	NCC	50	M	Lower extremity	D	P	High	None	Alive	TS	NA
MFS_80T	NCC	67	M	Upper extremity	S	P	Low	None	Alive	TS	NA
MFS_81T	NCC	71	F	Upper extremity	S	P	High	None	Alive	TS	NA
MFS_82T	NCC	69	M	Upper extremity	S	R	High	None	Dead	TS	NA
MFS_83T	NCC	62	M	Lower extremity	S	P	High	None	Alive	TS	NA
MFS_85T	NCC	77	M	Lower extremity	S	P	High	None	Alive	TS	NA
MFS_86T	NCC	37	M	Trunk	S	M	High	None	Alive	TS	NA
MFS_87T	NCC	77	F	Trunk	S	P	High	None	Alive	TS	NA
MFS_88T	NCC	63	M	Lower extremity	S, D	P	High	None	Alive	TS	NA
MFS_89T	NCC	75	M	Lower extremity	D	P	High	None	Alive	TS	NA
MFS_90T	NCC	69	M	Trunk	S	P	High	None	Alive	TS	NA
MFS_91T	NCC	73	M	Trunk	D	P	High	None	Alive	TS	NA
MFS_92T	NCC	66	F	Lower extremity	S	P	High	None	Alive	TS	NA
MFS_93T	NCC	68	M	Upper extremity	S	M	High	CTx	Dead	TS	NA
MFS_94T	NCC	82	M	Trunk	D	P	Low	None	Alive	TS	NA
MFS_95T	NCC	73	F	Lower extremity	S	P	High	None	Alive	TS	NA
MFS_96T	NCC	81	M	Lower extremity	D	P	High	None	Dead	TS	NA
MFS_97T	NCC	92	F	Lower extremity	S	R	High	None	Alive	TS	NA
MFS_98T	NCC	74	M	Upper extremity	S	P	High	None	Alive	TS	NA
MFS_99T	NCC	62	M	Trunk	D	P	High	CTx	Alive	TS	NA
MFS_100T	NCC	76	M	Trunk	S, D	P	High	None	Alive	TS	NA
MFS_101T	NCC	66	F	Lower extremity	S	P	High	None	Alive	TS	NA
MFS_102T	NCC	63	M	Lower extremity	S	P	High	None	Alive	TS	NA
MFS_103T	NCC	66	M	Upper extremity	S	R	High	None	Alive	TS	NA
MFS_104T	NCC	63	M	Lower extremity	S	P	Low	None	Alive	TS	NA
MFS_105T	NCC	75	F	Lower extremity	S	P	High	None	Alive	TS	NA
MFS_106T	NCC	66	M	Upper extremity	S	P	Low	None	Alive	TS	NA
MFS_107T	NCC	56	F	Lower extremity	S	P	High	None	Alive	TS	NA
MFS_108T	NCC	46	F	Lower extremity	S	P	Low	None	Alive	TS	NA
MFS_109T	NCC	69	M	Lower extremity	D	P	High	None	Alive	TS	NA
MFS_110T	NCC	66	M	Lower extremity	D	P	High	CTx	Alive	TS	NA
MFS_111T	NCC	41	M	Lower extremity	S	P	High	None	Alive	TS	NA
MFS_112T	NCC	88	F	Lower extremity	S	P	High	None	Alive	TS	NA
MFS_113T	NCC	63	F	Upper extremity	D	P	High	None	Alive	TS	NA
MFS_114T	NCC	73	M	Lower extremity	S	P	High	None	Alive	TS	NA
MFS_115T	NCC	82	F	Lower extremity	S	P	Low	None	Alive	TS	NA
MFS_116T	NCC	78	F	Lower extremity	S	P	High	None	Alive	TS	NA
MFS_117T	NCC	47	F	Upper extremity	D	P	High	None	Alive	TS	NA
MFS_118T	NCC	86	F	Trunk	S	P	High	None	Alive	TS	NA
MFS_119T	NCC	80	M	Lower extremity	S	P	Low	None	Alive	TS	NA
MFS_120T	NCC	68	M	Trunk	S	P	High	None	Alive	TS	NA
MFS_121T	NCC	66	M	Trunk	S	P	High	None	Alive	TS	NA
MFS_122T	NCC	74	M	Lower extremity	S	P	High	None	Alive	TS	NA
TCGA-DX-A6YQ-01	TCGA	86	F	Lower extremity	D	P	High	None	Alive	WES	NA
TCGA-DX-A6YR-01	TCGA	75	M	Trunk	D	P	High	None	Alive	WES	NA
TCGA-DX-A6YU-01	TCGA	50	F	Trunk	D	P	High	None	Alive	WES	NA
TCGA-DX-A6YX-01	TCGA	68	F	Lower extremity	S	P	High	None	Dead	WES	NA
TCGA-DX-A6Z0-01	TCGA	78	F	Lower extremity	D	P	High	None	Alive	WES	NA
TCGA-DX-A8BH-01	TCGA	86	M	Trunk	S	P	High	None	Dead	WES	NA
TCGA-DX-A8BL-01	TCGA	59	M	Upper extremity	D	P	High	None	Alive	WES	NA
TCGA-DX-A8BR-01	TCGA	63	F	Lower extremity	D	P	High	None	Alive	WES	NA
TCGA-DX-A8BV-01	TCGA	57	M	Trunk	D	P	High	None	Dead	WES	NA
TCGA-DX-AB2E-01	TCGA	60	M	Upper extremity	D	P	High	None	Alive	WES	NA
TCGA-DX-AB2T-01	TCGA	54	F	Lower extremity	D	P	High	None	Alive	WES	NA
TCGA-DX-AB2V-01	TCGA	81	M	Trunk	S	P	High	None	Alive	WES	NA
TCGA-DX-AB2X-01	TCGA	73	F	Lower extremity	D	P	High	None	Dead	WES	NA
TCGA-IE-A6BZ-01	TCGA	65	F	Trunk	S	P	High	None	Alive	WES	NA
TCGA-MJ-A68J-01	TCGA	55	F	Lower extremity	D	P	Low	None	Alive	WES	NA
TCGA-X6-A7W8-01	TCGA	89	M	Lower extremity	D	P	High	None	Dead	WES	NA
TCGA-X6-A8C3-01	TCGA	59	F	Lower extremity	D	P	High	None	Alive	WES	NA
S, superficial; D, deep; NA, not available; P, primary tumor; M, metastatic tumor; R, relapsed tumor; CTx, chemotherapy; RTx, radiotherapy; NGS, next generation sequencing; WES, whole exome sequencing; RNA, RNA sequencing; TS, targeted sequencing.
